# Supplementary material for: Host and Parasite Transcriptomic Changes upon Successive Plasmodium falciparum Infections in Early Childhood
Source: mSystems. 2020 Jul 7;5(4):e00116-20. doi: 10.1128/mSystems.00116-20 (PMC7343306; doi:10.1128/mSystems.00116-20)
Supplement: TABLE S1 [file mSystems.00116-20-st001.xlsx]

## Sheet: S1
Supplementary table 1: Subject characteristics and infection dates.
pid	visitdate	Temperature	Parasitemia (Pf)	Sex	Year of Birth	Sampling location	Ethnicity
1	2009-10-21	39.1	53400	female	2009	Bandiagara	Dogon
1	2009-12-13	38.7	49200	female	2009	Bandiagara	Dogon
1	2010-08-19	36.5	146700	female	2009	Bandiagara	Dogon
1	2010-10-16	39	4050	female	2009	Bandiagara	Dogon
1	2010-12-28	38.2	252325	female	2009	Bandiagara	Dogon
2	2009-09-10	39.7	50338	male	2007	Bandiagara	Dogon
2	2009-10-13	39	262750	male	2007	Bandiagara	Dogon
2	2010-02-19	37.3	68625	male	2007	Bandiagara	Dogon
2	2010-12-21	39.3	83725	male	2007	Bandiagara	Dogon
2	2011-01-20	37.5	54050	male	2007	Bandiagara	Dogon
3	2009-10-01	38.2	10225	male	2007	Bandiagara	Dogon
3	2010-10-12	39.3	157875	male	2007	Bandiagara	Dogon
3	2010-11-06	36.3	37825	male	2007	Bandiagara	Dogon
3	2011-01-12	39.3	24775	male	2007	Bandiagara	Dogon
3	2011-08-24	37.9	127875	male	2007	Bandiagara	Dogon
