# Supplementary material for: Host and Parasite Transcriptomic Changes upon Successive Plasmodium falciparum Infections in Early Childhood
Source: mSystems. 2020 Jul 7;5(4):e00116-20. doi: 10.1128/mSystems.00116-20 (PMC7343306; doi:10.1128/mSystems.00116-20)
Supplement: TABLE S2 [file mSystems.00116-20-st002.xlsx]

## Sheet: S2
Supplentary table 2: Reads mapping statistics.
SAMPLE	TOTAL INPUT PAIRS	HG MAPPED AS PAIRS (# PAIRS)	PF MAPPED AS PAIRS (# PAIRS)	% Hg	% Pf	% Total	TOTAL PAIRS MAPPED	TOTAL UNIQUE PAIRS MAPPED	% MAPPED AS PAIRS	DUAL GENOME PAIRS MAPPED (DISCARDED)	DISCARDED READS (ONLY R1 OR R2 MAPPED)	% DISCARDED READS (ONLY R1 OR R2 MAPPED)	% mapped as pair + % mapped as R1 or R2 only	UNMAPPED AS PAIR IN BOTH GENOMES	% Unmapped as pair	All reads	HG-ONLY MAPPED PAIRS KEPT	PF-ONLY MAPPED PAIRS KEPT	HG PAIRS KEPT	% DUP Hg	PF PAIRS KEPT	% DUP Pf	% Hg	% Pf	% GLOBIN (FROM READ COUNTS)	READ COUNTS FROM GENE REGIONS Hg	% READ COUNTS FROM GENE REGIONS Hg	READ COUNTS FROM GENE REGIONS Pf	% READ COUNTS FROM GENE REGIONS Pf
1A	38404549	27079859	9709829	0.705121	0.25283	0.957951	36789688	36734187	95.6506	55501	1425929	0.0371292	0.99508	244433	0.00636469	1.00145	27024358	9654328	11900015	56.0558	3400069	64.9832	0.777774	0.222226	0.000424766	9163504	0.770041	3288946	0.967317
1B	34551240	13792355	18016440	0.399186	0.521441	0.920627	31808795	31753506	91.9027	55289	1734000	0.0501863	0.970813	1063734	0.0307871	1.0016	13737066	17961151	7042537	48.9388	6374382	64.6191	0.5249	0.4751	0.000708501	5291933	0.751424	6208099	0.973914
1C	58529673	10121772	45568076	0.172934	0.778547	0.951481	55689848	55666770	95.1086	23078	2173711	0.0371386	0.988619	689192	0.0117751	1.00039	10098694	45544998	5081775	49.7936	11652314	74.4288	0.303678	0.696322	0.000568344	3965413	0.78032	11317184	0.971239
1D	34225837	29659623	2798686	0.866586	0.0817711	0.948357	32458309	32443307	94.7919	15002	1213952	0.0354689	0.983826	568578	0.0166125	1.00044	29644621	2783684	10808614	63.5578	951447	66.0038	0.919095	0.0809049	0.000830895	8766383	0.811055	931184	0.978703
1E	61285889	27869315	30120794	0.454743	0.49148	0.946223	57990109	57971735	94.5923	18374	2880018	0.0469932	0.993216	434136	0.00708378	1.0003	27850941	30102420	12220895	56.1493	6829902	77.325	0.64149	0.35851	0.00119783	9836865	0.804922	6574020	0.962535
2A	46404058	21253484	22967059	0.458009	0.494936	0.952946	44220543	44199662	95.2496	20881	1875482	0.0404163	0.993362	328914	0.00708804	1.00045	21232603	22946178	9366545	55.9294	5927335	74.192	0.612437	0.387563	0.000332273	7473306	0.797872	5699164	0.961505
2B	64450794	29023658	32181627	0.450323	0.499321	0.949644	61205285	61167213	94.9053	38072	2826946	0.0438621	0.993506	456635	0.00708502	1.00059	28985586	32143555	12034603	58.5352	7820239	75.6997	0.606129	0.393871	0.00274739	9064745	0.753223	7417820	0.948541
2C	46231458	23159223	20641953	0.500941	0.446491	0.947432	43801176	43764990	94.665	36186	2150804	0.0465225	0.993955	315664	0.0068279	1.00078	23123037	20605767	8872547	61.6889	5170295	74.9525	0.63182	0.36818	0.0040702	6782264	0.76441	4956394	0.958629
2D	58737637	33054016	22441573	0.56274	0.382065	0.944805	55495589	55448993	94.4011	46596	2846657	0.0484639	0.993269	441987	0.00752477	1.00079	33007420	22394977	6734458	79.6259	2941348	86.8933	0.69601	0.30399	0.00108464	5106757	0.758303	2830298	0.962245
2E	47487522	39360805	5918365	0.828866	0.12463	0.953496	45279170	45271778	95.3341	7392	1796521	0.0378314	0.991328	419223	0.00882807	1.00016	39353413	5910973	18631076	52.6659	2277608	61.5163	0.891069	0.108931	0.00664206	14825462	0.795738	2222553	0.975828
3A	64422094	58499474	3384594	0.908065	0.0525378	0.960603	61884068	61867654	96.0348	16414	2122545	0.0329475	0.993551	431895	0.00670414	1.00025	58483060	3368180	18295954	68.7246	1115939	67.0289	0.942513	0.0574874	0.00208823	14548402	0.79517	1086457	0.973581
3B	64698548	31784688	28320365	0.491274	0.437728	0.929002	60105053	60082174	92.8648	22879	2876213	0.0444556	0.973457	1740161	0.0268964	1.00035	31761809	28297486	15094026	52.5116	7644227	73.008	0.663816	0.336184	0.000672337	12578966	0.833374	7351248	0.961673
3C	48387217	25381459	20954058	0.524549	0.433049	0.957598	46335517	46311921	95.7111	23596	1703322	0.0352019	0.9928	371974	0.00768744	1.00049	25357863	20930462	12933191	49.0447	6754837	67.7636	0.656906	0.343094	0.00221714	10291326	0.79573	6534494	0.96738
3D	67050368	56678975	7357809	0.845319	0.109736	0.955055	64036784	63974756	95.413	62028	2607134	0.0388832	0.993938	468478	0.00698696	1.00093	56616947	7295781	23850705	57.9197	2507527	65.9202	0.904867	0.0951326	0.00133367	18722519	0.784988	2403646	0.958572
3E	48245782	16340853	29603232	0.3387	0.613592	0.952292	45944085	45909221	95.157	34864	2049386	0.042478	0.99477	287175	0.00595233	1.00072	16305989	29568368	8411529	48.5245	7838015	73.5231	0.517647	0.482353	0.000798883	6846594	0.813954	7514776	0.95876
