# Supplementary material for: Host and Parasite Transcriptomic Changes upon Successive Plasmodium falciparum Infections in Early Childhood
Source: mSystems. 2020 Jul 7;5(4):e00116-20. doi: 10.1128/mSystems.00116-20 (PMC7343306; doi:10.1128/mSystems.00116-20)
Supplement: TABLE S3 [file mSystems.00116-20-st003.xlsx]

## Sheet: S3
Supplementary table 3: Differentially expressed genes from the host transcriptomes by successive infection numbers and by patient.
EnsemblID	GeneSymbol	PATIENT						TIMEPOINT					LIBRARY-SIZE NORMALIZED READCOUNTS
		logFC.group2	logFC.group3	logCPM	F	PValue	FDR	logFC	logCPM	F	PValue	FDR	hg_1A	hg_1B	hg_1C	hg_1D	hg_1E	hg_2A	hg_2B	hg_2C	hg_2D	hg_2E	hg_3A	hg_3B	hg_3C	hg_3D	hg_3E
ENSG00000090104	RGS1	0.267	0.0380085	3.92849	0.305	0.741	0.793	-0.699	3.92849	38.3	1.31e-05	0.0643118	94.4601	36.4752	40	20.7844	29.7161	98.1678	105.503	32.6968	19.0581	6.56341	132.393	115.797	75.4873	18.3016	15.5871
ENSG00000145088	EAF2	0.221	0.0925628	4.71862	0.424	0.662	0.727	-0.448	4.71862	37.7	1.45e-05	0.0643118	155.859	102.726	96	46.5389	50.1962	188.503	86.6326	116.446	34.3046	35.9675	131.582	150.095	147.878	90.6762	42.7203
ENSG00000169288	MRPL1	0.128	-0.0987252	4.4577	0.551	0.587	0.662	-0.377	4.4577	33.4	2.84e-05	0.0776542	102.618	83.3719	67	49.2499	43.7711	139.419	77.1973	110.71	29.7307	40.6931	124.017	128.069	125.038	66.7593	39.8338
ENSG00000161911	TREML1	-0.522	-1.04514	4.75938	6.06	0.011	0.056	0.496	4.75938	32.2	3.49e-05	0.0776542	30.0555	26.0537	59	118.381	90.3531	55.35	136.811	122.183	99.8646	189.289	47.5532	68.597	54.5832	140.382	232.653
ENSG00000101162	TUBB1	-0.885	-0.782893	6.99069	4.48	0.0285	0.0931	0.538	6.99069	30.2	4.9e-05	0.0816765	150.707	267.237	320	469.908	566.614	216.7	439.596	417.601	1188.46	730.639	203.993	269.983	156.007	462.532	892.509
ENSG00000130726	TRIM28	0.449	1.2853	6.45731	8.16	0.00362	0.0305	0.497	6.45731	28.5	6.72e-05	0.0816765	408.755	306.689	285	683.173	442.931	97.1235	94.3523	155.453	184.483	606.984	126.448	108.245	303.111	668.425	462.996
ENSG00000127922	C7orf76	0.445	-0.133912	3.616	2.28	0.134	0.236	-0.456	3.616	27.5	8.06e-05	0.0816765	47.2301	50.6186	27	22.1399	20.8816	73.6259	41.1719	46.4638	12.9595	23.1032	80.7865	101.637	88.6492	21.8372	19.6283
ENSG00000165702	GFI1B	-0.823	-1.56959	3.53478	16.7	0.000121	0.00713	0.415	3.53478	27.2	8.56e-05	0.0816765	14.169	9.67709	17	29.8211	34.535	28.1971	49.7494	49.332	74.7079	112.366	24.8574	15.7333	64.6481	47.6258	44.4522
ENSG00000164258	NDUFS4	0.704	0.66123	4.04567	5.06	0.0199	0.0769	-0.373	4.04567	27.1	8.67e-05	0.0816765	109.917	75.928	44	56.9311	36.5428	64.2268	43.7452	67.6881	13.7219	20.4778	102.402	100.063	84.391	65.7195	31.7516
ENSG00000085514	PILRA	-0.116	0.880296	7.1342	6.67	0.00783	0.0462	0.425	7.1342	24.7	0.00014	0.0816765	618.714	595.513	530	745.978	820.808	136.808	297.639	369.416	384.974	1029.41	280.996	170.234	274.077	664.89	817.459
ENSG00000070081	NUCB2	-0.16	0.0835684	5.8714	0.709	0.507	0.594	-0.305	5.8714	24.7	0.00014	0.0816765	294.544	274.681	210	191.126	130.51	392.149	184.416	217.978	104.439	185.613	230.741	387.982	261.302	141.63	95.8321
ENSG00000109536	FRG1	0.268	0.0383696	6.29216	1.75	0.205	0.313	-0.228	6.29216	24.3	0.000152	0.0816765	335.333	297.012	282	243.99	157.817	417.736	243.172	304.596	151.703	207.929	407.175	510.072	358.855	290.746	230.343
ENSG00000170584	NUDCD2	0.187	-0.0405952	4.04875	0.71	0.506	0.593	-0.297	4.04875	24.3	0.000153	0.0816765	64.4046	73.6948	46	43.3761	35.3381	107.567	45.4607	72.8507	23.6321	39.643	95.6469	90.6235	84.0039	57.1926	37.5246
ENSG00000065548	ZC3H15	0.269	0.336798	6.69026	2.19	0.144	0.248	-0.248	6.69026	24.1	0.000159	0.0816765	499.78	549.361	383	323.965	244.154	461.076	324.229	425.058	184.483	222.368	500.12	584.333	481.571	368.944	269.6
ENSG00000126254	RBM42	0.348	0.494687	5.4442	2.51	0.113	0.212	0.308	5.4442	23.6	0.000177	0.0816765	166.164	142.923	117	220.043	196.769	72.0594	97.3544	99.8112	97.5776	306.38	116.722	111.391	197.816	290.746	206.674
ENSG00000204209	DAXX	0.0994	1.26202	5.41381	7.2	0.00591	0.0396	0.52	5.41381	23.1	0.000197	0.0816765	183.338	203.219	182	253.931	222.469	46.4731	58.3269	94.6486	61.7483	336.309	48.0936	34.2985	98.3271	289.914	241.889
ENSG00000133983	COX16	0.118	0.321572	4.42957	1.27	0.308	0.413	-0.284	4.42957	23	0.000198	0.0816765	123.227	92.3046	62	85.3967	55.8181	109.656	63.4734	99.8112	27.4437	48.3067	140.768	84.3302	85.5523	75.9101	43.8749
ENSG00000067334	DNTTIP2	0.0478	0.0935089	6.21774	0.114	0.893	0.917	-0.279	6.21774	22.4	0.000226	0.0816765	326.746	333.487	256	225.465	187.934	375.44	298.068	236.908	155.514	216.855	360.702	507.24	389.824	226.691	109.687
ENSG00000174720	LARP7	0.161	0.220232	6.61651	0.884	0.432	0.529	-0.241	6.61651	22.3	0.000233	0.0816765	474.447	477.155	387	243.99	257.004	413.558	341.384	406.702	208.115	226.831	510.657	537.133	455.247	326.934	244.199
ENSG00000180104	EXOC3	0.348	0.955126	5.99243	13.5	0.000369	0.0109	0.255	5.99243	22.2	0.000239	0.0816765	270.499	282.869	263	358.305	330.893	116.444	140.242	115.299	184.483	250.46	156.71	157.333	205.945	355.218	322.712
ENSG00000169704	GP9	-0.834	-1.56461	4.13606	12	0.00067	0.0137	0.429	4.13606	22.1	0.000244	0.0816765	14.5984	13.3991	25	58.7384	63.448	44.9066	96.9255	64.2463	132.645	116.304	48.0936	44.6824	37.5501	57.1926	113.151
ENSG00000182004	SNRPE	0.475	0.832306	4.69893	4.76	0.024	0.0851	-0.38	4.69893	21.8	0.000256	0.0816765	137.397	166.744	110	78.6192	71.8809	130.02	78.0551	92.9277	17.5335	35.705	111.318	163.94	123.49	81.3174	45.6068
ENSG00000005961	ITGA2B	-0.225	-1.58014	5.60169	4.84	0.0227	0.0831	0.77	5.60169	21.8	0.000258	0.0816765	28.338	37.964	74	111.151	66.259	37.5962	76.3396	91.2068	710.487	183.513	61.6031	105.098	144.007	422.185	407.575
ENSG00000124491	F13A1	-0.496	-0.680783	6.47854	2.72	0.096	0.192	0.416	6.47854	21.7	0.000266	0.0816765	142.549	203.963	192	333.905	355.389	198.947	262.471	229.451	816.45	426.359	186.43	280.052	238.463	299.897	612.517
ENSG00000158769	F11R	0.0877	1.08189	6.43479	13	0.000448	0.012	0.317	6.43479	21.6	0.000268	0.0816765	393.727	289.568	422	658.774	505.576	171.272	172.836	141.686	252.33	361.775	196.427	144.117	171.105	377.263	485.511
ENSG00000124508	BTN2A2	-0.0162	0.651639	4.60649	4.26	0.0329	0.101	0.346	4.60649	21.4	0.00028	0.0816765	101.33	99.0041	80	145.039	101.195	51.1726	46.3184	60.8045	56.4121	166.448	46.7427	38.0745	65.4224	130.191	146.057
ENSG00000087087	SRRT	0.333	0.889652	4.79764	5.38	0.0164	0.0693	0.366	4.79764	21.2	0.000298	0.0816765	128.809	99.7485	102	154.979	124.487	39.6849	31.7367	59.6573	75.4702	194.014	47.5532	67.653	127.748	173.242	113.151
ENSG00000204843	DCTN1	-0.106	0.489501	6.60039	2.15	0.149	0.253	0.428	6.60039	21.1	0.000304	0.0816765	336.192	362.519	373	478.944	398.758	148.818	237.596	256.985	298.831	711.999	96.9978	129.957	521.443	576.501	472.81
ENSG00000167778	SPRYD3	0.724	1.87628	4.29046	11.3	0.000861	0.0149	0.527	4.29046	21	0.000308	0.0816765	94.8895	100.493	72	150.461	109.227	12.0099	11.1507	27.5341	51.8381	83.224	26.4785	25.4879	27.4851	150.988	116.038
ENSG00000107968	MAP3K8	-0.245	-0.945952	5.98555	10.5	0.00124	0.0179	-0.289	5.98555	20.7	0.00033	0.0816765	180.762	184.609	145	113.862	99.1876	347.765	363.256	275.341	197.442	215.542	330.711	494.653	328.273	195.287	105.069
ENSG00000087274	ADD1	-0.0582	0.173778	7.01459	0.707	0.508	0.595	0.271	7.01459	20.7	0.000334	0.0816765	416.913	488.321	451	496.114	534.489	285.627	350.39	302.302	475.691	926.228	279.916	393.017	587.253	705.444	519.572
ENSG00000198959	TGM2	-0.584	-1.06188	3.68996	5.31	0.017	0.0703	0.438	3.68996	20.4	0.000356	0.0816765	21.0388	29.0313	22	30.2729	30.9208	12.0099	45.4607	83.7496	66.3223	105.277	21.0747	26.7465	47.228	54.9049	89.4818
ENSG00000111832	RWDD1	0.346	0.227385	5.6162	2.05	0.161	0.266	-0.23	5.6162	20.3	0.000361	0.0816765	232.715	218.851	156	138.713	131.715	217.745	146.675	219.699	84.6181	103.177	264.785	271.241	262.077	181.144	133.934
ENSG00000138778	CENPE	1.39	0.505625	3.62707	13.1	0.000432	0.0118	-0.385	3.62707	20.2	0.000371	0.0816765	39.9309	46.1523	37	30.2729	16.4643	42.2957	22.3015	25.2396	16.0088	17.5899	93.4854	156.074	72.7775	55.3208	18.4737
ENSG00000273611	ZNHIT3	-0.169	0.0167951	4.90329	0.715	0.504	0.592	-0.225	4.90329	20.2	0.000371	0.0816765	135.25	110.17	110	98.9517	83.1249	192.681	97.3544	143.407	56.4121	77.1857	141.849	129.642	125.425	97.3314	66.3897
ENSG00000064666	CNN2	0.0283	1.65966	7.6948	11	0.001	0.0162	0.542	7.6948	20.2	0.000372	0.0816765	1041.21	937.934	1089	1337.88	1578.17	170.749	245.316	226.583	914.028	715.412	243.981	178.1	201.687	1091.44	1203.67
ENSG00000183625	CCR3	-0.804	0.30011	3.66167	2.66	0.101	0.197	0.576	3.66167	20.2	0.000373	0.0816765	44.6539	25.3093	18	71.3898	110.432	8.35471	24.8747	42.4484	54.1251	119.979	25.9381	7.55196	11.2263	19.3415	82.5542
ENSG00000138495	COX17	0.241	-0.0161718	4.69594	0.976	0.398	0.498	-0.273	4.69594	20.1	0.000381	0.0816765	90.5958	97.5153	65	83.1375	68.6684	116.966	95.6389	111.284	44.2149	63.5338	205.073	169.604	111.876	75.4942	53.6891
ENSG00000167088	SNRPD1	0.525	-0.491898	4.9302	3.67	0.0488	0.128	-0.519	4.9302	20.1	0.000382	0.0816765	79.003	113.892	54	45.1834	39.3538	173.882	112.794	134.229	21.3451	65.109	231.012	374.766	218.333	59.8962	33.4835
ENSG00000162385	MAGOH	-0.0286	-0.148696	4.66236	0.243	0.787	0.831	-0.298	4.66236	20	0.000383	0.0816765	89.7371	107.192	72	64.1605	65.0542	138.375	117.083	112.431	37.3539	67.9969	146.983	152.927	131.619	58.8564	49.648
ENSG00000100380	ST13	0.385	0.829897	8.01245	10.2	0.0014	0.0191	0.228	8.01245	19.8	0.000403	0.0816765	1179.03	1005.67	701	1322.97	1736.79	513.293	560.967	613.208	612.147	1135.73	767.336	845.505	811.392	1361.39	1270.06
ENSG00000162961	DPY30	0.132	-0.00185889	4.62366	0.229	0.798	0.84	-0.302	4.62366	19.8	0.000407	0.0816765	94.4601	92.3046	84	66.4196	61.4401	148.296	74.1952	123.33	32.0177	58.0205	158.331	133.418	131.619	79.2377	43.8749
ENSG00000158545	ZC3H18	-0.0696	0.2594	3.67252	0.608	0.557	0.636	0.409	3.67252	19.8	0.000409	0.0816765	41.6483	40.9415	37	51.9609	58.6291	18.2759	24.4458	21.2242	77.7572	71.935	19.7238	36.5011	32.1305	75.7022	66.967
ENSG00000136522	MRPL47	0.536	0.505921	5.12174	3.98	0.0397	0.114	-0.272	5.12174	19.7	0.000416	0.0816765	203.948	149.623	112	108.892	97.5814	148.296	97.3544	154.306	41.1656	53.0324	211.828	177.786	152.91	150.364	96.4094
ENSG00000100567	PSMA3	-0.0694	-0.727873	5.75543	3.78	0.0452	0.123	-0.377	5.75543	19.7	0.00042	0.0816765	162.3	122.825	123	107.988	102.4	328.967	233.308	301.728	99.8646	148.333	441.759	446.195	296.53	99.6191	72.1627
ENSG00000198863	RUNDC1	-0.195	0.217525	5.11278	2.26	0.136	0.238	0.247	5.11278	19.6	0.000422	0.0816765	108.629	130.269	108	178.926	160.628	68.4042	96.0678	137.671	98.3399	222.106	114.02	73.0023	103.747	157.228	146.635
ENSG00000096384	HSP90AB1	0.133	0.670344	8.57333	1.8	0.197	0.304	0.46	8.57333	19.4	0.000441	0.0834739	1444.81	795.755	526	2305.26	3760.7	478.829	469.188	492.172	1854.74	2810.98	1014.29	982.07	1120.7	1386.35	1664.94
ENSG00000132522	GPS2	0.643	0.978222	6.80687	12.6	0.000526	0.0126	0.242	6.80687	19.3	0.00046	0.0851891	517.813	410.16	466	584.673	515.214	207.301	199.426	233.466	218.787	509.321	320.174	329.14	384.792	757.646	617.713
ENSG00000137207	YIPF3	0.451	1.135	6.31887	6.71	0.00769	0.0458	0.395	6.31887	19.2	0.000471	0.0854613	346.497	322.322	384	360.564	445.742	67.882	123.945	142.26	310.266	341.035	182.107	196.98	147.491	472.099	511.489
ENSG00000173868	PHOSPHO1	0.433	0.0604437	6.52914	1.01	0.387	0.488	0.427	6.52914	19	0.000492	0.0875906	215.111	138.457	274	451.834	387.514	73.6259	248.747	171.515	487.888	496.194	351.786	219.951	290.336	721.874	582.498
ENSG00000115216	NRBP1	0.276	0.694246	6.95212	7.83	0.00426	0.0333	0.222	6.95212	18.9	0.000507	0.0877734	539.281	473.433	537	612.687	522.843	272.05	283.915	315.495	294.258	603.571	318.012	333.86	459.892	687.143	646.578
ENSG00000204463	BAG6	0.185	0.0234587	6.55397	0.393	0.681	0.743	0.289	6.55397	18.8	0.000515	0.0877734	293.256	224.062	300	376.83	347.759	168.139	236.31	227.157	427.664	577.843	330.171	217.748	445.569	619.136	446.832
ENSG00000138382	METTL5	0.543	0.394399	3.50707	4.32	0.0316	0.0989	-0.234	3.50707	18.7	0.000523	0.0877734	51.9531	43.9191	34	33.8876	34.1334	44.9066	29.1634	37.8594	16.7712	26.5162	78.625	70.7996	50.3249	40.3468	25.9786
ENSG00000121851	POLR3GL	0.206	-0.284644	5.36233	3.02	0.0775	0.169	-0.26	5.36233	18.6	0.000536	0.0883217	139.973	142.923	137	103.922	66.6605	216.178	146.246	149.717	96.053	124.442	222.906	308.057	257.044	116.257	96.9867
ENSG00000133816	MICAL2	-0.212	-0.844758	4.79371	4.95	0.0213	0.0801	0.342	4.79371	18.4	0.000559	0.0904681	52.3824	71.4616	52	69.1306	57.4244	42.8179	86.6326	88.9123	162.375	249.672	71.8702	78.9809	123.877	157.852	154.717
ENSG00000138398	PPIG	-0.163	-1.1872	5.89289	8.06	0.0038	0.0313	-0.407	5.89289	18.3	0.000583	0.0912686	142.12	172.699	131	87.204	49.7946	364.996	282.628	305.744	115.873	236.02	416.631	469.795	445.956	118.961	71.5854
ENSG00000156467	UQCRB	0.318	0.607855	6.86499	1.55	0.242	0.349	-0.471	6.86499	18.2	0.000596	0.0912686	545.292	828.508	663	202.422	213.233	641.224	464.471	486.436	109.012	114.991	485.8	608.877	625.19	283.883	243.044
ENSG00000114125	RNF7	0.118	0.181002	5.40184	0.664	0.529	0.612	-0.197	5.40184	18.2	0.000596	0.0912686	192.784	168.233	136	150.009	128.502	202.602	140.242	185.855	69.3716	115.516	243.981	196.351	191.622	146.413	105.646
ENSG00000101294	HM13	0.359	0.960149	6.9045	7.95	0.00402	0.0323	0.292	6.9045	18	0.000617	0.0912686	614.42	493.532	452	575.637	627.653	149.34	234.165	286.814	336.948	580.205	325.307	288.233	305.046	608.737	741.256
ENSG00000250317	SMIM20	-0.00576	0.496914	3.88648	4.54	0.0275	0.0917	-0.239	3.88648	18	0.000621	0.0912686	83.2966	64.7621	62	45.1834	54.6134	84.5914	46.3184	52.7737	21.3451	30.9793	65.9261	57.5837	54.196	50.5374	30.0197
ENSG00000136936	XPA	0.215	-0.00880582	4.32212	0.683	0.519	0.604	-0.274	4.32212	17.9	0.000642	0.0912686	85.8728	69.2284	56	60.5458	48.9915	133.153	57.898	80.8815	32.0177	45.1563	94.2959	121.146	130.845	54.9049	46.1841
ENSG00000241837	ATP5O	0.253	0.0738131	6.41957	0.708	0.508	0.594	-0.273	6.41957	17.9	0.000646	0.0912686	351.649	326.044	230	282.848	232.91	485.095	257.324	367.695	107.488	242.059	547.943	573.32	478.086	251.855	167.995
ENSG00000272047	GTF2H5	0.177	0.191363	4.35628	0.759	0.484	0.575	-0.209	4.35628	17.8	0.000653	0.0912686	100.042	84.8607	59	70.938	56.2197	97.1235	54.467	88.3387	38.1163	54.0825	116.181	111.391	75.1002	81.1095	48.4934
ENSG00000100632	ERH	0.0186	-0.156362	6.05317	0.39	0.683	0.745	-0.27	6.05317	17.8	0.000657	0.0912686	245.167	230.761	206	187.963	171.47	419.824	247.031	345.324	95.2906	167.236	375.563	374.766	366.597	187.176	146.635
ENSG00000080608	PUM3	0.377	0.100742	5.30562	2.3	0.132	0.233	-0.226	5.30562	17.6	0.000697	0.0929819	171.746	177.165	105	130.128	82.3217	204.69	105.503	138.818	64.0353	122.342	199.94	284.143	187.363	170.746	98.1413
ENSG00000111679	PTPN6	-0.153	0.387872	8.67029	3.65	0.0493	0.129	0.254	8.67029	17.5	0.000699	0.0929819	1604.96	1510.37	1813	1740.92	1781.76	781.688	1325.65	1192.57	1263.94	2383.04	913.509	941.478	1468.71	1840.98	1982.45
ENSG00000090263	MRPS33	0.155	-0.214918	4.08929	0.947	0.409	0.508	-0.329	4.08929	17.5	0.000704	0.0929819	60.111	51.363	43	44.7316	41.3617	120.099	53.1804	82.0287	18.2958	40.6931	102.402	129.327	85.1652	49.2896	29.4424
ENSG00000205323	SARNP	0.348	0.181241	5.6672	0.645	0.538	0.62	-0.395	5.6672	17.4	0.000717	0.0929819	208.671	236.717	237	90.3668	94.3688	296.592	190.849	252.396	60.2237	56.7079	269.108	304.91	274.077	139.966	139.13
ENSG00000183044	ABAT	0.533	0.847465	4.02919	9.87	0.00162	0.0208	0.221	4.02919	17.4	0.000724	0.0929819	59.2522	60.2957	56	66.8715	113.644	40.207	27.8768	30.4023	38.8786	62.7462	51.6061	47.5144	67.3579	92.548	71.5854
ENSG00000234127	TRIM26	0.0282	-0.0512078	5.99203	0.0672	0.935	0.949	0.264	5.99203	17.3	0.000738	0.0929819	200.513	170.466	164	294.596	233.312	139.941	122.658	162.337	340.759	409.294	217.772	214.287	270.98	304.265	285.187
ENSG00000133773	CCDC59	0.0936	-0.109488	5.29512	0.611	0.555	0.635	-0.225	5.29512	17.3	0.000749	0.0929819	156.289	134.735	125	107.537	103.203	223.489	116.654	167.499	88.4297	110.79	209.126	243.236	227.623	109.186	88.3272
ENSG00000137500	CCDC90B	0.191	0.38942	5.36322	2.72	0.0961	0.192	-0.203	5.36322	17.2	0.000753	0.0929819	185.485	209.174	140	159.497	121.676	189.025	137.24	146.849	65.56	109.215	193.185	245.753	148.265	153.276	99.2959
ENSG00000105722	ERF	0.426	0.577333	4.5856	5.71	0.0135	0.0623	0.206	4.5856	17.1	0.000789	0.0935155	91.0252	75.928	95	120.188	96.7782	58.483	47.605	49.9056	63.273	116.829	72.951	75.8343	108.005	146.413	106.801
ENSG00000166333	ILK	0.0172	0.388771	7.6683	2.65	0.102	0.199	0.228	7.6683	17	0.000804	0.0935155	737.218	786.078	719	998.102	928.83	386.928	674.19	610.913	603.762	1011.82	591.173	591.57	573.317	917.577	1130.93
ENSG00000154719	MRPL39	0.522	0.288674	4.75752	3.2	0.0678	0.155	-0.242	4.75752	17	0.000811	0.0935155	133.532	95.2821	64	107.085	69.8731	161.873	69.4776	75.1452	35.8293	68.522	143.47	198.239	118.457	120.208	68.6989
ENSG00000197249	SERPINA1	-0.278	0.50746	8.61364	2.73	0.0957	0.191	0.413	8.61364	16.9	0.000813	0.0935155	1455.11	1610.12	1689	1574.19	1776.14	415.647	1038.3	998.686	2072.76	2118.14	678.985	697.927	674.741	1961.19	2477.2
ENSG00000120318	ARAP3	0.452	1.50575	4.53687	8.15	0.00365	0.0306	0.465	4.53687	16.8	0.000833	0.0935155	104.335	92.3046	122	119.736	167.053	20.3646	30.0212	32.1231	84.6181	68.2595	38.9072	25.1732	29.0336	174.489	134.511
ENSG00000168653	NDUFS5	0.4	0.415678	6.15188	2.02	0.165	0.271	-0.281	6.15188	16.8	0.000837	0.0935155	331.898	375.918	244	222.302	185.525	357.686	223.872	322.379	69.3716	127.855	378.805	376.654	344.532	259.342	199.169
ENSG00000175573	C11orf68	-0.783	-0.920063	4.61247	7.26	0.00573	0.0392	0.307	4.61247	16.8	0.000845	0.0935155	56.6761	40.1972	46	85.8485	83.5264	55.8721	85.3459	132.508	93.766	277.238	82.4076	40.9065	56.5187	115.841	91.791
ENSG00000120899	PTK2B	-0.0948	0.293656	8.02919	1.31	0.298	0.403	0.295	8.02919	16.8	0.000847	0.0935155	1012.44	944.633	913	1027.47	1163.35	422.435	774.547	855.279	879.723	1626.68	715.19	441.475	791.649	1409.43	1484.24
ENSG00000166562	SEC11C	0.891	0.417024	6.64425	4.7	0.0248	0.0866	-0.364	6.64425	16.8	0.000851	0.0935155	326.317	360.286	448	240.828	208.816	653.234	214.866	357.37	95.2906	121.817	607.655	812.78	634.481	397.436	271.909
ENSG00000198478	SH3BGRL2	-0.738	-0.481902	4.10743	1.84	0.191	0.298	0.463	4.10743	16.7	0.000874	0.0940128	28.338	38.7084	39	82.6857	89.55	26.6306	81.0572	64.8199	105.201	75.6105	34.5842	31.7812	13.549	60.9361	132.202
ENSG00000162729	IGSF8	0.714	1.07653	4.7484	5.93	0.0119	0.0582	0.362	4.7484	16.6	0.000887	0.0940128	117.216	72.206	91	187.511	136.132	43.3401	19.2993	42.4484	95.2906	108.69	64.0348	75.8343	80.1327	226.067	124.697
ENSG00000108819	PPP1R9B	0.29	0.166277	6.15473	0.566	0.579	0.655	0.321	6.15473	16.6	0.000888	0.0940128	215.97	186.842	232	370.052	191.147	164.483	99.4988	158.895	214.976	619.586	212.639	184.079	413.438	418.234	349.845
ENSG00000067225	PKM	0.837	1.88637	8.09902	10.4	0.00128	0.0183	0.477	8.09902	16.4	0.000924	0.0964847	1695.99	1294.5	975	1695.28	1495.44	267.351	230.305	290.256	734.119	907.588	317.742	369.731	539.638	1970.13	2361.74
ENSG00000137692	DCUN1D5	0.302	0.101836	4.81652	1.31	0.297	0.403	-0.227	4.81652	16.4	0.00094	0.0964847	121.51	88.5826	94	86.7522	77.9045	149.863	93.0657	117.02	37.3539	70.0972	152.657	181.562	132.006	106.274	72.74
ENSG00000164687	FABP5	0.941	0.67235	4.07655	2.47	0.116	0.216	-0.544	4.07655	16.4	0.000944	0.0964847	71.7038	66.9953	60	56.4793	24.8973	75.7146	47.605	47.0375	6.0986	24.4159	108.346	207.05	99.4884	49.7055	6.35032
ENSG00000126247	CAPNS1	0.278	0.867207	7.64367	8.21	0.00354	0.0302	0.261	7.64367	16.2	0.000973	0.0983176	808.063	855.306	876	1237.12	884.657	340.977	461.04	547.241	304.168	1153.59	437.436	513.533	955.786	954.388	894.241
ENSG00000173207	CKS1B	0.894	0.076198	4.63876	7.61	0.00478	0.0354	-0.317	4.63876	16.1	0.00101	0.0995425	97.0363	49.8742	68	84.493	38.9522	113.311	59.6135	96.9431	25.9191	46.994	204.263	201.7	178.847	113.969	46.1841
ENSG00000111906	HDDC2	0.429	0.367153	4.78463	2.13	0.151	0.255	-0.255	4.78463	16.1	0.00101	0.0995425	163.588	99.7485	88	83.5893	77.5029	147.252	63.0445	111.857	29.7307	65.8966	158.601	126.181	164.911	107.314	65.2351
ENSG00000170312	CDK1	1.69	0.979882	3.81619	11.7	0.00073	0.0141	-0.425	3.81619	16	0.00105	0.0995425	45.5126	44.6635	59	32.5321	28.1099	49.0839	24.0169	33.2704	7.62325	9.97638	99.4295	199.498	71.2291	58.0245	27.1332
ENSG00000100401	RANGAP1	-0.275	-0.239585	6.35745	1.21	0.325	0.43	0.218	6.35745	16	0.00105	0.0995425	268.782	194.286	150	391.74	388.318	229.232	250.462	277.636	306.455	627.462	261.813	294.841	337.177	324.854	289.228
ENSG00000205309	NT5M	-0.0159	-1.39569	3.64267	16.8	0.00012	0.0071	0.297	3.64267	15.9	0.00106	0.0995425	12.8809	10.4215	15	32.9839	35.3381	35.5075	55.3248	41.8748	71.6586	53.82	48.634	44.6824	57.293	73.4145	80.245
ENSG00000111796	KLRB1	0.0404	0.139671	5.01172	0.158	0.855	0.886	-0.302	5.01172	15.9	0.00106	0.0995425	173.892	96.0265	107	145.039	65.8574	190.592	91.3502	176.677	48.0265	61.6961	218.313	114.223	142.458	125.616	57.7302
ENSG00000082515	MRPL22	-0.00391	-1.09649	4.35138	6.21	0.0101	0.0537	-0.408	4.35138	15.9	0.00107	0.0995425	48.9475	35.7308	43	29.3692	28.1099	143.597	84.9171	131.361	25.9191	52.7698	161.303	151.983	153.297	34.1076	29.4424
ENSG00000068912	ERLEC1	0.376	0.0931188	6.52424	1.88	0.185	0.292	-0.238	6.52424	15.8	0.00108	0.0995425	368.394	264.259	338	304.084	228.091	633.391	242.314	330.41	147.891	210.292	474.182	623.037	476.538	355.634	260.94
ENSG00000095303	PTGS1	-0.454	-0.654712	5.66072	3.4	0.0588	0.142	0.304	5.66072	15.8	0.00109	0.0995425	118.504	115.381	135	163.112	150.187	133.153	171.121	162.337	387.261	234.708	114.83	142.858	154.072	230.642	316.361
ENSG00000173418	NAA20	0.265	0.0594488	4.58413	1.04	0.377	0.479	-0.228	4.58413	15.8	0.0011	0.100056	95.7482	89.327	72	75.4563	62.2433	123.754	68.191	104.4	35.8293	66.4217	133.473	155.445	128.522	76.742	55.9983
ENSG00000127314	RAP1B	-0.274	-0.321151	8.72335	2.4	0.122	0.223	-0.186	8.72335	15.7	0.00111	0.10018	1703.29	1480.6	1287	1288.18	1051.31	2464.64	1826.57	2156.27	1049.72	1298.51	2003.18	1937.71	1893.38	1228.08	1169.61
ENSG00000136842	TMOD1	0.0849	-0.0520839	5.15949	0.0807	0.923	0.94	0.42	5.15949	15.7	0.00114	0.101144	72.1332	73.6948	130	134.647	170.667	42.8179	130.378	61.9518	216.5	134.944	71.6001	95.6582	127.361	316.743	163.954
ENSG00000101773	RBBP8	0.797	0.24036	5.42001	8.11	0.00371	0.0309	-0.242	5.42001	15.6	0.00116	0.102302	186.773	168.233	143	134.647	59.8338	213.567	90.0636	143.407	60.986	95.3007	229.931	290.75	258.205	214.836	149.521
ENSG00000125970	RALY	0.105	0.915491	7.67818	18.4	7.17e-05	0.00619	0.191	7.67818	15.5	0.00118	0.103029	1006.43	918.579	852	1255.65	1089.86	515.381	415.579	427.926	609.86	813.6	490.393	487.416	716.549	982.672	788.017
ENSG00000146282	RARS2	0.113	-0.108556	5.37119	0.696	0.513	0.599	-0.218	5.37119	15.4	0.00123	0.105268	170.887	123.569	131	120.188	112.439	239.676	149.248	186.429	75.4702	104.752	191.294	254.564	236.527	137.678	99.8732
ENSG00000169020	ATP5I	0.494	0.653527	5.45463	3.84	0.0435	0.12	-0.278	5.45463	15.3	0.00125	0.105268	225.416	206.197	199	136.906	128.502	233.41	125.66	168.073	37.3539	69.0471	222.636	210.826	212.139	155.772	128.738
ENSG00000198746	GPATCH3	0.224	0.380995	4.6162	2.64	0.102	0.199	0.182	4.6162	15.2	0.00128	0.105268	91.4546	83.3719	69	122.447	112.841	73.1037	61.329	57.3628	63.273	119.979	78.3548	67.9676	112.263	121.664	118.347
ENSG00000160124	CCDC58	0.617	0.360985	3.28627	1.98	0.17	0.277	-0.359	3.28627	15.2	0.00128	0.105268	39.9309	41.6859	42	15.8142	20.8816	50.6504	19.2993	37.8594	8.38558	18.115	58.631	78.9809	39.8728	38.0591	17.8964
ENSG00000104324	CPQ	-0.3	0.936971	6.275	12.4	0.000559	0.0129	0.294	6.275	15.2	0.00129	0.105268	364.959	328.277	365	422.465	573.441	154.04	161.257	146.275	375.064	232.607	140.498	157.333	140.135	255.807	350.422
ENSG00000103512	NOMO1	0.42	0.0794899	5.5426	2.33	0.129	0.23	0.24	5.5426	15.2	0.00129	0.105268	146.843	136.968	99	196.096	172.273	101.823	80.1995	136.523	182.958	247.572	149.685	161.423	322.854	278.892	204.942
ENSG00000126777	KTN1	0.0107	-0.281657	6.63368	1.35	0.287	0.393	-0.233	6.63368	15.1	0.00131	0.105268	401.455	410.16	295	259.353	179.903	554.544	313.078	408.423	236.321	366.238	482.017	551.293	679.386	313.415	203.788
ENSG00000111196	MAGOHB	0.618	0.674113	4.20063	4.42	0.0298	0.0958	-0.275	4.20063	15.1	0.00132	0.105268	93.172	84.8607	51	72.2935	59.0307	85.1136	50.6071	57.9364	12.9595	37.8052	102.672	130.271	76.6487	71.9587	38.1019
ENSG00000105185	PDCD5	0.394	0.203146	5.32224	2.12	0.152	0.257	-0.218	5.32224	15.1	0.00132	0.105268	140.402	150.367	133	136.906	116.054	223.489	112.794	154.879	54.1251	96.8759	249.114	231.593	208.268	153.692	101.605
ENSG00000072571	HMMR	1.56	0.68131	4.04294	8.37	0.00326	0.029	-0.47	4.04294	15.1	0.00133	0.105268	42.507	64.0177	64	24.8509	28.1099	65.7933	29.5923	45.8902	9.1479	13.1268	109.427	252.991	80.1327	72.7906	28.2878
ENSG00000162639	HENMT1	0.553	0.398856	4.88298	7.21	0.00586	0.0395	-0.166	4.88298	15	0.00134	0.105268	124.516	131.013	92	93.0778	93.1641	127.409	77.6262	97.5167	50.3135	67.7344	166.166	167.402	146.329	120.624	96.4094
ENSG00000153774	CFDP1	0.0815	-0.391939	5.39376	3.5	0.055	0.137	-0.211	5.39376	15	0.00136	0.105598	133.962	116.87	105	126.062	99.5892	273.617	152.25	142.26	97.5776	143.607	231.012	311.833	225.301	132.063	93.5229
ENSG00000130706	ADRM1	0.926	1.04817	7.10492	16.6	0.000127	0.00742	0.208	7.10492	14.9	0.00141	0.105598	608.409	481.621	443	873.396	608.779	273.095	221.728	262.721	250.043	498.032	472.29	492.136	481.571	1011.79	799.563
ENSG00000101189	MRGBP	0.26	-0.118129	4.92143	1.9	0.182	0.289	-0.229	4.92143	14.9	0.00141	0.105598	113.352	104.959	96	91.2705	59.4323	181.715	99.0699	131.361	41.9279	82.9615	144.821	178.1	180.782	119.377	83.1315
ENSG00000092098	RNF31	-0.229	-0.0444393	7.35696	0.859	0.442	0.538	0.204	7.35696	14.8	0.00141	0.105598	574.489	446.635	547	711.187	671.023	426.612	516.364	543.225	790.531	794.96	544.971	420.392	549.316	730.609	773.007
ENSG00000167862	ICT1	0.16	-0.476046	4.81992	4.03	0.0382	0.111	-0.254	4.81992	14.8	0.00142	0.105598	81.5792	74.4392	59	77.7155	64.6527	173.36	94.3523	125.624	48.7888	92.4128	210.747	210.826	151.362	78.4058	57.7302
ENSG00000158092	NCK1	-0.186	-0.367237	5.4372	2.42	0.121	0.221	-0.186	5.4372	14.8	0.00142	0.105598	154.571	136.968	117	149.105	101.195	285.627	149.248	178.398	105.963	166.711	238.577	205.162	234.204	118.753	101.028
ENSG00000079308	TNS1	0.203	-0.574207	5.30115	2.57	0.108	0.206	0.405	5.30115	14.8	0.00143	0.105598	63.9753	74.4392	105	84.9448	132.919	38.6405	138.955	76.8661	262.24	212.655	103.482	146.949	140.135	362.289	215.334
ENSG00000169221	TBC1D10B	0.348	0.698918	5.2554	3.29	0.0637	0.15	0.302	5.2554	14.8	0.00144	0.105598	148.56	169.721	154	165.823	136.534	53.2613	84.4882	107.268	79.2818	226.044	94.2959	79.9249	125.425	257.887	228.612
ENSG00000138180	CEP55	1.83	0.984806	4.28064	14.5	0.00026	0.00945	-0.402	4.28064	14.8	0.00145	0.105598	54.5292	69.9728	73	42.9242	38.5507	59.0051	36.8832	32.6968	16.0088	15.4896	122.666	318.441	106.457	79.8616	38.1019
ENSG00000176731	C8orf59	0.188	0.689671	4.74925	2.58	0.107	0.205	-0.371	4.74925	14.7	0.00147	0.106559	153.283	172.699	125	56.9311	83.1249	159.262	69.4776	130.787	22.8698	30.1917	113.479	108.559	128.522	85.6849	47.9161
ENSG00000119929	CUTC	0.0528	-0.0879512	5.10013	0.181	0.836	0.871	-0.272	5.10013	14.6	0.0015	0.10718	128.809	97.5153	143	93.5297	82.3217	233.41	138.097	139.392	61.7483	71.935	141.309	226.559	185.041	97.1234	80.8223
ENSG00000100351	GRAP2	-0.556	-0.902148	6.27356	10.1	0.00149	0.0197	0.222	6.27356	14.6	0.00151	0.10718	150.277	131.013	165	300.47	258.209	303.38	233.736	266.737	467.305	616.961	307.205	224.356	297.691	270.157	294.424
ENSG00000129235	TXNDC17	0.0453	0.21981	4.6896	0.47	0.633	0.702	-0.275	4.6896	14.5	0.00154	0.107673	99.1831	125.058	106	75.4563	69.8731	120.099	93.4946	137.671	32.78	53.2949	148.874	131.845	100.263	78.1979	55.9983
ENSG00000172428	COPS9	0.209	0.600352	4.55181	3.63	0.0502	0.13	-0.251	4.55181	14.5	0.00156	0.107673	115.928	113.892	82	109.796	73.4872	115.399	63.4734	99.8112	22.8698	50.1445	147.523	91.2529	89.4235	77.7819	50.2253
ENSG00000129250	KIF1C	0.0358	0.677181	6.20263	7.95	0.00402	0.0323	0.213	6.20263	14.4	0.00158	0.107673	346.926	330.51	267	341.135	389.522	121.143	184.845	192.165	265.289	335.259	193.455	224.985	214.849	323.398	317.516
ENSG00000115233	PSMD14	0.841	0.847385	5.85662	12.9	0.000458	0.012	-0.203	5.85662	14.4	0.00159	0.107673	296.691	259.048	211	245.798	181.108	267.351	115.367	144.554	73.9455	107.64	266.136	417.56	258.593	270.573	173.191
ENSG00000254415	SIGLEC14	-1.52	-0.118636	5.2057	6.59	0.00818	0.0473	0.478	5.2057	14.4	0.00161	0.107673	121.51	113.892	136	150.009	176.289	46.9952	127.376	96.9431	328.562	277.764	45.6619	26.7465	17.4202	114.593	158.181
ENSG00000055044	NOP58	0.315	-0.0176394	6.20602	1.5	0.253	0.36	-0.244	6.20602	14.3	0.00163	0.107673	293.256	255.326	227	230.887	166.651	410.425	209.291	269.605	110.537	247.834	408.255	542.483	483.119	236.673	143.171
ENSG00000160179	ABCG1	-1	0.886741	5.15458	17.9	8.42e-05	0.00629	0.34	5.15458	14.3	0.00164	0.107673	188.491	120.591	164	236.309	313.224	82.5028	64.76	72.8507	205.828	117.354	38.3668	24.5439	87.875	91.9241	88.3272
ENSG00000203618	GP1BB	-0.865	-1.90225	5.11427	25.4	1.1e-05	0.00348	0.294	5.11427	14.3	0.00166	0.107673	27.9087	24.5649	48	99.8554	84.7311	93.9905	207.146	197.902	209.639	297.191	114.29	122.405	127.361	107.73	130.47
ENSG00000184983	NDUFA6	0.615	0.430123	6.41102	4.1	0.0366	0.108	-0.238	6.41102	14.2	0.00167	0.107673	413.048	333.487	248	295.5	257.808	450.11	237.596	336.719	85.3804	148.858	482.287	475.774	449.44	366.656	273.641
ENSG00000114650	SCAP	0.153	0.175614	5.99671	0.609	0.556	0.635	0.182	5.99671	14.2	0.00167	0.107673	245.167	176.421	174	308.603	269.855	181.715	149.677	189.871	167.712	398.268	245.332	185.967	296.917	323.606	276.528
ENSG00000163599	CTLA4	0.849	-0.464484	4.56491	4.86	0.0224	0.0825	-0.481	4.56491	14.2	0.00168	0.107673	58.3935	27.5425	42	43.8279	38.9522	174.927	74.1952	55.0683	17.5335	47.2566	212.909	335.433	175.363	50.1215	20.7829
ENSG00000266472	MRPS21	0.233	0.137981	5.90188	0.694	0.514	0.599	-0.218	5.90188	14.2	0.00168	0.107673	279.516	227.039	174	200.163	171.47	345.676	190.849	260.427	72.4209	155.422	308.556	286.975	325.176	244.368	152.985
ENSG00000129460	NGDN	0.307	0.408006	5.38056	2.8	0.0906	0.185	-0.192	5.38056	14.2	0.0017	0.107673	203.519	193.542	125	178.475	117.258	214.612	121.371	150.864	52.6004	108.69	214.26	197.924	176.137	167.002	123.543
ENSG00000156256	USP16	0.201	0.386275	6.14138	3.23	0.0664	0.153	-0.167	6.14138	14.2	0.00171	0.107673	337.051	339.443	240	267.034	225.682	365.519	201.571	242.071	129.595	186.401	284.509	355.571	337.951	285.547	180.118
ENSG00000127663	KDM4B	-0.521	-0.45255	6.55911	5.03	0.0202	0.0776	0.199	6.55911	14.1	0.00172	0.107673	247.743	271.703	293	309.506	355.389	308.08	356.394	300.581	526.767	561.565	272.891	228.132	377.824	434.248	341.763
ENSG00000175581	MRPL48	0.35	0.400698	4.92709	2.31	0.131	0.232	-0.215	4.92709	14.1	0.00173	0.107673	159.723	108.681	91	130.58	91.5578	177.538	69.0487	101.532	41.1656	80.5987	166.166	149.781	156.394	128.943	64.6578
ENSG00000128951	DUT	-0.00423	0.296065	5.66999	1.98	0.17	0.277	-0.192	5.66999	14.1	0.00173	0.107673	237.438	196.519	154	240.828	177.895	274.139	160.399	191.018	107.488	129.956	249.925	248.9	229.946	178.649	87.1726
ENSG00000185085	INTS5	-0.151	-0.338862	4.40073	1.08	0.364	0.467	0.246	4.40073	14.1	0.00173	0.107673	54.9586	57.3182	41	93.0778	73.0856	51.6948	48.4628	67.1144	83.8558	185.088	81.597	62.6183	87.4879	108.354	70.4308
ENSG00000029534	ANK1	-0.0242	-0.68762	4.76245	2.72	0.0966	0.192	0.366	4.76245	14	0.00176	0.108877	45.5126	50.6186	73	70.938	81.117	55.35	93.9234	47.6111	187.532	148.071	66.1963	68.2823	121.554	251.647	120.079
ENSG00000102738	MRPS31	-0.147	0.07125	5.18409	0.917	0.42	0.519	-0.178	5.18409	14	0.0018	0.11018	162.729	125.058	131	148.653	104.81	201.557	149.248	140.539	79.2818	98.1886	164.545	186.911	106.457	124.16	96.4094
ENSG00000077549	CAPZB	0.0537	0.0466183	7.44959	0.0557	0.946	0.958	0.188	7.44959	13.9	0.00182	0.110647	552.162	582.859	591	655.611	676.243	408.859	564.827	609.766	447.485	1104.23	600.09	514.163	874.492	806.935	820.346
ENSG00000113140	SPARC	-1.16	-2.62163	5.37579	40.4	5.72e-07	0.000848	0.311	5.37579	13.9	0.00183	0.110714	21.0388	29.0313	43	55.1238	79.9123	132.109	254.751	188.723	404.032	361.513	107.805	155.445	142.458	96.9154	159.335
ENSG00000120805	ARL1	0.4	0.224441	5.54557	2.76	0.0938	0.189	-0.185	5.54557	13.9	0.00185	0.111387	193.214	196.519	155	154.527	120.872	240.72	119.656	166.352	70.8962	138.094	235.335	293.582	228.398	201.11	129.893
ENSG00000085231	AK6	0.373	0.351204	4.53084	1.44	0.267	0.374	-0.27	4.53084	13.8	0.00188	0.112468	104.335	110.914	78	75.4563	57.0229	112.789	56.6114	113.578	22.8698	48.0442	124.017	132.789	112.65	90.6762	51.3799
ENSG00000081870	HSPB11	0.618	0.256793	4.59741	3.17	0.0695	0.158	-0.274	4.59741	13.8	0.0019	0.112696	106.912	94.5378	91	48.7981	58.2276	116.966	60.0424	109.563	29.7307	39.643	141.849	145.061	152.523	80.6935	78.513
ENSG00000106355	LSM5	0.294	0.446982	4.00361	1.51	0.252	0.359	-0.279	4.00361	13.7	0.00192	0.113269	98.3244	65.5065	43	59.1903	47.7868	81.4584	38.5987	78.0134	14.4842	30.4542	78.3548	90.9382	70.842	55.7368	34.0608
ENSG00000104969	SGTA	0.101	0.406869	4.14015	0.864	0.44	0.537	0.34	4.14015	13.6	0.00198	0.113807	66.5514	66.9953	61	72.2935	58.6291	25.0641	31.7367	46.4638	35.067	170.124	42.96	36.8158	67.3579	112.513	75.6265
ENSG00000145649	GZMA	0.95	0.37408	6.76203	4.13	0.0358	0.107	-0.369	6.76203	13.6	0.00199	0.113807	483.893	381.129	164	381.348	250.579	385.361	200.713	427.926	159.326	151.746	1338.52	709.255	711.129	487.281	110.265
ENSG00000168701	TMEM208	0.269	-0.0109837	5.20878	1.51	0.25	0.358	-0.199	5.20878	13.6	0.00199	0.113807	141.261	112.403	107	134.195	97.1798	206.257	126.947	158.321	53.3628	94.2506	209.937	221.524	165.685	158.475	101.605
ENSG00000183785	TUBA8	-0.788	-0.788172	3.86218	4.4	0.0301	0.0965	0.339	3.86218	13.6	0.002	0.113807	23.615	27.5425	42	50.1536	57.0229	36.0297	65.1889	39.5803	120.447	70.0972	34.314	38.3891	31.7434	42.6345	80.245
ENSG00000120885	CLU	0.857	0.684595	5.99986	3.57	0.0522	0.133	0.352	5.99986	13.6	0.002	0.113807	209.1	282.124	118	232.695	284.713	71.5372	110.221	94.0749	264.527	229.982	150.765	278.479	228.785	358.337	613.095
ENSG00000124802	EEF1E1	0.367	0.335554	4.28789	0.887	0.431	0.529	-0.327	4.28789	13.6	0.00202	0.113864	91.8839	88.5826	80	37.9541	52.6056	124.276	48.8916	94.0749	18.2958	26.7787	96.9978	110.447	95.6173	59.0643	55.421
ENSG00000176261	ZBTB8OS	0.433	0.352631	4.73465	3.1	0.073	0.163	-0.198	4.73465	13.5	0.00205	0.113864	143.837	111.659	92	78.6192	69.0699	111.744	78.9128	108.989	41.9279	54.0825	119.964	134.677	133.942	122.08	81.9769
ENSG00000141503	MINK1	-0.33	0.458005	4.17531	2.68	0.0989	0.195	0.369	4.17531	13.5	0.00206	0.113864	83.2966	60.2957	80	77.7155	65.8574	34.9853	27.8768	37.8594	99.8646	112.628	21.8853	28.9492	54.196	105.442	77.3584
ENSG00000111142	METAP2	-0.0335	-0.470598	6.17938	3.36	0.0605	0.145	-0.214	6.17938	13.5	0.00207	0.113864	271.787	237.461	150	209.199	155.407	420.346	208.004	282.225	252.33	248.622	422.575	500.317	397.567	213.796	146.635
ENSG00000204469	PRRC2A	-0.52	-0.131898	5.54458	1.58	0.237	0.344	0.331	5.54458	13.5	0.00207	0.113864	157.147	165.999	153	146.846	151.793	78.3254	113.223	121.035	323.226	360.2	94.8363	89.3649	171.492	201.318	203.788
ENSG00000134049	IER3IP1	0.379	0.334553	5.53079	2.48	0.116	0.215	-0.196	5.53079	13.5	0.00208	0.113864	219.834	192.053	163	154.075	130.51	246.464	120.514	177.251	59.4614	118.929	221.555	247.641	238.463	179.065	140.862
ENSG00000147419	CCDC25	0.314	0.186736	5.00691	1.5	0.253	0.36	-0.195	5.00691	13.5	0.00209	0.113864	161.012	113.148	111	98.048	85.1327	174.927	88.7769	116.446	49.5511	91.6252	139.958	173.695	194.332	124.576	87.1726
ENSG00000185608	MRPL40	0.787	0.436158	5.22174	6.23	0.00999	0.0532	-0.236	5.22174	13.4	0.00213	0.113864	213.394	112.403	107	146.846	80.7155	162.395	78.9128	152.011	39.6409	71.4099	240.468	213.972	197.041	194.247	114.306
ENSG00000104671	DCTN6	0.441	0.419128	5.21434	2.86	0.087	0.18	-0.217	5.21434	13.4	0.00213	0.113864	201.801	151.856	137	107.537	108.825	178.582	121.371	146.275	47.2642	65.3716	181.027	174.954	168.782	155.772	129.893
ENSG00000125755	SYMPK	0.0919	-0.0529435	5.63939	0.23	0.797	0.84	0.227	5.63939	13.4	0.00214	0.113864	170.458	142.179	84	251.672	183.517	111.222	130.378	153.159	169.999	344.973	176.704	146.634	258.205	267.869	207.829
ENSG00000111615	KRR1	0.247	0.133666	4.26039	0.931	0.414	0.514	-0.195	4.26039	13.3	0.00215	0.113864	88.8784	78.1611	68	59.1903	40.1569	97.6457	53.1804	75.7188	31.2553	55.1326	86.1903	97.8608	94.0688	83.8131	52.5345
ENSG00000079805	DNM2	0.136	0.298846	8.17519	1.41	0.274	0.381	0.189	8.17519	13.3	0.00216	0.113864	1119.78	1007.91	976	1106.09	1363.33	650.623	840.164	779.56	1077.17	1286.69	873.251	849.281	1395.94	1521.11	1261.98
ENSG00000100605	ITPK1	0.0579	0.277552	7.72013	0.768	0.481	0.572	0.246	7.72013	13.3	0.00217	0.113864	913.257	617.101	661	1039.67	795.911	404.159	473.048	536.342	1004.74	1119.19	691.684	558.845	743.26	952.932	1168.46
ENSG00000185033	SEMA4B	-0.94	-0.802542	4.63105	7.1	0.00622	0.0406	0.294	4.63105	13.3	0.00218	0.113864	61.3991	63.2733	69	56.4793	77.5029	52.2169	81.0572	96.9431	142.555	289.84	54.5782	46.8851	108.005	73.4145	74.4719
ENSG00000023330	ALAS1	0.0326	-0.030229	5.3711	0.0447	0.956	0.965	0.218	5.3711	13.2	0.00223	0.114743	105.194	119.847	91	187.059	222.068	105.478	141.957	94.6486	187.532	184.563	158.871	147.263	149.813	195.703	185.891
ENSG00000103226	NOMO3	0.0673	0.0168367	5.35353	0.0453	0.956	0.965	0.253	5.35353	13.2	0.00224	0.114743	127.951	109.426	108	205.133	153.801	94.5127	70.7642	119.315	225.648	206.091	122.396	134.677	221.817	215.252	147.212
ENSG00000130723	PRRC2B	-0.273	-0.627797	5.23553	5.35	0.0167	0.0698	0.198	5.23553	13.2	0.00225	0.114743	94.8895	84.8607	75	141.876	119.668	117.488	105.074	153.732	135.694	333.159	149.144	116.741	176.911	178.025	127.006
ENSG00000114686	MRPL3	0.363	0.167732	6.5446	1.74	0.208	0.315	-0.208	6.5446	13.2	0.00225	0.114743	376.552	366.241	330	273.36	257.406	546.189	264.186	366.548	139.506	225.519	423.656	628.071	456.795	360.001	289.806
ENSG00000120913	PDLIM2	0.417	0.902665	6.03646	9.07	0.00234	0.0248	0.219	6.03646	13.2	0.00226	0.114743	331.04	213.64	296	397.614	266.642	124.798	112.365	168.647	175.335	268.312	213.719	151.669	210.977	353.554	355.041
ENSG00000152804	HHEX	-0.481	-0.156791	5.84369	1.29	0.301	0.407	0.315	5.84369	13.2	0.00228	0.115011	148.56	240.439	174	115.67	294.752	115.399	165.117	310.333	226.411	364.401	144.821	100.693	126.974	259.966	338.876
ENSG00000116957	TBCE	0.503	0.312713	4.73714	4.17	0.0348	0.105	-0.184	4.73714	13.1	0.0023	0.115011	134.82	98.2597	81	80.8783	79.1092	119.577	85.7748	80.3079	48.7888	58.2831	110.777	173.066	156.781	95.0437	87.7499
ENSG00000100442	FKBP3	0.0365	-0.556274	5.19258	2.81	0.09	0.184	-0.295	5.19258	13.1	0.0023	0.115011	118.934	104.959	89	76.8118	75.4951	228.188	107.219	223.141	55.6497	114.203	242.9	241.033	249.689	93.3799	62.3486
ENSG00000188677	PARVB	0.885	0.288698	4.05234	4.38	0.0304	0.097	0.329	4.05234	13.1	0.00232	0.115232	50.2356	40.1972	37	72.2935	42.9679	21.4089	19.7282	26.9605	75.4702	75.348	50.5253	86.8475	60.0028	127.072	120.656
ENSG00000120697	ALG5	0.695	0.465003	5.03144	5.12	0.0191	0.0751	-0.228	5.03144	13.1	0.00233	0.115232	150.707	116.87	100	116.573	98.3845	187.459	71.622	102.106	37.3539	64.8465	157.25	241.977	178.46	126.864	101.605
ENSG00000139233	LLPH	0.404	0.34009	5.80063	4.51	0.0279	0.0924	-0.15	5.80063	13	0.00237	0.115836	226.275	246.394	175	214.169	169.462	226.622	158.683	183.561	121.21	142.032	315.04	345.817	221.042	225.443	166.263
ENSG00000204316	MRPL38	0.373	0.755929	4.7795	4.22	0.0338	0.103	0.264	4.7795	13	0.00237	0.115836	131.385	90.8158	86	167.179	117.258	48.5618	37.7409	79.7342	51.0758	177.475	78.3548	83.7009	86.3265	180.729	112.574
ENSG00000154723	ATP5J	0.165	-0.39247	5.71095	2.11	0.154	0.259	-0.295	5.71095	13	0.00241	0.116602	158.006	173.443	140	107.085	117.258	297.114	196.853	309.759	56.4121	138.882	357.46	353.683	317.821	142.046	119.501
ENSG00000182628	SKA2	0.735	0.15959	4.94083	6.16	0.0104	0.0544	-0.241	4.94083	12.9	0.00244	0.116602	125.804	91.5602	92	89.915	68.2668	122.71	76.3396	119.315	36.5916	78.4984	191.294	269.983	202.074	110.018	74.4719
ENSG00000033050	ABCF2	0.286	0.686341	4.97344	4.39	0.0302	0.0967	0.236	4.97344	12.9	0.00245	0.116602	151.566	117.614	86	182.993	137.738	83.5471	51.4649	67.6881	88.4297	151.221	71.8702	84.6449	102.198	203.19	159.335
ENSG00000168497	SDPR	-1.04	-0.269276	5.12343	5.67	0.0138	0.063	0.323	5.12343	12.9	0.00247	0.116602	72.1332	128.78	137	131.484	169.462	85.1136	154.395	144.554	208.877	166.973	64.8453	66.0797	44.1311	80.9015	191.664
ENSG00000091140	DLD	0.16	-0.0652304	6.29111	0.894	0.428	0.526	-0.188	6.29111	12.9	0.00247	0.116602	277.369	338.698	248	217.784	194.761	348.287	303.643	282.798	186.77	238.908	374.212	482.381	460.279	303.017	169.727
ENSG00000100209	HSCB	0.196	0.0167473	4.11612	0.77	0.479	0.571	-0.184	4.11612	12.9	0.00248	0.116602	75.1387	56.5738	47	65.516	42.5664	90.3353	55.3248	75.1452	27.4437	46.4689	95.1065	86.5329	74.7131	71.3347	50.2253
ENSG00000169139	UBE2V2	0.373	-0.113428	4.58832	2.02	0.165	0.272	-0.274	4.58832	12.8	0.00249	0.116602	79.003	87.8382	80	49.7018	52.204	125.321	77.1973	95.7958	30.493	71.6724	138.067	197.295	150.2	60.7281	57.1529
ENSG00000198056	PRIM1	0.557	0.255159	4.69372	2.76	0.0938	0.189	-0.253	4.69372	12.8	0.00252	0.116602	116.787	66.2509	104	82.6857	60.637	145.163	63.9022	87.765	35.067	58.0205	121.585	207.679	153.684	89.8443	65.2351
ENSG00000132819	RBM38	0.389	-0.344602	8.21843	6.34	0.00939	0.0514	0.214	8.21843	12.8	0.00253	0.116602	697.717	512.142	748	1214.53	871.807	737.303	953.816	752.026	1307.39	1295.62	1371.21	1099.12	1398.64	2031.27	1771.74
ENSG00000100299	ARSA	0.212	0.281706	5.19315	1.08	0.364	0.467	0.206	5.19315	12.8	0.00253	0.116602	139.973	112.403	135	135.55	150.589	77.2811	90.0636	92.9277	142.555	176.424	115.371	97.5462	195.88	200.902	157.026
ENSG00000112312	GMNN	1.22	0.687775	3.81479	9.67	0.00177	0.0215	-0.289	3.81479	12.8	0.00254	0.116602	52.8118	49.8742	43	41.1169	38.1491	56.3943	25.7324	38.4331	8.38558	24.1534	96.1872	147.263	73.5518	57.6085	32.9062
ENSG00000100109	TFIP11	0.0488	0.290995	6.76676	1.19	0.331	0.435	0.206	6.76676	12.8	0.00254	0.116602	367.965	356.564	305	559.823	595.929	337.321	276.624	218.552	475.691	434.76	351.516	359.662	341.822	533.659	511.489
ENSG00000163918	RFC4	1	0.629808	4.76567	8.05	0.00383	0.0314	-0.258	4.76567	12.7	0.00256	0.116602	121.081	80.3943	87	94.4333	83.1249	131.587	55.3248	63.6727	30.493	50.6695	148.604	286.975	137.813	108.146	65.8124
ENSG00000171476	HOPX	1.07	1.41314	4.9298	20.6	3.77e-05	0.00579	-0.228	4.9298	12.7	0.00257	0.116602	209.53	167.488	109	141.876	112.038	87.2023	47.1762	76.2925	34.3046	39.3805	196.427	111.077	164.137	162.843	53.6891
ENSG00000197324	LRP10	-0.613	0.558583	7.085	3.93	0.0409	0.116	0.431	7.085	12.7	0.00261	0.11765	539.281	588.814	686	429.242	746.116	95.557	400.568	409.57	712.774	820.426	223.987	145.69	167.621	617.472	704.886
ENSG00000179526	SHARPIN	0.678	0.421698	6.42629	4.54	0.0275	0.0917	0.228	6.42629	12.7	0.00263	0.118126	313.436	234.483	255	378.637	328.885	134.72	235.881	233.466	190.581	377.79	361.243	213.972	363.501	633.694	576.725
ENSG00000261740	BOLA2-SMG1P6	0.4	0.833927	6.53747	6.76	0.00748	0.0452	-0.236	6.53747	12.5	0.00272	0.121082	528.977	466.734	338	433.761	342.94	407.292	228.59	393.509	96.053	152.009	510.387	410.953	346.855	390.157	201.478
ENSG00000163938	GNL3	0.335	0.255127	6.45131	1.08	0.364	0.467	-0.244	6.45131	12.5	0.00272	0.121082	363.671	346.887	356	273.812	224.879	587.963	229.877	325.247	95.2906	223.156	397.178	572.061	394.083	345.027	243.621
ENSG00000107742	SPOCK2	-0.411	-0.0502465	7.10434	1.37	0.282	0.389	0.266	7.10434	12.5	0.00278	0.122989	440.957	326.044	403	826.857	597.134	462.12	286.059	384.904	442.149	1332.11	405.283	243.551	687.903	535.115	396.606
ENSG00000164934	DCAF13	0.565	0.347544	5.62802	4.59	0.0267	0.0901	-0.19	5.62802	12.4	0.0028	0.123293	216.4	210.663	149	168.986	136.534	237.065	127.804	180.693	61.7483	122.605	277.214	315.609	196.654	243.744	158.181
ENSG00000125743	SNRPD2	0.0539	0.156147	7.23875	0.255	0.778	0.824	-0.228	7.23875	12.4	0.00281	0.123293	670.237	574.67	509	516.446	489.112	969.146	514.22	732.522	182.196	347.598	787.601	688.172	675.515	505.998	404.689
ENSG00000178381	ZFAND2A	0.288	0.438933	4.9961	1.57	0.239	0.347	-0.266	4.9961	12.4	0.00285	0.123697	193.643	105.704	171	89.0113	75.0935	156.651	128.233	112.431	46.5018	50.9321	119.964	142.229	173.04	117.921	88.3272
ENSG00000168310	IRF2	-0.766	-0.241496	6.82989	4.06	0.0376	0.11	0.269	6.82989	12.3	0.00292	0.123697	381.275	399.738	364	388.126	455.38	245.42	524.084	509.955	385.737	870.571	262.353	185.338	241.172	372.896	643.114
ENSG00000198937	CCDC167	0.476	-0.119441	4.94081	3.17	0.0693	0.157	-0.256	4.94081	12.3	0.00293	0.123697	122.798	69.2284	72	86.3003	81.5186	193.203	92.2079	134.802	28.206	72.9851	207.775	225.615	150.975	124.992	85.4407
ENSG00000100387	RBX1	0.197	0.183769	6.00633	0.381	0.689	0.749	-0.262	6.00633	12.3	0.00294	0.123697	267.494	278.403	237	163.112	194.36	328.445	248.747	340.735	80.8065	102.127	356.92	313.406	284.916	243.328	172.036
ENSG00000198952	SMG5	-0.023	-0.224937	7.22809	1.02	0.384	0.485	0.174	7.22809	12.3	0.00295	0.123697	475.735	424.303	357	646.123	477.868	425.568	423.299	507.087	663.223	818.589	573.341	456.894	653.062	837.923	654.66
ENSG00000135439	AGAP2	-0.281	0.117105	6.10589	2.35	0.127	0.228	0.191	6.10589	12.3	0.00296	0.123697	216.4	226.295	327	269.293	288.327	170.749	215.724	201.343	292.733	392.754	219.123	187.226	223.752	304.265	244.776
ENSG00000118939	UCHL3	0.537	0.483881	4.94691	4.02	0.0386	0.112	-0.206	4.94691	12.2	0.00297	0.123697	167.452	119.847	107	111.151	84.3296	143.597	81.915	119.315	32.78	65.3716	156.98	178.1	123.49	131.647	106.224
ENSG00000129657	SEC14L1	-0.42	0.218005	7.47273	2.95	0.0815	0.174	0.267	7.47273	12.3	0.00297	0.123697	647.052	593.28	712	738.749	975.814	377.006	555.392	408.423	1106.9	709.898	416.901	461.299	419.632	666.138	816.305
ENSG00000188342	GTF2F2	0.513	0.812081	4.91875	9.47	0.00195	0.0226	-0.192	4.91875	12.2	0.00298	0.123697	152.424	180.887	136	102.115	92.361	124.798	81.0572	84.8969	50.3135	51.4571	122.666	160.165	115.36	119.169	98.1413
ENSG00000123143	PKN1	0.885	1.92948	7.32717	11.6	0.000788	0.0142	0.416	7.32717	12.2	0.00299	0.123697	994.407	774.912	738	1090.28	808.761	125.321	149.248	197.328	504.659	365.188	237.496	221.839	378.211	1386.97	901.168
ENSG00000238243	OR2W3	1.11	-0.700002	3.53909	19.8	4.79e-05	0.00613	0.304	3.53909	12.2	0.003	0.123697	10.3047	14.8878	23	20.3325	26.102	8.87688	40.3142	26.9605	33.5423	44.3687	61.3329	51.9197	70.0677	97.3314	102.182
ENSG00000175110	MRPS22	0.598	0.442336	5.76499	6.92	0.00685	0.0428	-0.165	5.76499	12.2	0.003	0.123697	237.868	211.407	191	182.089	174.683	246.464	155.681	174.956	87.6674	108.953	286.13	343.3	238.463	216.5	208.406
ENSG00000007080	CCDC124	0.488	0.9877	3.93229	4.58	0.0269	0.0905	0.32	3.93229	12.2	0.003	0.123697	71.7038	61.0401	50	93.9815	62.2433	13.0542	18.8705	34.4177	28.9684	111.578	47.0129	40.2771	47.6151	91.7161	61.7713
ENSG00000188428	BLOC1S5	-0.137	-0.375764	4.49032	2.72	0.0964	0.192	-0.162	4.49032	12.2	0.00305	0.124125	91.0252	63.2733	61	74.1008	48.1883	130.02	84.0593	99.8112	44.2149	91.6252	110.777	114.538	98.7142	79.4457	60.6167
ENSG00000123080	CDKN2C	0.81	0.304843	3.99783	5.62	0.0142	0.0643	-0.259	3.99783	12.2	0.00306	0.124125	54.5292	47.6411	53	54.6719	36.5428	87.2023	42.0297	47.6111	19.8205	24.6784	75.3827	140.655	94.8431	70.0869	42.143
ENSG00000107625	DDX50	0.366	0.278273	5.98667	2.51	0.113	0.211	-0.17	5.98667	12.2	0.00306	0.124125	305.707	240.439	200	250.316	169.462	366.041	153.108	188.723	126.546	168.548	263.434	375.71	337.564	260.174	191.087
ENSG00000132694	ARHGEF11	-1.02	0.250366	5.64522	8.64	0.00286	0.0276	0.317	5.64522	12.1	0.00307	0.124125	197.937	241.927	220	202.422	226.084	62.6603	198.998	220.273	192.106	353.899	77.0038	55.6957	84.391	163.467	200.901
ENSG00000180376	CCDC66	-0.141	0.131351	4.71668	0.864	0.44	0.537	-0.212	4.71668	12.1	0.00308	0.124125	127.521	113.892	96	99.4035	64.2511	157.695	80.1995	119.888	34.3046	87.9497	104.833	119.887	114.973	89.0124	54.8437
ENSG00000105514	RAB3D	-0.516	0.0808481	6.61176	2.22	0.141	0.243	0.302	6.61176	12.1	0.0031	0.124217	249.031	387.084	373	417.495	503.166	141.508	406.144	388.92	372.777	576.005	273.161	181.876	137.813	414.49	496.48
ENSG00000214941	ZSWIM7	0.173	-0.167626	4.35018	2.24	0.139	0.241	-0.161	4.35018	12.1	0.00311	0.124217	90.5958	59.5513	54	65.516	45.3773	107.045	68.6199	81.4551	35.8293	69.3096	112.399	91.2529	102.585	88.1806	64.0805
ENSG00000196549	MME	-0.748	0.696281	7.20708	4.32	0.0317	0.0992	0.463	7.20708	12	0.00317	0.125404	671.525	518.097	479	526.387	1517.93	332.622	142.815	223.715	1158.73	496.456	206.965	111.391	154.846	624.335	682.948
ENSG00000128829	EIF2AK4	0.492	-0.177494	5.41485	8.43	0.00318	0.0289	-0.175	5.41485	12	0.00318	0.125404	167.452	135.479	109	124.706	74.6919	216.178	124.373	121.035	102.152	132.056	217.232	259.913	330.983	176.985	135.666
ENSG00000189057	FAM111B	1.08	0.302649	3.86172	5.15	0.0188	0.0744	-0.365	3.86172	12	0.0032	0.125404	51.9531	36.4752	33	47.4426	29.3146	100.779	24.0169	22.3715	13.7219	27.8289	77.274	183.45	98.3271	51.1614	25.4013
ENSG00000198901	PRC1	1.23	0.408365	3.83803	9.53	0.00189	0.0224	-0.311	3.83803	12	0.00323	0.125404	35.6372	55.8294	34	42.9242	28.913	59.0051	31.7367	29.8286	19.8205	21.0029	87.8114	170.234	97.94	64.8876	23.0921
ENSG00000164022	AIMP1	0.241	0.0738727	5.11316	0.791	0.471	0.563	-0.199	5.11316	12	0.00324	0.125404	159.723	133.991	88	119.736	90.7547	177.015	91.7791	148.57	48.7888	114.991	181.567	205.791	186.202	131.855	79.6677
ENSG00000063245	EPN1	-0.37	-0.290303	4.30507	1.01	0.386	0.487	0.278	4.30507	12	0.00325	0.125404	64.834	55.8294	55	69.5825	59.0307	37.074	45.0318	62.5254	90.7167	196.64	51.8763	48.4584	90.5848	96.4995	58.8848
ENSG00000231925	TAPBP	-1.29	-1.05526	7.01002	11.2	0.000921	0.0153	0.291	7.01002	11.9	0.00326	0.125404	276.94	313.389	334	319.447	354.987	267.873	516.364	501.924	971.965	1546.08	342.329	198.868	252.786	346.483	461.841
ENSG00000154370	TRIM11	0.399	0.393866	5.69445	2.53	0.111	0.209	0.195	5.69445	11.9	0.00328	0.125404	176.039	188.331	139	268.39	211.226	118.01	108.505	120.462	180.671	239.433	229.661	150.41	184.267	319.862	250.549
ENSG00000117054	ACADM	0.0824	-0.184783	5.74083	0.583	0.57	0.647	-0.257	5.74083	11.9	0.00328	0.125404	196.649	195.031	174	150.461	112.038	369.174	144.959	227.73	83.8558	182.463	223.987	434.867	285.691	143.917	118.924
ENSG00000164442	CITED2	-0.0751	-0.236788	5.78947	0.488	0.623	0.693	0.248	5.78947	11.9	0.0033	0.125404	150.707	196.519	138	187.963	171.47	131.587	109.792	208.227	333.898	263.849	141.309	209.567	219.494	270.573	301.352
ENSG00000106399	RPA3	0.455	0.741319	4.5341	7.2	0.00592	0.0397	-0.193	4.5341	11.9	0.00333	0.125404	126.233	87.0938	85	107.988	86.739	103.39	51.4649	80.8815	29.7307	47.2566	120.234	131.845	90.1977	86.9327	54.2664
ENSG00000165630	PRPF18	0.309	0.599842	5.19281	4.52	0.0278	0.0922	-0.208	5.19281	11.9	0.00333	0.125404	179.474	196.519	184	113.41	98.7861	157.695	111.936	122.756	70.8962	63.7964	135.365	179.359	177.298	132.687	101.028
ENSG00000125991	ERGIC3	0.525	1.10466	6.72405	5.84	0.0125	0.0597	0.316	6.72405	11.9	0.00334	0.125404	607.98	354.33	375	614.495	507.584	191.114	156.539	289.108	134.932	519.56	180.216	185.967	345.693	830.228	649.465
ENSG00000138385	SSB	-0.226	-0.66042	6.21362	4.94	0.0214	0.0803	-0.216	6.21362	11.9	0.00334	0.125404	245.167	287.335	187	172.601	117.66	406.77	271.477	327.541	255.379	300.604	373.671	498.429	378.598	166.17	192.242
ENSG00000147586	MRPS28	0.461	-0.0319401	4.10146	1.93	0.178	0.285	-0.293	4.10146	11.8	0.00337	0.125404	59.6816	55.8294	59	34.3394	40.1569	107.567	48.0339	86.6178	14.4842	29.4041	102.942	109.818	87.4879	70.2949	49.0707
ENSG00000090266	NDUFB2	0.293	0.470398	5.46506	2.43	0.12	0.219	-0.212	5.46506	11.8	0.00338	0.125404	230.139	213.64	130	178.023	139.345	210.956	126.089	200.77	55.6497	85.0618	258.841	172.436	169.943	174.073	133.357
ENSG00000099992	TBC1D10A	-0.142	0.236075	4.58283	1.25	0.313	0.419	0.241	4.58283	11.8	0.00339	0.125404	101.759	66.2509	78	135.098	85.1327	52.2169	54.8959	79.7342	67.0846	178.787	65.1155	52.2344	92.1333	142.669	73.8946
ENSG00000171530	TBCA	0.0642	-0.0399346	5.56905	0.059	0.943	0.955	-0.323	5.56905	11.8	0.0034	0.125404	154.142	231.506	165	124.254	101.597	277.794	202	262.148	35.067	109.74	242.359	269.668	265.948	132.479	103.337
ENSG00000115446	UNC50	-0.206	-0.111169	5.27765	0.778	0.476	0.568	-0.166	5.27765	11.8	0.00341	0.125521	130.527	133.246	136	136.002	122.479	212.001	171.979	163.484	89.192	114.728	209.667	181.876	136.651	123.328	95.2548
ENSG00000102977	ACD	1.33	1.59808	3.73736	18.8	6.45e-05	0.00613	0.251	3.73736	11.8	0.00344	0.125861	66.9808	47.6411	40	84.493	71.8809	18.7981	13.2951	14.9143	24.3944	34.1297	41.8793	38.7038	42.1955	110.226	75.0492
ENSG00000258644	SYNJ2BP-COX16	0.0889	0.199712	4.61169	0.463	0.638	0.706	-0.203	4.61169	11.8	0.00346	0.125948	131.815	96.0265	69	95.7889	66.259	114.355	72.0508	114.152	30.493	77.9733	150.495	100.693	94.456	89.6364	60.6167
ENSG00000158941	CCAR2	0.0965	-0.0212832	5.61879	0.196	0.824	0.861	0.195	5.61879	11.7	0.00347	0.125948	164.017	139.201	110	223.206	198.375	142.552	108.505	141.686	147.129	357.312	186.43	150.725	280.658	237.089	180.695
ENSG00000162413	KLHL21	-0.255	0.197624	5.99863	1.15	0.34	0.444	0.296	5.99863	11.7	0.0035	0.126411	155.859	291.057	196	323.513	298.366	88.2466	185.702	295.992	239.37	343.66	218.853	105.727	125.812	291.37	335.412
ENSG00000074266	EED	0.0108	-0.270654	4.475	1.38	0.279	0.386	-0.183	4.475	11.6	0.00358	0.127368	90.1665	64.0177	60	62.3531	58.6291	118.01	67.7621	95.7958	43.4525	90.5751	143.47	133.418	84.7781	76.3261	52.5345
ENSG00000117133	RPF1	0.125	-0.00265304	6.55843	0.522	0.603	0.676	-0.142	6.55843	11.6	0.00358	0.127368	396.303	279.891	310	354.69	264.634	512.77	304.929	372.858	196.68	288.002	467.697	507.555	435.117	363.745	283.455
ENSG00000139168	ZCRB1	-0.0112	-0.772033	5.27996	6.54	0.00845	0.0484	-0.237	5.27996	11.6	0.00359	0.127368	103.906	105.704	70	93.0778	77.5029	229.232	140.242	197.902	80.8065	153.059	265.866	273.759	250.463	102.323	70.4308
ENSG00000168062	BATF2	-1.07	0.861269	5.90121	4.75	0.024	0.0852	0.579	5.90121	11.6	0.00359	0.127368	241.732	238.205	276	196.096	595.527	18.2759	150.106	220.847	275.199	349.961	69.9789	33.0398	8.12941	104.194	373.514
ENSG00000130332	LSM7	0.258	0.0540034	5.71572	0.705	0.509	0.595	-0.228	5.71572	11.6	0.00359	0.127368	258.907	164.511	143	178.475	140.549	313.302	150.106	244.365	57.1744	146.495	312.609	229.705	306.982	227.315	124.12
ENSG00000070413	DGCR2	-0.109	0.376865	6.95863	2.93	0.0824	0.175	0.205	6.95863	11.6	0.00361	0.127368	554.738	472.689	466	558.467	522.442	276.75	367.116	334.999	480.265	609.347	364.755	295.785	334.08	549.673	657.547
ENSG00000067182	TNFRSF1A	-0.905	0.179265	7.50569	3.84	0.0436	0.12	0.382	7.50569	11.6	0.00362	0.127368	576.636	772.679	618	639.797	1234.02	165.528	730.373	733.67	662.461	1512.21	395.286	205.476	149.039	554.248	904.632
ENSG00000136840	ST6GALNAC4	0.526	0.160449	4.93721	2.39	0.124	0.224	0.242	4.93721	11.6	0.00365	0.12783	103.047	52.8518	70	181.186	101.195	61.616	64.3311	87.765	76.9948	183.775	136.445	88.4209	155.62	225.443	136.243
ENSG00000185811	IKZF1	-0.305	-0.076067	8.15511	1.96	0.174	0.281	0.153	8.15511	11.6	0.00367	0.12783	1062.68	940.911	787	1224.92	1166.16	978.545	843.595	918.378	1013.89	1919.67	947.823	809.633	1112.57	1144.06	1090.52
ENSG00000114737	CISH	-1.24	-0.703902	4.77762	3.92	0.0411	0.116	0.41	4.77762	11.5	0.00369	0.12783	39.0721	81.8831	34	70.938	209.218	36.0297	99.9277	157.174	101.389	363.875	84.2989	28.6345	34.0661	56.7766	91.2137
ENSG00000100280	AP1B1	0.378	0.563098	6.51822	2.44	0.119	0.219	0.253	6.51822	11.5	0.00369	0.12783	408.325	373.685	247	417.043	363.019	191.636	151.393	176.104	381.163	420.846	208.316	296.729	390.211	620.799	464.728
ENSG00000026652	AGPAT4	-0.229	-1.17764	4.62453	17.2	0.000104	0.00659	-0.203	4.62453	11.5	0.00376	0.129056	78.1443	58.8069	27	59.6421	30.5193	133.675	153.537	129.066	71.6586	79.5485	126.448	120.831	125.425	98.1633	79.0904
ENSG00000165092	ALDH1A1	0.015	0.225945	4.57003	0.176	0.84	0.874	0.403	4.57003	11.5	0.00376	0.129056	107.341	53.5962	37	110.699	107.621	21.9311	49.7494	107.268	101.389	111.841	59.9819	25.1732	56.9058	120.208	213.024
ENSG00000129007	CALML4	0.594	-0.345092	5.25061	23.4	1.82e-05	0.00407	-0.138	5.25061	11.5	0.00378	0.129498	112.923	104.215	85	112.959	64.2511	180.671	115.367	139.392	79.2818	108.165	261.002	221.21	210.59	209.013	158.758
ENSG00000110696	C11orf58	0.0893	0.0744321	7.28361	0.177	0.839	0.873	-0.158	7.28361	11.4	0.00387	0.131601	653.063	594.025	561	496.114	464.616	845.392	518.08	640.168	289.684	470.203	700.87	794.844	794.746	533.659	460.687
ENSG00000167618	LAIR2	-1.9	-2.96287	4.36524	35.2	1.4e-06	0.00156	-0.378	4.36524	11.4	0.0039	0.131601	20.1801	26.0537	21	23.4954	6.02354	209.912	168.976	212.242	80.8065	99.5013	99.6997	46.5704	48.7764	58.2324	5.19572
ENSG00000149091	DGKZ	0.296	0.687607	6.72305	3.87	0.0427	0.119	0.238	6.72305	11.4	0.0039	0.131601	518.242	323.81	301	650.189	534.087	223.489	171.121	268.458	357.53	483.067	347.463	202.644	420.794	719.171	400.647
ENSG00000103381	CPPED1	0.1	0.733617	8.81019	4.94	0.0214	0.0804	0.245	8.81019	11.4	0.00391	0.131601	2145.53	1625.75	1819	2559.64	2184.14	942.516	970.971	1048.59	1799.85	1571.02	1302.85	971.371	1102.12	1752.8	2848.98
ENSG00000142599	RERE	-0.819	0.072369	6.51552	4.61	0.0263	0.0897	0.301	6.51552	11.3	0.00393	0.131624	329.752	299.99	359	372.311	514.009	135.764	336.666	380.315	514.569	472.04	235.605	115.482	143.62	257.887	442.791
ENSG00000159593	NAE1	0.179	0.368509	5.22708	1.33	0.291	0.397	-0.222	5.22708	11.3	0.00394	0.131624	205.236	127.291	151	134.647	116.054	218.789	114.938	125.624	45.7395	105.802	145.091	193.519	218.333	138.926	69.2762
ENSG00000173660	UQCRH	0.406	0.586228	6.69802	4.77	0.0237	0.0846	-0.188	6.69802	11.3	0.00395	0.131643	516.954	489.065	426	362.371	348.161	536.79	291.634	369.416	138.743	199.528	454.728	479.864	481.183	412.203	344.072
ENSG00000111843	TMEM14C	-0.571	0.741887	5.03062	19.4	5.27e-05	0.00613	-0.212	5.03062	11.3	0.00398	0.131836	209.1	170.466	156	167.63	143.762	164.483	93.9234	151.438	46.5018	81.3863	93.2152	107.301	106.457	69.8789	35.7927
ENSG00000135506	OS9	0.044	0.675505	8.31448	7.28	0.00565	0.039	0.198	8.31448	11.3	0.00401	0.131836	1317.72	1423.28	1432	1540.75	1565.72	763.934	944.381	794.474	995.597	1091.36	747.072	707.052	1136.18	1447.91	1635.5
ENSG00000075239	ACAT1	0.811	0.545624	5.61002	7.44	0.00523	0.0374	-0.211	5.61002	11.3	0.00402	0.131836	191.926	180.887	218	168.986	116.857	237.587	107.647	149.143	63.273	92.4128	234.254	360.291	272.916	215.252	159.913
ENSG00000142507	PSMB6	0.346	-0.243662	6.91713	6.03	0.0112	0.0564	-0.168	6.91713	11.3	0.00402	0.131836	376.552	325.299	299	394.903	306.799	681.953	431.018	446.282	219.55	366.238	704.653	843.617	704.936	469.603	363.123
ENSG00000142102	ATHL1	-0.696	0.27536	8.05654	14.2	0.000291	0.01	0.178	8.05654	11.2	0.00408	0.131967	1078.99	930.49	1191	1318	1518.74	762.889	1082.91	940.749	1025.33	1103.7	598.739	480.494	709.968	905.93	893.086
ENSG00000112304	ACOT13	0.45	0.436058	4.56698	4.44	0.0293	0.0949	-0.163	4.56698	11.2	0.00408	0.131967	108.2	90.8158	92	79.5228	74.6919	105.478	63.9022	81.4551	36.5916	56.7079	118.883	142.229	93.6817	97.7473	74.4719
ENSG00000135148	TRAFD1	-0.784	0.00468836	8.01079	3.68	0.0484	0.128	0.305	8.01079	11.2	0.00408	0.131967	907.676	887.315	969	808.783	1519.54	432.878	1181.12	941.323	1299.76	1329.48	549.834	436.44	463.763	612.273	1527.54
ENSG00000126561	STAT5A	-0.458	-0.274538	7.9633	2.62	0.104	0.201	0.192	7.9633	11.2	0.00413	0.131967	809.351	784.589	630	968.281	1055.73	807.274	835.876	729.654	1427.07	1368.34	720.594	721.212	963.528	780.731	1130.93
ENSG00000214736	TOMM6	0.209	-0.155456	6.69864	1.82	0.194	0.301	-0.187	6.69864	11.2	0.00414	0.131967	392.009	330.51	268	340.231	269.052	550.889	339.668	503.645	150.94	332.371	656.289	541.539	595.382	392.029	279.414
ENSG00000116898	MRPS15	0.292	-0.215792	6.18093	3.54	0.0536	0.135	-0.186	6.18093	11.2	0.00416	0.131967	261.912	173.443	198	212.362	199.58	449.066	229.448	295.992	118.16	217.118	430.141	447.768	446.73	265.997	206.097
ENSG00000164889	SLC4A2	0.126	0.159878	5.28643	0.182	0.835	0.87	0.272	5.28643	11.2	0.00417	0.131967	148.131	125.802	104	195.644	104.006	72.5815	102.072	119.315	95.2906	297.716	88.622	85.9036	234.204	235.01	181.273
ENSG00000173369	C1QB	1.05	-0.486553	7.19586	12.7	0.000502	0.0124	-0.329	7.19586	11.1	0.0042	0.131967	508.796	292.546	261	368.245	92.7625	678.298	231.592	636.153	330.849	193.752	1095.89	1609.2	867.911	1031.96	401.802
ENSG00000205544	TMEM256	0.651	0.793934	5.19742	4.04	0.038	0.111	-0.277	5.19742	11.1	0.0042	0.131967	206.095	154.833	140	136.454	124.085	211.479	89.6347	130.787	21.3451	50.6695	214.8	137.823	186.589	155.564	106.801
ENSG00000105254	TBCB	-0.00748	-0.878547	6.81061	10.8	0.00109	0.0171	-0.206	6.81061	11.1	0.00422	0.131967	268.782	236.717	223	300.922	204.8	724.771	443.456	503.645	282.823	436.073	766.796	735.372	761.841	340.452	228.034
ENSG00000083099	LYRM2	0.183	-0.345861	5.13968	2.45	0.118	0.218	-0.235	5.13968	11.1	0.00424	0.131967	119.363	114.636	75	100.307	79.5107	199.469	107.647	199.049	45.7395	106.59	217.502	234.111	205.558	108.146	89.4818
ENSG00000174885	NLRP6	0.512	0.476075	3.93038	0.885	0.432	0.529	0.399	3.93038	11.1	0.00424	0.131967	47.6594	43.1747	53	46.9908	70.6762	22.4533	21.8726	29.255	76.9948	49.8819	46.2023	26.7465	18.5815	128.735	129.316
ENSG00000259207	ITGB3	-0.386	-1.79372	3.78472	11.9	0.000691	0.0139	0.363	3.78472	11.1	0.00425	0.131967	8.58728	10.4215	23	34.7912	24.4957	25.5863	72.4797	39.0067	120.447	74.8229	34.5842	68.597	51.8734	57.8165	81.3996
ENSG00000179833	SERTAD2	-0.114	0.318438	4.80579	3.42	0.0581	0.141	0.162	4.80579	11.1	0.00425	0.131967	104.765	97.5153	80	145.039	152.998	86.6801	79.7706	100.958	73.9455	122.867	95.9171	67.653	80.1327	127.695	118.347
ENSG00000138835	RGS3	0.17	0.315543	6.36662	1.12	0.35	0.453	0.201	6.36662	11.1	0.00426	0.131967	233.574	302.223	328	373.215	354.184	194.769	220.87	286.24	259.191	333.159	318.012	252.991	188.525	435.911	473.388
ENSG00000108846	ABCC3	-0.195	-1.20713	4.07994	5.74	0.0132	0.0617	0.368	4.07994	11.1	0.00427	0.131967	26.1912	29.0313	18	49.7018	34.535	29.7637	46.7473	61.9518	160.088	66.1592	43.5004	42.4798	81.6812	131.647	83.1315
ENSG00000109107	ALDOC	0.167	0.535853	4.09837	1.54	0.244	0.351	0.295	4.09837	11.1	0.00427	0.131967	73.4213	58.0626	44	107.085	64.6527	40.7292	23.1592	39.0067	34.3046	135.994	40.7985	31.4665	82.4554	107.522	64.0805
ENSG00000013374	NUB1	-0.659	-0.238231	7.78396	3	0.0783	0.17	0.26	7.78396	11	0.00432	0.132874	750.528	645.388	764	835.441	824.422	508.071	723.511	691.221	1605.46	1139.67	559.291	490.877	556.671	705.652	1107.26
ENSG00000095059	DHPS	0.448	0.512119	5.40303	5.06	0.0199	0.0769	0.164	5.40303	11	0.00434	0.133102	179.045	126.547	123	243.99	167.053	111.222	86.6326	117.594	98.3399	188.501	137.256	157.333	180.008	279.724	178.386
ENSG00000160445	ZER1	-0.191	-0.488843	5.84461	2.01	0.167	0.273	0.235	5.84461	11	0.00438	0.133827	136.108	160.789	127	191.578	204.8	108.611	228.59	167.499	307.979	374.377	224.797	135.621	253.947	323.606	228.034
ENSG00000111726	CMAS	0.104	-0.310202	4.45133	1.87	0.186	0.293	-0.217	4.45133	11	0.00441	0.134088	66.1221	76.6723	66	56.9311	46.1805	124.276	73.3375	79.1606	48.0265	77.7108	108.076	151.983	140.91	67.1753	40.9884
ENSG00000152700	SAR1B	0.11	-0.090516	5.6645	0.721	0.502	0.59	-0.162	5.6645	11	0.00442	0.134088	175.61	187.587	146	168.986	142.156	245.942	159.541	238.055	103.676	159.622	303.963	299.246	199.751	196.534	132.779
ENSG00000175931	UBE2O	0.5	0.0244295	4.41701	2.1	0.155	0.26	0.275	4.41701	10.9	0.00451	0.13653	62.6872	62.5289	54	68.6788	62.6448	49.0839	41.6008	40.1539	88.4297	109.478	51.3359	70.1703	103.747	217.956	99.8732
ENSG00000175768	TOMM5	0.482	0.516024	5.28545	3.09	0.0734	0.163	-0.216	5.28545	10.9	0.00454	0.136555	196.219	192.797	128	122.899	123.683	191.114	104.645	161.763	37.3539	76.6606	208.045	187.54	166.459	162.427	129.893
ENSG00000185088	RPS27L	0.518	0.683311	5.66251	1.63	0.227	0.334	-0.398	5.66251	10.9	0.00454	0.136555	229.71	337.209	248	80.4265	136.132	261.085	135.524	262.721	38.8786	37.5427	248.574	258.969	278.722	158.891	120.656
ENSG00000100241	SBF1	0.273	0.641322	6.97232	3.94	0.0407	0.115	0.22	6.97232	10.8	0.00461	0.138092	541.428	454.079	514	688.143	487.907	301.292	210.577	248.954	468.83	591.495	356.109	336.377	500.539	842.499	472.233
ENSG00000130770	ATPIF1	-0.0713	-0.926957	5.65059	5.84	0.0125	0.0598	-0.283	5.65059	10.8	0.00463	0.138207	116.787	99.0041	104	108.892	95.5735	366.563	205.86	265.016	82.3311	184.563	357.73	339.524	367.759	119.169	73.3173
ENSG00000140564	FURIN	-0.268	0.706631	6.42017	2.52	0.112	0.211	0.443	6.42017	10.8	0.00465	0.138207	349.932	395.272	473	209.651	382.696	62.6603	217.439	173.809	506.946	416.908	116.181	138.453	145.942	443.606	544.396
ENSG00000259494	MRPL46	0.0968	-0.831362	4.11617	8.22	0.00351	0.0301	-0.232	4.11617	10.8	0.00471	0.138373	42.507	43.1747	28	41.1169	31.3224	99.7344	53.6093	97.5167	33.5423	60.9084	118.883	136.879	89.8106	58.8564	35.2154
ENSG00000169442	CD52	-0.216	0.382701	7.86333	2.34	0.129	0.23	-0.273	7.86333	10.8	0.00472	0.138373	1295.39	1050.34	940	897.343	783.864	1672.51	701.638	1193.15	232.509	508.796	1048.87	600.066	1167.15	640.973	438.749
ENSG00000176623	RMDN1	0.359	0.320919	5.21721	3	0.0783	0.17	-0.153	5.21721	10.7	0.00475	0.138373	173.463	152.6	129	133.291	104.408	178.582	99.0699	137.097	70.8962	87.4246	156.439	206.42	166.846	174.281	114.883
ENSG00000188976	NOC2L	0.673	0.979493	6.32914	8.96	0.00247	0.0255	0.214	6.32914	10.7	0.00477	0.138373	414.336	266.492	248	529.55	359.003	187.459	130.378	155.453	129.595	372.277	204.533	229.705	391.373	550.713	382.174
ENSG00000248643	RBM14-RBM4	-0.0705	0.270919	6.97949	1.89	0.183	0.29	0.171	6.97949	10.7	0.00478	0.138373	441.816	455.568	361	664.648	652.55	373.873	403.999	341.882	429.951	562.353	465.806	341.726	330.209	576.085	592.312
ENSG00000132680	KIAA0907	0.127	0.577877	4.74564	6.69	0.00775	0.046	0.158	4.74564	10.7	0.00484	0.138373	114.64	99.0041	100	140.972	126.494	78.8476	64.76	74.5716	73.9455	100.026	79.7057	61.989	96.0044	144.957	115.46
ENSG00000137955	RABGGTB	0.4	0.538943	5.1874	3.47	0.0562	0.139	-0.202	5.1874	10.7	0.00485	0.138373	179.474	179.398	128	158.594	93.9672	175.449	105.932	111.857	41.1656	98.9762	138.067	205.476	210.203	137.054	88.3272
ENSG00000090372	STRN4	0.0635	0.638823	4.5102	2.47	0.117	0.216	0.307	4.5102	10.7	0.00487	0.138373	104.765	86.3494	109	112.055	59.4323	36.5519	39.0275	61.3782	68.6093	154.634	47.0129	36.1865	84.7781	144.957	102.182
ENSG00000167106	FAM102A	-0.938	-0.196594	4.21663	5.48	0.0154	0.0671	0.269	4.21663	10.6	0.0049	0.138373	77.2855	49.8742	54	81.3302	72.6841	48.5618	45.0318	66.5408	68.6093	212.655	40.5283	22.9705	63.8739	70.0869	40.9884
ENSG00000177051	FBXO46	0.259	0.912494	3.29919	5.34	0.0167	0.0698	0.272	3.29919	10.6	0.0049	0.138373	44.2245	34.9864	41	56.4793	46.9836	13.5764	19.7282	19.5033	27.4437	46.2064	29.4506	15.4186	21.6784	65.0956	38.6792
ENSG00000165271	NOL6	0.0513	0.442243	4.53037	2.32	0.131	0.232	0.212	4.53037	10.6	0.00491	0.138373	95.7482	86.3494	82	115.218	91.1563	59.5273	36.0254	71.1298	56.4121	156.472	65.9261	53.4931	110.328	114.801	81.9769
ENSG00000158050	DUSP2	0.619	0.0826832	5.29349	1.78	0.201	0.309	-0.371	5.29349	10.6	0.00492	0.138373	222.411	80.3943	84	174.86	50.9993	221.4	112.794	174.383	48.0265	57.4955	201.831	230.649	384.018	171.994	49.648
ENSG00000273841	TAF9	0.398	0.299505	5.33919	1.67	0.22	0.327	-0.211	5.33919	10.6	0.00493	0.138373	213.823	168.977	122	106.633	126.896	186.937	102.072	179.545	43.4525	112.366	243.44	192.26	208.655	183.432	99.2959
ENSG00000077235	GTF3C1	-0.0548	-0.39099	5.15877	1.67	0.22	0.327	0.215	5.15877	10.6	0.00494	0.138373	114.211	91.5602	66	142.328	98.3845	76.7589	92.2079	115.299	177.622	254.135	122.125	124.607	174.589	191.751	142.594
ENSG00000114446	IFT57	0.568	0.275362	5.8237	2.95	0.081	0.173	-0.222	5.8237	10.6	0.00495	0.138373	277.799	177.165	244	153.172	128.502	354.553	150.106	180.119	79.2818	115.253	255.869	259.599	357.694	284.091	195.705
ENSG00000136682	CBWD2	-0.0351	0.146889	5.60359	0.609	0.556	0.635	-0.171	5.60359	10.6	0.00495	0.138373	227.992	187.587	215	147.75	136.132	241.242	149.677	206.506	120.447	129.956	187.241	247.327	242.334	150.157	120.656
ENSG00000144591	GMPPA	0.774	0.750132	5.59431	9.82	0.00166	0.021	0.176	5.59431	10.6	0.00496	0.138373	225.416	145.156	139	269.745	190.344	102.345	84.4882	114.726	83.0934	221.581	167.517	207.679	205.558	315.703	252.858
ENSG00000103197	TSC2	-0.448	-0.776958	4.60826	2.95	0.0813	0.174	0.307	4.60826	10.6	0.00496	0.138373	61.8284	57.3182	47	68.6788	62.6448	45.9509	62.1867	110.71	109.012	270.938	62.1434	39.6478	162.588	110.642	79.6677
ENSG00000136950	ARPC5L	0.512	-0.269395	5.51461	6.74	0.00756	0.0455	-0.207	5.51461	10.6	0.00497	0.138373	148.131	125.802	103	131.032	94.3688	210.956	137.669	150.864	74.7079	172.224	329.36	385.779	308.53	152.028	103.337
ENSG00000128654	MTX2	-0.123	-0.983533	3.52667	4.35	0.031	0.098	-0.329	3.52667	10.6	0.00498	0.138373	36.4959	20.0986	17	25.7545	18.8738	78.8476	49.3205	64.8199	10.6726	44.1061	72.6808	83.0716	76.2616	23.501	15.5871
ENSG00000109111	SUPT6H	-0.0251	0.151538	6.23041	0.337	0.719	0.775	0.223	6.23041	10.6	0.00498	0.138373	248.172	251.604	258	297.759	341.736	169.705	212.293	139.965	412.418	344.185	223.176	230.649	340.661	346.691	307.702
ENSG00000042493	CAPG	0.821	1.65647	8.09713	22.9	2.06e-05	0.00448	0.228	8.09713	10.6	0.00499	0.138373	1415.61	1394.99	1443	1616.66	1668.12	394.76	457.18	344.177	657.887	544.763	635.754	790.753	696.806	1412.14	1597.39
ENSG00000141644	MBD1	0.267	0.353672	6.58684	2.57	0.108	0.206	0.148	6.58684	10.6	0.00503	0.138896	364.53	367.73	283	438.731	403.577	261.085	238.454	255.838	302.643	423.734	359.351	352.425	310.853	549.465	457.223
ENSG00000119632	IFI27L2	0.736	0.704362	5.17247	6.75	0.0075	0.0453	-0.207	5.17247	10.5	0.00506	0.138896	188.92	165.999	103	145.039	115.652	143.597	83.6305	143.981	40.4032	52.5073	224.797	170.234	162.201	170.33	119.501
ENSG00000137547	MRPL15	-0.108	-1.0421	4.63078	5.88	0.0122	0.0591	-0.31	4.63078	10.5	0.00506	0.138896	46.8007	55.085	45	48.3463	44.5742	181.193	91.3502	137.097	49.5511	85.0618	169.949	211.14	159.104	49.9135	30.597
ENSG00000114942	EEF1B2	-0.154	0.436767	8.47336	1.77	0.201	0.31	-0.331	8.47336	10.5	0.00508	0.138961	1740.21	1932.44	1908	932.134	1046.89	2579.52	1294.34	1818.97	325.513	536.624	1146.68	1347.08	1732.72	814.838	768.966
ENSG00000119421	NDUFA8	0.0637	-0.793209	4.80093	5.91	0.012	0.0586	-0.249	4.80093	10.5	0.0051	0.139007	71.2744	69.2284	45	59.1903	61.4401	174.927	90.0636	135.376	51.8381	110.79	231.552	196.351	169.169	65.5115	53.1118
ENSG00000019169	MARCO	0.33	-0.908706	5.97961	6.03	0.0112	0.0563	-0.36	5.97961	10.5	0.00514	0.139007	111.635	136.968	137	148.653	56.2197	362.908	260.327	214.537	150.94	180.1	377.994	945.568	308.917	143.917	106.801
ENSG00000152240	HAUS1	0.247	0.0776172	4.07255	0.487	0.623	0.694	-0.242	4.07255	10.5	0.00515	0.139007	83.726	51.363	48	47.8944	48.5899	99.2122	38.1698	87.765	19.8205	38.0678	96.7276	77.0929	98.7142	58.4404	40.9884
ENSG00000255302	EID1	-0.0571	-0.668424	7.07399	5.64	0.014	0.0638	-0.204	7.07399	10.5	0.00516	0.139007	407.896	337.954	330	307.699	307.201	960.27	468.759	651.641	311.029	478.866	674.121	882.635	916.3	368.528	318.671
ENSG00000278615	C11orf98	-0.000134	-0.796392	6.41491	10.3	0.00132	0.0185	-0.182	6.41491	10.5	0.00517	0.139007	216.829	179.398	164	246.25	175.887	502.849	350.39	396.95	200.492	336.572	635.484	587.48	397.18	262.254	225.725
ENSG00000105205	CLC	-0.319	1.90988	5.51721	28.3	5.65e-06	0.00264	0.314	5.51721	10.5	0.0052	0.139007	281.663	244.16	273	170.793	634.881	52.7391	69.0487	128.493	80.8065	89.7875	37.2861	71.1143	42.9697	143.293	120.079
ENSG00000134375	TIMM17A	0.651	0.549105	5.16291	5.21	0.0181	0.0728	-0.2	5.16291	10.5	0.0052	0.139007	138.685	180.887	83	151.816	116.857	153.518	84.4882	114.726	51.0758	79.5485	204.803	269.668	167.621	142.254	87.7499
ENSG00000122952	ZWINT	1.69	0.555895	4.4945	13.3	0.000404	0.0115	-0.341	4.4945	10.5	0.00522	0.139007	56.2467	52.1074	65	51.9609	50.9993	102.867	37.312	51.6265	14.4842	21.2655	135.094	323.79	182.718	99.2031	53.6891
ENSG00000089685	BIRC5	2.04	0.952903	4.34516	26	9.55e-06	0.0034	-0.281	4.34516	10.4	0.00523	0.139007	55.388	57.3182	75	44.2798	41.3617	51.1726	25.3036	40.1539	17.5335	18.6401	150.225	272.185	147.878	115.425	50.2253
ENSG00000116729	WLS	0.137	1.62523	4.55876	15.5	0.000184	0.00841	0.305	4.55876	10.4	0.00525	0.139007	109.058	140.69	76	150.461	253.39	41.2514	23.5881	32.1231	78.5195	56.4453	52.1465	32.7252	28.2594	104.194	82.5542
ENSG00000083535	PIBF1	0.0652	-0.0731565	4.05981	0.301	0.744	0.796	-0.166	4.05981	10.4	0.00525	0.139007	72.9919	64.0177	49	49.2499	39.3538	95.0348	41.6008	72.8507	33.5423	53.82	77.5442	78.6663	78.5843	63.8477	49.0707
ENSG00000204899	MZT1	0.514	0.479479	3.58986	2.22	0.141	0.244	-0.256	3.58986	10.4	0.0053	0.139151	51.9531	61.0401	54	33.4357	22.8895	61.0938	23.5881	42.4484	12.1972	28.879	55.6589	64.1917	66.5837	51.7853	27.1332
ENSG00000127184	COX7C	0.105	0.27296	6.907	0.45	0.645	0.713	-0.279	6.907	10.4	0.00533	0.139151	587.37	564.993	451	259.805	412.01	738.348	437.023	627.549	140.268	175.112	557.67	465.704	645.32	383.71	314.052
ENSG00000131747	TOP2A	1.6	0.663683	5.17065	15	0.000217	0.00893	-0.295	5.17065	10.4	0.00535	0.139151	96.1776	127.291	113	75.4563	86.739	118.532	61.7579	67.1144	56.4121	36.7551	241.279	461.299	308.917	158.059	70.4308
ENSG00000188739	RBM34	0.176	0.00617645	6.10758	0.945	0.409	0.509	-0.137	6.10758	10.4	0.00539	0.139151	268.353	240.439	221	265.227	171.47	335.233	207.575	277.062	152.465	219.48	357.19	415.987	284.529	258.095	219.375
ENSG00000139726	DENR	-0.22	-0.26911	5.87554	1.7	0.215	0.322	-0.148	5.87554	10.3	0.0054	0.139151	206.524	208.43	187	173.504	168.659	334.188	244.458	240.924	135.694	230.244	253.437	301.134	291.884	189.463	133.357
ENSG00000116514	RNF19B	-1.09	0.110321	5.57228	5.42	0.016	0.0683	0.367	5.57228	10.3	0.00541	0.139151	179.904	195.031	252	135.55	163.84	57.4386	142.815	145.701	301.881	422.684	80.2461	47.5144	68.5193	161.179	187.623
ENSG00000131408	NR1H2	0.344	1.13529	6.88374	5.76	0.0131	0.0614	0.322	6.88374	10.3	0.00544	0.139151	653.922	489.81	432	653.352	681.463	141.508	205.86	195.033	536.677	312.156	274.242	222.468	233.817	754.734	668.516
ENSG00000137563	GGH	1.3	1.03324	3.93281	5.6	0.0144	0.0648	-0.385	3.93281	10.3	0.00545	0.139151	50.665	52.1074	78	42.9242	44.1726	87.7245	28.7346	34.4177	8.38558	9.18877	70.2491	155.759	85.1652	74.0384	28.8651
ENSG00000164919	COX6C	0.63	0.850329	5.56536	4.25	0.0332	0.102	-0.285	5.56536	10.3	0.00545	0.139151	276.081	312.645	160	138.261	152.195	209.912	114.081	204.785	37.3539	55.3952	206.154	209.882	272.142	174.073	136.243
ENSG00000213445	SIPA1	-0.171	0.134643	8.43527	0.895	0.428	0.526	0.218	8.43527	10.3	0.00545	0.139151	1261.04	1164.97	1344	1355.05	1440.43	789.52	1317.07	1065.8	1433.93	1439.49	803.272	757.399	1397.1	1966.18	1574.3
ENSG00000163584	RPL22L1	0.709	0.768287	4.62729	2.27	0.136	0.237	-0.38	4.62729	10.3	0.00546	0.139151	130.097	154.089	107	44.7316	65.8574	136.286	53.6093	110.137	12.1972	22.8407	89.1623	162.052	144.007	76.5341	67.5443
ENSG00000204220	PFDN6	0.183	-0.265807	5.2043	2.11	0.154	0.258	-0.201	5.2043	10.3	0.00546	0.139151	124.086	106.448	80	134.647	87.1406	222.966	115.796	154.879	51.0758	136.256	248.574	228.447	190.847	130.607	87.7499
ENSG00000130159	ECSIT	0.568	0.518023	5.24895	3.36	0.0607	0.145	0.219	5.24895	10.3	0.00547	0.139151	179.474	92.3046	100	207.392	138.943	75.7146	73.7663	99.2376	109.775	162.248	122.396	102.266	173.427	305.096	187.623
ENSG00000143401	ANP32E	0.467	-0.109978	6.28663	3.17	0.0694	0.158	-0.238	6.28663	10.3	0.00547	0.139151	254.184	270.214	234	168.082	193.556	394.76	239.741	287.387	131.12	227.619	399.339	694.151	581.833	241.873	163.954
ENSG00000116750	UCHL5	0.0937	-0.630332	4.80727	4.64	0.0259	0.0889	-0.236	4.80727	10.3	0.0055	0.139415	84.5847	90.8158	62	52.4128	54.2119	175.971	94.3523	113.578	49.5511	119.192	146.713	203.903	205.945	78.4058	56.5756
ENSG00000115649	CNPPD1	0.803	1.22373	6.72334	5.31	0.0171	0.0704	0.355	6.72334	10.2	0.00558	0.140612	453.408	404.949	488	567.956	481.482	118.01	139.813	101.532	477.216	267.525	233.984	316.553	273.303	927.768	574.415
ENSG00000173039	RELA	-0.22	0.288159	5.18092	3.16	0.0697	0.158	0.184	5.18092	10.2	0.00561	0.140612	151.995	107.192	145	132.387	210.422	88.7688	105.932	99.2376	144.079	188.764	123.747	87.4769	106.069	164.715	124.697
ENSG00000124357	NAGK	-0.287	0.519449	8.05493	6.04	0.0111	0.0562	0.216	8.05493	10.2	0.00563	0.140612	1089.3	993.763	978	1772.55	1396.26	652.19	675.906	773.25	1199.14	975.585	815.16	494.968	545.057	1123.47	1104.38
ENSG00000115275	MOGS	0.65	0.604756	6.08154	11.4	0.000843	0.0147	0.135	6.08154	10.2	0.00566	0.140612	270.07	218.851	214	332.55	297.965	191.114	125.231	149.717	169.236	254.135	240.738	280.052	359.242	426.969	289.806
ENSG00000008324	SS18L2	-0.106	-0.419124	4.61513	1.93	0.178	0.284	-0.201	4.61513	10.2	0.00566	0.140612	85.0141	64.7621	57	72.7453	68.2668	143.597	80.1995	145.701	46.5018	76.1356	170.759	117.37	104.908	82.5653	54.8437
ENSG00000143977	SNRPG	0.424	0.63055	5.65576	1.92	0.179	0.286	-0.307	5.65576	10.2	0.00566	0.140612	243.02	278.403	216	124.254	165.848	266.306	168.976	231.746	40.4032	50.407	249.925	267.78	186.976	158.683	163.954
ENSG00000089048	ESF1	-0.29	-0.528829	4.05061	1.74	0.208	0.315	-0.269	4.05061	10.2	0.00568	0.140612	56.2467	57.3182	52	41.5687	26.9052	93.4683	50.1783	67.6881	43.4525	79.8111	101.051	109.503	78.9714	42.6345	16.1645
ENSG00000068903	SIRT2	0.107	0.421544	6.54214	2.92	0.0828	0.175	0.165	6.54214	10.2	0.00571	0.140612	474.877	317.111	284	462.226	368.641	210.434	241.885	289.108	269.101	476.504	283.969	273.444	342.983	483.745	426.626
ENSG00000163170	BOLA3	0.44	0.209479	3.78721	1.46	0.261	0.368	-0.243	3.78721	10.2	0.00573	0.140612	55.8173	32.0088	51	48.3463	37.346	62.6603	45.4607	50.4792	13.7219	35.9675	94.0257	89.0502	68.1322	54.073	24.2467
ENSG00000084774	CAD	-0.452	-0.452532	4.02237	1.35	0.287	0.394	0.296	4.02237	10.2	0.00573	0.140612	51.0943	33.4976	37	64.6123	52.204	35.5075	44.6029	56.7891	48.7888	190.339	40.5283	28.9492	92.1333	81.1095	38.6792
ENSG00000197971	MBP	-0.191	0.223972	7.7911	3.34	0.0616	0.146	0.147	7.7911	10.2	0.00576	0.140612	888.354	816.598	816	936.2	1010.75	600.495	736.377	746.29	784.433	1011.03	718.973	567.97	784.681	852.897	977.372
ENSG00000184924	PTRHD1	0.113	-0.401539	5.14424	2.89	0.085	0.178	-0.202	5.14424	10.2	0.00576	0.140612	133.962	91.5602	72	94.8852	94.7704	190.592	135.095	197.902	53.3628	101.339	255.869	156.389	190.46	127.695	102.182
ENSG00000169567	HINT1	0.13	0.41551	7.21909	1.35	0.287	0.394	-0.246	7.21909	10.2	0.00576	0.140612	711.456	654.32	660	461.775	502.765	882.466	536.95	693.516	153.99	254.66	666.286	622.093	689.838	474.178	420.853
ENSG00000105993	DNAJB6	0.135	0.487862	7.30295	2.74	0.095	0.19	0.197	7.30295	10.1	0.00581	0.140612	582.647	579.137	513	918.579	766.998	353.509	422.87	348.766	660.174	577.843	582.527	473.571	418.084	750.783	774.162
ENSG00000213809	KLRC4-KLRK1	-0.173	-0.453209	7.26094	2.33	0.129	0.23	-0.194	7.26094	10.1	0.00581	0.140612	626.013	390.806	338	481.655	411.207	1067.31	535.664	727.36	354.481	550.801	839.747	664.887	900.428	645.548	251.126
ENSG00000106665	CLIP2	0.794	0.882119	3.62462	2.46	0.117	0.216	0.387	3.62462	10.1	0.00583	0.140612	61.8284	33.4976	26	69.5825	40.1569	14.6207	9.00636	16.6352	54.1251	49.6194	25.1276	26.7465	41.8084	115.425	80.8223
ENSG00000149428	HYOU1	0.383	0.0389553	6.32685	1.86	0.188	0.295	0.203	6.32685	10.1	0.00583	0.140612	258.907	252.349	162	323.965	297.161	203.124	174.552	151.438	327.8	461.014	253.978	384.835	463.763	461.076	349.845
ENSG00000148180	GSN	-0.757	-0.259762	6.91126	3.25	0.0654	0.152	0.276	6.91126	10.1	0.00585	0.140612	350.361	329.021	446	417.043	599.543	291.893	492.347	240.924	949.095	563.666	251.816	306.798	342.983	376.847	495.325
ENSG00000056050	HPF1	0.0663	-0.50237	4.19535	2.86	0.0867	0.18	-0.233	4.19535	10.1	0.00585	0.140612	60.9697	50.6186	39	36.1467	48.9915	97.6457	65.6177	83.176	37.3539	63.7964	111.858	150.095	95.2302	41.1787	38.6792
ENSG00000078902	TOLLIP	0.247	0.363291	6.06615	2.06	0.161	0.266	0.166	6.06615	10.1	0.00589	0.140612	210.388	272.447	224	314.928	279.894	139.941	223.015	185.855	157.801	333.421	261.543	206.106	248.528	372.064	304.815
ENSG00000147669	POLR2K	0.11	0.193665	5.52007	0.202	0.819	0.858	-0.291	5.52007	10.1	0.0059	0.140612	221.552	212.896	197	93.0778	120.872	296.592	145.388	260.427	47.2642	70.6223	195.617	198.868	209.816	165.962	130.47
ENSG00000171858	RPS21	-0.59	-0.253819	6.78841	1.79	0.199	0.307	-0.3	6.78841	10.1	0.00591	0.140612	425.07	414.626	372	326.224	321.657	779.599	509.074	753.173	129.595	320.294	536.325	395.534	619.383	179.897	156.449
ENSG00000134897	BIVM	0.635	0.423137	3.42933	4.3	0.0321	0.0998	-0.203	3.42933	10.1	0.00593	0.140612	47.6594	42.4303	26	43.8279	27.7083	48.5618	25.3036	32.6968	14.4842	24.1534	51.8763	65.4503	70.4548	43.2584	24.824
ENSG00000126524	SBDS	0.166	-0.195243	5.60881	1.3	0.299	0.405	-0.208	5.60881	10	0.00598	0.140612	187.203	163.022	135	138.261	118.061	284.06	151.821	185.282	85.3804	180.625	239.658	309.316	362.726	138.51	102.76
ENSG00000139645	ANKRD52	0.0639	0.110572	3.83927	0.116	0.891	0.915	0.208	3.83927	10	0.00599	0.140612	51.9531	45.4079	27	67.7751	61.0386	29.7637	32.5944	46.4638	51.0758	83.4866	52.6868	37.4451	62.3254	79.4457	49.648
ENSG00000142192	APP	0.359	0.736115	6.2582	4.01	0.0389	0.112	0.238	6.2582	10	0.006	0.140612	292.397	405.693	211	304.536	442.931	171.794	166.403	131.934	271.388	276.451	125.638	294.841	354.597	351.89	424.894
ENSG00000087365	SF3B2	-0.0488	-0.0717542	6.99199	0.109	0.898	0.92	0.142	6.99199	10	0.006	0.140612	419.059	432.492	379	478.944	467.828	401.026	358.11	351.06	481.789	786.297	451.756	484.269	585.317	522.844	522.458
ENSG00000172366	MCRIP2	0.55	0.460813	4.60829	3.26	0.0651	0.152	-0.208	4.60829	10	0.00602	0.140612	138.255	107.192	54	109.344	57.4244	120.099	63.0445	83.176	33.5423	48.8318	125.097	103.525	111.489	146.413	67.5443
ENSG00000130475	FCHO1	0.0331	0.0824617	4.98174	0.0806	0.923	0.94	0.187	4.98174	10	0.00603	0.140612	119.793	78.1611	106	147.298	110.833	97.6457	63.4734	85.4705	110.537	202.941	104.023	91.5675	150.2	181.56	108.533
ENSG00000172172	MRPL13	0.475	0.864806	4.26196	4.48	0.0286	0.0934	-0.265	4.26196	10	0.00605	0.140612	114.64	112.403	70	61.4495	69.4715	93.9905	45.8895	80.3079	16.7712	19.4277	86.7306	83.3862	68.1322	74.6623	56.5756
ENSG00000128609	NDUFA5	0.601	0.606524	5.40974	2.98	0.0793	0.171	-0.266	5.40974	10	0.00605	0.140612	199.225	230.761	198	103.47	108.022	210.434	116.225	169.22	41.9279	61.6961	168.328	235.999	235.366	155.772	144.903
ENSG00000146830	GIGYF1	-0.311	0.161069	5.58598	2.53	0.111	0.21	0.196	5.58598	10	0.00605	0.140612	194.931	154.833	190	231.791	173.88	132.109	115.367	169.794	145.604	352.849	125.368	100.693	230.72	212.132	142.016
ENSG00000185359	HGS	0.139	0.737759	6.5447	6.57	0.0083	0.0479	0.198	6.5447	9.98	0.0061	0.141311	483.035	365.496	341	495.662	462.206	189.547	236.31	197.328	332.374	360.2	273.701	210.826	266.722	514.941	424.317
ENSG00000172239	PAIP1	0.425	0.338379	5.89893	3.29	0.0639	0.15	-0.158	5.89893	9.97	0.00612	0.141311	258.048	270.959	202	201.518	171.069	303.38	168.976	211.095	84.6181	152.009	278.024	303.966	284.142	265.166	213.024
ENSG00000171792	RHNO1	0.102	-0.560682	5.18377	4.99	0.0207	0.0791	-0.202	5.18377	9.96	0.00614	0.141332	129.668	78.9055	90	91.2705	75.4951	246.464	118.369	160.042	60.986	139.932	183.188	228.132	255.883	125.824	87.1726
ENSG00000135424	ITGA7	1.91	1.00169	4.09365	14.2	0.000286	0.00987	-0.346	4.09365	9.95	0.00615	0.141332	99.6125	78.1611	44	41.5687	16.0628	32.3745	36.8832	16.0616	28.9684	12.6017	114.02	107.301	162.588	140.798	34.0608
ENSG00000171497	PPID	0.0811	0.39774	5.48958	2.44	0.119	0.219	0.171	5.48958	9.95	0.00616	0.141332	143.408	183.12	127	201.518	274.673	103.912	131.664	145.701	105.963	230.244	174.542	162.682	121.941	204.229	176.077
ENSG00000153015	CWC27	0.157	-0.443243	4.50608	3.37	0.06	0.144	-0.218	4.50608	9.92	0.00621	0.141996	77.2855	70.7172	49	57.8348	47.3852	121.143	78.484	74.5716	51.8381	91.1001	122.936	178.1	154.846	58.2324	45.0295
ENSG00000104805	NUCB1	0.167	0.892638	8.18735	3.92	0.0413	0.116	0.318	8.18735	9.91	0.00625	0.142331	1216.39	1196.24	1711	1090.28	1497.85	330.533	698.207	535.768	1341.69	976.373	614.41	899.627	564.026	1131.79	1943.78
ENSG00000094914	AAAS	0.234	0.374057	4.23816	0.681	0.52	0.605	0.283	4.23816	9.9	0.00626	0.142331	82.0085	51.363	46	98.9517	74.2903	33.941	39.0275	59.0836	22.1074	157.259	52.6868	43.1091	88.6492	118.337	81.9769
ENSG00000135452	TSPAN31	0.0334	-0.37606	5.27748	2.53	0.111	0.21	-0.18	5.27748	9.89	0.00627	0.142344	133.103	96.7709	94	143.231	87.5421	227.666	141.957	147.422	73.1832	161.197	232.633	254.564	192.009	129.359	86.5953
ENSG00000102804	TSC22D1	-0.711	-0.659719	4.6242	8.24	0.00348	0.0301	0.185	4.6242	9.88	0.00629	0.142344	60.9697	64.7621	68	86.3003	80.7155	72.0594	144.959	117.594	87.6674	148.071	53.2272	72.0583	76.2616	101.075	105.069
ENSG00000166189	HPS6	0.479	0.985542	5.3956	8.52	0.00304	0.0282	0.212	5.3956	9.87	0.00632	0.142344	204.807	200.986	127	274.263	177.494	80.4141	67.7621	106.695	89.9544	183.513	124.827	121.146	102.972	275.356	203.21
ENSG00000126461	SCAF1	0.659	1.11016	4.04461	9.03	0.00238	0.025	0.234	4.04461	9.86	0.00634	0.142344	70.8451	69.2284	76	92.1742	68.6684	25.5863	23.1592	30.9759	52.6004	49.0943	51.3359	44.0531	42.9697	110.642	83.1315
ENSG00000121691	CAT	0.499	0.647129	8.22847	6.23	0.01	0.0532	0.172	8.22847	9.86	0.00634	0.142344	1238.72	1120.31	945	1314.39	1606.28	738.87	747.099	747.437	865.239	815.176	777.874	1129.02	1296.45	1825.59	1603.74
ENSG00000154518	ATP5G3	-0.0972	-1.12636	6.17808	10.5	0.00122	0.0179	-0.238	6.17808	9.85	0.00636	0.142344	164.446	153.345	101	168.534	120.471	499.716	274.479	378.594	148.653	327.908	522.816	524.547	482.732	182.808	129.316
ENSG00000106683	LIMK1	0.662	0.882375	5.65511	11.7	0.000755	0.0142	0.164	5.65511	9.85	0.00637	0.142344	239.585	174.188	226	240.376	205.202	92.9462	93.4946	115.873	114.349	202.941	208.045	147.893	196.267	275.356	269.023
ENSG00000104983	CCDC61	0.396	0.294832	4.15256	1.87	0.187	0.294	0.188	4.15256	9.84	0.00639	0.14238	65.2633	47.6411	36	93.9815	79.1092	40.207	40.3142	52.7737	44.2149	89.7875	70.5193	54.1224	91.7461	111.889	65.2351
ENSG00000160799	CCDC12	-0.341	-1.53019	5.63812	14	0.00031	0.0104	-0.262	5.63812	9.82	0.00643	0.14238	115.499	79.6499	58	95.7889	66.6605	387.45	210.577	261.001	109.012	274.876	352.056	328.825	348.79	111.682	68.6989
ENSG00000160691	SHC1	0.0685	0.116701	6.21524	0.274	0.764	0.812	0.142	6.21524	9.82	0.00643	0.14238	266.206	225.551	262	325.772	270.256	237.587	200.713	250.675	178.384	430.822	258.841	219.007	364.275	385.166	299.042
ENSG00000140853	NLRC5	-0.48	0.0402241	8.34983	3.77	0.0455	0.123	0.185	8.34983	9.81	0.00645	0.14238	1386.42	960.265	1232	1228.54	1564.11	779.599	1172.11	1185.11	1469	1742.45	967.817	663.629	1060.69	1256.57	1266.02
ENSG00000076924	XAB2	-0.0438	0.507838	4.80686	4.06	0.0375	0.11	0.2	4.80686	9.79	0.0065	0.14238	134.82	90.0714	105	148.202	126.896	76.2367	61.7579	69.4089	112.062	112.891	59.9819	59.4717	127.361	146.205	101.605
ENSG00000058729	RIOK2	0.267	0.209659	4.87437	1.2	0.327	0.431	-0.164	4.87437	9.78	0.00651	0.14238	120.222	128.78	81	110.248	85.9359	126.887	80.6283	123.33	51.8381	84.7993	155.088	185.967	113.425	117.089	76.2038
ENSG00000004939	SLC4A1	-0.415	-1.33529	7.74563	7.73	0.0045	0.0343	0.323	7.74563	9.77	0.00653	0.14238	237.009	286.591	484	539.49	550.953	286.671	1257.03	605.177	1660.34	1409.03	715.46	622.407	1045.98	1227.04	844.015
ENSG00000182180	MRPS16	0.226	-0.10924	6.15876	2.3	0.132	0.233	-0.144	6.15876	9.77	0.00653	0.14238	284.239	225.551	158	268.841	195.163	370.218	210.577	286.24	144.079	245.997	405.013	423.854	372.404	286.171	197.437
ENSG00000173915	USMG5	0.153	0.617156	5.59848	4.07	0.0373	0.11	-0.209	5.59848	9.75	0.00658	0.14238	236.15	265.003	207	164.919	182.313	223.489	150.106	221.42	60.2237	84.5367	245.332	182.191	164.137	174.905	131.048
ENSG00000105220	GPI	0.594	0.611291	6.16629	2.17	0.146	0.25	0.291	6.16629	9.74	0.0066	0.14238	334.475	224.806	174	362.823	264.634	110.7	123.945	169.794	112.824	547.388	181.027	172.436	534.605	462.74	325.598
ENSG00000120526	NUDCD1	0.295	0.245248	4.51506	0.963	0.403	0.502	-0.203	4.51506	9.74	0.0066	0.14238	106.912	90.8158	78	70.938	64.6527	132.109	67.7621	87.765	25.9191	57.758	97.8084	140.341	79.3585	101.907	70.4308
ENSG00000084652	TXLNA	0.227	0.199995	5.99303	0.653	0.534	0.616	0.189	5.99303	9.73	0.00662	0.14238	195.79	217.362	157	348.816	252.186	165.006	130.807	170.941	195.918	403.256	289.642	233.796	196.267	379.759	243.621
ENSG00000198336	MYL4	0.315	0.690079	4.99697	2.01	0.167	0.273	0.325	4.99697	9.72	0.00665	0.14238	98.7537	89.327	151	130.58	221.265	26.6306	116.654	87.1914	85.3804	98.1886	81.0567	49.4024	129.296	250.192	128.161
ENSG00000175193	PARL	0.282	-0.0128096	5.33726	1.23	0.318	0.424	-0.197	5.33726	9.71	0.00666	0.14238	166.593	151.856	113	109.344	111.636	233.932	128.662	166.926	60.986	108.428	176.433	216.804	291.11	128.735	121.811
ENSG00000060237	WNK1	0.129	-0.0776845	6.6588	0.693	0.514	0.6	0.16	6.6588	9.7	0.0067	0.14238	348.644	302.223	280	335.261	375.467	271.528	319.94	246.66	406.319	535.574	323.146	387.038	530.734	568.806	424.894
ENSG00000112763	BTN2A1	0.156	1.27521	6.87707	11.2	0.000919	0.0153	0.277	6.87707	9.69	0.00671	0.14238	579.642	675.163	736	542.201	592.716	146.73	239.741	304.023	344.571	353.637	237.496	219.007	201.687	537.61	661.011
ENSG00000136146	MED4	-0.133	-0.397651	5.65124	1.73	0.209	0.317	-0.195	5.65124	9.67	0.00675	0.14238	182.909	150.367	171	111.151	124.085	284.582	229.877	242.644	78.5195	191.914	255.599	272.815	257.431	133.935	140.862
ENSG00000106992	AK1	0.546	1.12152	4.8514	7.84	0.00424	0.0332	0.247	4.8514	9.67	0.00676	0.14238	130.097	84.8607	125	183.897	184.722	46.4731	47.1762	49.332	89.9544	94.7756	115.371	57.269	60.777	191.959	117.77
ENSG00000127337	YEATS4	0.632	0.756381	4.67008	5.62	0.0142	0.0644	-0.214	4.67008	9.66	0.00677	0.14238	140.402	94.5378	119	102.115	71.0778	128.976	56.1825	72.8507	28.206	49.3568	97.8084	147.263	155.233	76.5341	81.3996
ENSG00000163600	ICOS	0.00363	-0.160652	5.65641	0.198	0.822	0.86	-0.259	5.65641	9.65	0.0068	0.14238	215.97	99.7485	161	137.358	162.636	364.996	156.11	182.414	77.7572	182.988	320.984	359.662	262.464	105.026	86.5953
ENSG00000176095	IP6K1	-0.436	-0.161338	6.09603	3.19	0.0681	0.156	0.154	6.09603	9.64	0.00682	0.14238	227.563	226.295	208	280.589	277.484	191.636	286.488	247.234	232.509	441.586	231.552	153.871	244.269	302.393	236.694
ENSG00000132357	CARD6	-0.253	0.814102	5.90451	3.68	0.0485	0.128	0.381	5.90451	9.62	0.00686	0.14238	228.851	272.447	355	217.784	344.948	67.882	180.556	188.15	219.55	196.902	97.8084	93.7702	46.8409	262.254	425.471
ENSG00000115816	CEBPZ	0.276	0.309726	6.17899	2.5	0.114	0.213	-0.135	6.17899	9.62	0.00688	0.14238	324.17	303.712	251	287.367	211.226	349.853	201.571	223.141	134.169	239.171	316.932	427.315	320.918	310.296	197.437
ENSG00000091592	LOC728392	-0.664	-0.824372	7.22867	9.34	0.00206	0.0232	0.182	7.22867	9.61	0.0069	0.14238	429.364	322.322	305	463.13	506.379	465.253	590.56	756.041	703.626	1202.42	526.328	292.953	702.226	518.477	564.601
ENSG00000006625	GGCT	0.548	0.274542	4.08342	3.64	0.05	0.13	-0.182	4.08342	9.61	0.0069	0.14238	67.4102	60.2957	41	67.7751	48.5899	79.8919	41.6008	55.0683	24.3944	45.6813	96.7276	125.866	82.8425	57.8165	48.4934
ENSG00000112695	COX7A2	0.145	0.347903	6.81858	1.01	0.388	0.489	-0.228	6.81858	9.61	0.0069	0.14238	490.334	535.962	469	340.231	365.83	564.465	423.728	564.45	139.506	194.014	540.108	547.832	441.311	367.072	344.649
ENSG00000111275	ALDH2	-0.057	1.32258	6.22253	8.87	0.00257	0.026	0.329	6.22253	9.6	0.00691	0.14238	544.004	364.752	214	603.65	364.223	120.099	122.229	154.306	260.715	246.259	110.507	94.0848	121.554	233.138	518.994
ENSG00000146574	CCZ1B	0.185	-0.156698	6.64422	2.76	0.0933	0.188	-0.135	6.64422	9.6	0.00691	0.14238	340.486	323.81	345	309.055	236.123	464.209	366.258	362.533	302.643	264.899	526.598	554.44	501.313	425.305	313.475
ENSG00000140854	KATNB1	0.431	0.726668	4.74754	3.77	0.0456	0.123	0.235	4.74754	9.6	0.00692	0.14238	138.685	103.47	100	104.826	100.794	52.2169	50.6071	72.2771	64.0353	123.917	61.3329	53.4931	117.296	173.242	162.222
ENSG00000179639	FCER1A	-0.154	1.45471	4.0995	8.4	0.00322	0.029	0.384	4.0995	9.59	0.00695	0.14238	129.239	66.2509	35	127.869	145.368	20.8868	14.1528	57.3628	44.2149	64.8465	26.7487	6.60797	28.2594	63.0158	89.4818
ENSG00000169599	NFU1	0.373	0.347184	5.30777	1.75	0.206	0.314	-0.203	5.30777	9.59	0.00695	0.14238	161.441	154.089	179	121.995	111.636	194.769	144.102	156.6	55.6497	67.2093	183.458	198.868	192.009	158.267	131.625
ENSG00000103121	CMC2	0.231	0.0270748	4.4543	0.695	0.513	0.599	-0.196	4.4543	9.59	0.00696	0.14238	91.4546	75.928	57	75.9081	60.2354	100.779	54.467	117.594	42.6902	49.3568	142.66	106.671	118.457	66.9673	60.6167
ENSG00000069956	MAPK6	0.713	0.519	5.99058	6.73	0.00759	0.0455	-0.18	5.99058	9.57	0.00698	0.14238	272.217	308.923	231	195.644	172.675	285.627	156.11	185.282	93.766	142.295	253.167	482.381	302.724	303.849	215.911
ENSG00000165406	MARCH8	-0.394	-0.716295	6.69073	4.29	0.0323	0.1	0.226	6.69073	9.58	0.00698	0.14238	253.754	212.152	344	213.266	320.452	259.518	412.148	325.82	635.779	689.421	273.161	330.084	494.345	538.858	389.101
ENSG00000138175	ARL3	0.248	-0.100277	3.62917	1.14	0.345	0.448	-0.217	3.62917	9.57	0.00698	0.14238	48.0888	55.8294	30	26.2064	28.913	60.0495	39.4564	60.2309	16.7712	32.292	61.0627	76.7783	53.8089	43.0504	41.5657
ENSG00000198856	OSTC	0.492	0.614204	6.28857	5.24	0.0178	0.0723	-0.174	6.28857	9.57	0.00699	0.14238	419.489	338.698	220	363.727	269.855	380.661	176.696	274.194	107.488	170.911	391.504	451.544	278.335	363.121	230.343
ENSG00000157353	FUK	0.616	1.04855	4.16345	8.27	0.00344	0.03	0.227	4.16345	9.56	0.00701	0.14238	102.618	56.5738	56	116.573	78.306	25.5863	29.5923	41.8748	44.9772	64.8465	46.2023	48.1437	65.0352	131.231	74.4719
ENSG00000166783	KIAA0430	-0.399	0.083436	6.58069	4.77	0.0238	0.0847	0.146	6.58069	9.56	0.00701	0.14238	324.599	381.129	351	350.623	479.474	255.863	354.679	396.95	308.742	503.282	306.124	246.068	316.273	335.46	360.814
ENSG00000005249	PRKAR2B	-0.165	-0.452564	5.8037	1.22	0.321	0.426	0.261	5.8037	9.56	0.00703	0.14238	126.233	140.69	139	201.518	202.793	141.508	197.282	224.862	323.226	182.463	159.141	228.132	110.715	242.081	411.616
ENSG00000141376	BCAS3	-0.216	-0.283515	4.01695	0.703	0.51	0.596	0.224	4.01695	9.55	0.00704	0.14238	47.6594	30.5201	47	62.3531	67.8652	44.3844	45.8895	40.1539	85.3804	100.814	54.5782	39.0185	93.6817	65.3035	51.9572
ENSG00000082146	STRADB	0.089	-0.0979443	7.75431	0.242	0.788	0.832	0.251	7.75431	9.55	0.00704	0.14238	542.287	415.371	789	939.815	902.326	357.686	865.468	581.658	1125.19	742.716	720.053	767.468	892.686	1308.77	973.331
ENSG00000149089	APIP	0.483	0.67807	4.62277	3.46	0.0563	0.139	-0.239	4.62277	9.54	0.00705	0.14238	113.352	139.201	96	83.1375	76.6998	120.621	66.9044	99.2376	27.4437	31.2418	98.8891	140.97	103.747	82.5653	82.5542
ENSG00000141858	SAMD1	0.745	1.03753	4.02869	8.04	0.00384	0.0314	0.228	4.02869	9.54	0.00707	0.14238	77.7149	65.5065	51	104.374	59.4323	25.0641	24.0169	33.844	25.9191	81.6488	39.7178	71.1143	55.7445	106.898	75.0492
ENSG00000129933	MAU2	-0.353	-0.0945347	6.07852	1.31	0.298	0.403	0.202	6.07852	9.54	0.00707	0.14238	238.726	215.874	269	235.857	222.469	171.272	239.741	259.853	237.083	439.486	195.887	113.279	264.399	328.597	299.62
ENSG00000171206	TRIM8	-0.299	-0.173183	4.97797	0.367	0.699	0.758	0.315	4.97797	9.53	0.00709	0.142382	99.1831	114.636	85	115.67	75.4951	52.2169	59.6135	138.818	73.1832	381.465	91.0537	54.4371	123.877	159.307	135.666
ENSG00000205531	NAP1L4	0.0867	0.0234773	7.18347	0.17	0.845	0.878	-0.138	7.18347	9.52	0.00712	0.14254	558.603	497.998	424	633.923	418.435	813.54	460.611	508.234	311.029	503.545	757.069	757.399	691.774	576.085	361.968
ENSG00000269858	EGLN2	0.206	0.54679	8.128	3.79	0.0451	0.123	0.179	8.128	9.51	0.00713	0.14254	986.249	1035.45	1167	1496.02	1285.83	715.372	726.942	687.78	943.759	1002.1	995.376	836.694	702.226	1591.83	1346.27
ENSG00000136143	SUCLA2	0.163	-0.190604	4.49824	1.22	0.322	0.427	-0.202	4.49824	9.5	0.00715	0.14254	74.28	87.0938	47	77.7155	53.4087	126.887	63.4734	78.587	44.9772	86.8996	128.61	174.954	106.844	71.1268	47.3388
ENSG00000164221	CCDC112	-0.0591	-0.077916	3.67735	0.0578	0.944	0.956	-0.222	3.67735	9.49	0.00717	0.14254	45.942	56.5738	52	37.9541	20.0785	71.015	43.7452	55.0683	21.3451	40.9557	48.634	66.709	64.6481	40.5547	30.0197
ENSG00000134248	LAMTOR5	-0.477	-1.18704	6.10531	8.69	0.0028	0.0273	-0.263	6.10531	9.49	0.00718	0.14254	149.419	174.188	193	80.8783	113.243	373.351	478.624	478.979	133.407	248.622	395.286	372.878	344.532	170.122	158.181
ENSG00000075142	SRI	0.0133	-0.0991711	6.23694	0.321	0.73	0.784	-0.137	6.23694	9.48	0.00721	0.142799	272.646	238.205	217	306.344	219.257	378.051	274.051	310.906	174.572	250.197	397.718	431.406	341.048	257.679	192.819
ENSG00000165669	FAM204A	0.329	0.499778	5.4405	3.51	0.0546	0.136	-0.173	5.4405	9.47	0.00724	0.14301	221.123	175.676	207	143.231	129.305	207.301	126.518	158.321	69.3716	90.3125	166.977	219.951	203.235	162.011	142.016
ENSG00000167395	ZNF646	-0.24	-0.0594527	5.93396	0.418	0.665	0.729	0.24	5.93396	9.46	0.00726	0.14301	150.707	224.062	182	268.39	265.036	121.143	195.567	191.592	328.562	314.256	248.033	135.621	125.425	314.247	272.486
ENSG00000165512	ZNF22	-0.309	-0.465753	5.53233	3.93	0.0409	0.116	-0.151	5.53233	9.45	0.00729	0.14301	146.413	161.533	122	134.647	123.683	299.203	167.261	241.497	99.8646	190.864	223.446	234.425	194.332	145.581	116.615
ENSG00000173409	ARV1	0.117	-0.267549	4.38762	1.84	0.191	0.299	-0.181	4.38762	9.44	0.0073	0.14301	78.1443	61.7845	41	63.7086	61.0386	100.257	74.6241	107.842	38.8786	59.8583	128.88	123.349	95.2302	83.6052	49.0707
ENSG00000106348	IMPDH1	-0.27	0.260111	7.65522	2.92	0.0829	0.175	0.199	7.65522	9.43	0.00733	0.14301	758.257	828.508	900	799.295	804.344	405.203	708.929	746.863	741.742	950.644	506.064	507.24	539.638	1015.32	867.107
ENSG00000135698	MPHOSPH6	-0.113	-0.41471	4.3374	1.42	0.271	0.378	-0.223	4.3374	9.43	0.00734	0.14301	69.557	71.4616	35	53.3164	58.2276	101.301	90.0636	91.7804	41.1656	71.935	116.451	146.005	90.5848	42.2185	43.2976
ENSG00000132589	FLOT2	-0.573	0.189484	8.38627	2.28	0.135	0.236	0.324	8.38627	9.42	0.00735	0.14301	1209.09	1419.56	1476	900.054	1601.86	448.021	1290.48	1172.49	1683.21	1723.29	675.472	563.565	490.861	1374.08	2000.93
ENSG00000197019	SERTAD1	0.378	0.478277	5.06775	2.07	0.159	0.264	0.213	5.06775	9.42	0.00737	0.14301	88.0196	127.291	71	232.695	161.431	80.9363	69.9065	87.1914	114.349	121.029	151.036	99.4341	96.0044	189.255	164.531
ENSG00000100453	GZMB	0.404	-0.304164	8.11749	2.04	0.162	0.268	-0.327	8.11749	9.42	0.00737	0.14301	830.39	940.167	498	666.907	623.637	804.663	1122.36	913.789	934.611	511.946	2871.3	2776.6	1225.99	896.988	328.485
ENSG00000100599	RIN3	-0.443	-0.16581	5.243	1.09	0.359	0.462	0.272	5.243	9.41	0.00739	0.14301	124.086	129.524	118	124.706	139.345	45.4287	119.227	118.741	232.509	274.088	116.451	78.3516	116.521	176.777	141.439
ENSG00000143416	SELENBP1	-0.204	-1.07181	7.35978	5	0.0206	0.0789	0.332	7.35978	9.4	0.00741	0.14301	213.394	239.694	457	362.371	451.766	256.907	1086.77	466.359	800.441	918.09	368.538	469.795	749.067	1491.79	786.285
ENSG00000104957	CCDC130	0.216	0.634544	5.34088	4.6	0.0264	0.0898	0.188	5.34088	9.39	0.00743	0.14301	185.056	168.233	137	206.488	178.698	89.8131	84.0593	133.655	76.2325	219.218	125.368	95.9728	147.878	253.727	157.026
ENSG00000064601	CTSA	-1.06	-0.375227	7.43165	18	8.01e-05	0.00629	0.153	7.43165	9.39	0.00744	0.14301	588.658	616.356	511	634.827	748.525	535.224	700.351	815.125	748.603	1393.02	424.467	438.958	472.28	377.263	495.325
ENSG00000168393	DTYMK	0.465	-0.266536	4.50165	3.86	0.0429	0.119	-0.241	4.50165	9.38	0.00746	0.14301	66.1221	55.8294	50	66.4196	53.4087	128.454	63.9022	102.679	23.6321	64.8465	155.899	195.407	122.328	88.3885	47.9161
ENSG00000005007	UPF1	0.00123	0.293168	7.29985	1.6	0.233	0.34	0.17	7.29985	9.38	0.00746	0.14301	553.021	639.433	567	739.201	633.677	376.484	517.222	425.632	606.811	649.253	519.303	447.139	485.829	824.405	727.4
ENSG00000151247	EIF4E	0.354	0.506645	5.34056	3.85	0.0432	0.12	-0.161	5.34056	9.33	0.00757	0.144312	211.247	200.241	119	172.149	122.479	185.37	88.7769	124.477	76.9948	115.779	207.235	243.551	118.07	172.202	116.615
ENSG00000167083	GNGT2	0.457	-1.04989	4.0031	9.75	0.00171	0.0212	-0.303	4.0031	9.33	0.00758	0.144312	40.3602	26.7981	15	34.3394	18.8738	64.749	42.0297	75.1452	33.5423	57.4955	176.704	147.893	102.198	54.4889	19.051
ENSG00000081307	UBA5	0.309	-0.0682477	4.86082	1.64	0.225	0.332	-0.201	4.86082	9.33	0.00759	0.144312	108.629	93.7934	86	89.0113	70.2746	171.794	71.1931	101.532	48.0265	102.389	139.958	217.434	177.298	110.226	58.8848
ENSG00000142168	SOD1	0.121	0.104915	7.34809	0.331	0.723	0.778	-0.142	7.34809	9.33	0.00759	0.144312	643.617	603.702	464	632.116	563.402	791.087	606.857	612.634	294.258	522.973	857.58	898.998	724.678	613.312	419.698
ENSG00000132341	RAN	0.268	-0.057443	7.77287	1.7	0.214	0.321	-0.169	7.77287	9.32	0.00762	0.144312	787.883	683.352	550	880.625	582.276	1213.52	664.755	812.83	401.745	723.55	1219.09	1533.68	1173.34	759.309	576.725
ENSG00000112561	TFEB	0.241	0.170436	5.77196	1	0.389	0.489	0.153	5.77196	9.31	0.00763	0.144312	202.23	173.443	156	263.871	179.903	128.454	138.097	169.794	189.057	262.011	232.092	180.932	205.558	313.831	252.281
ENSG00000169251	NMD3	0.405	0.13333	5.25951	3.08	0.0739	0.164	-0.15	5.25951	9.31	0.00764	0.144312	155.859	146.645	125	112.055	104.006	185.892	103.788	141.112	69.3716	108.69	164.275	250.788	205.945	163.467	121.233
ENSG00000144589	STK11IP	0.502	0.879033	4.70304	4.95	0.0213	0.0799	0.244	4.70304	9.3	0.00766	0.144312	144.266	92.3046	85	132.387	109.227	43.3401	51.8938	68.8353	62.5107	98.4512	61.0627	52.5491	82.4554	205.477	144.325
ENSG00000161202	DVL3	0.0279	0.0988118	5.09634	0.131	0.878	0.904	0.176	5.09634	9.29	0.00768	0.14452	134.391	104.215	122	135.55	109.628	71.5372	92.2079	123.33	95.2906	227.619	113.479	103.21	158.33	174.073	135.089
ENSG00000070047	PHRF1	0.0428	-0.19417	5.88166	0.882	0.433	0.53	0.165	5.88166	9.26	0.00777	0.145771	163.588	177.91	138	256.642	201.989	208.868	128.662	148.57	256.904	357.05	223.446	234.111	286.465	294.906	225.725
ENSG00000204822	MRPL53	0.371	0.353172	5.77232	2.51	0.113	0.211	-0.161	5.77232	9.24	0.00781	0.146333	233.145	196.519	183	219.591	185.525	274.139	162.972	214.537	73.1832	127.33	310.717	250.473	254.334	239.585	162.799
ENSG00000183291	43358	-0.0952	0.0624797	7.57838	0.492	0.62	0.691	-0.142	7.57838	9.23	0.00785	0.146395	817.08	679.63	735	735.134	563.803	1014.58	708.5	828.892	365.154	616.961	814.62	939.59	783.52	627.039	544.396
ENSG00000111644	ACRBP	-0.939	-1.12348	4.62716	12	0.000648	0.0136	0.222	4.62716	9.22	0.00787	0.146395	39.9309	46.8967	39	89.4632	93.9672	68.4042	153.537	151.438	112.824	157.259	78.3548	66.3943	68.5193	62.1839	106.801
ENSG00000038532	CLEC16A	-0.0666	0.0770378	4.61463	0.281	0.758	0.807	0.165	4.61463	9.22	0.00787	0.146395	96.1776	75.928	51	129.225	97.5814	65.7933	78.0551	71.7035	71.6586	149.646	80.7865	73.0023	103.36	117.089	92.9456
ENSG00000134287	ARF3	-0.441	-0.433429	6.54149	3.05	0.0753	0.166	0.182	6.54149	9.21	0.0079	0.146417	285.956	269.47	265	335.261	285.114	241.764	411.29	380.889	267.576	771.332	257.76	272.185	435.891	311.336	409.307
ENSG00000137876	RSL24D1	0.142	0.524448	6.74254	1.46	0.262	0.369	-0.303	6.74254	9.21	0.0079	0.146417	506.22	590.303	590	207.844	338.121	641.224	380.411	482.994	141.792	118.929	373.671	451.544	541.96	341.284	264.404
ENSG00000127511	SIN3B	0.916	1.06381	4.24536	8.77	0.00269	0.0268	0.236	4.24536	9.18	0.00798	0.146621	86.3022	61.0401	94	93.5297	59.4323	27.675	29.1634	33.844	47.2642	63.7964	52.957	45.6264	98.3271	142.669	103.337
ENSG00000106615	RHEB	0.18	0.0782475	5.4851	0.718	0.503	0.591	-0.134	5.4851	9.18	0.00798	0.146621	169.169	179.398	162	136.454	127.298	203.646	147.533	180.119	91.479	134.944	226.959	244.495	183.492	167.834	150.098
ENSG00000146729	GBAS	0.278	-0.00672967	6.05567	1.43	0.269	0.376	-0.174	6.05567	9.17	0.008	0.146621	304.419	218.107	215	202.874	157.415	360.297	199.426	292.55	108.25	187.188	268.027	360.606	427.762	266.829	209.561
ENSG00000087470	DNM1L	0.327	0.164866	6.4116	2.81	0.0902	0.184	-0.122	6.4116	9.17	0.00801	0.146621	374.405	340.187	241	319.899	232.91	386.405	242.743	274.194	200.492	258.336	372.861	510.701	451.763	345.651	271.332
ENSG00000170860	LSM3	0.637	0.410607	5.61002	1.51	0.251	0.358	-0.345	5.61002	9.17	0.00801	0.146621	204.807	231.506	226	74.5526	119.266	212.523	133.809	271.899	41.1656	50.407	271.81	325.678	302.336	138.302	146.057
ENSG00000118418	HMGN3	0.583	0.621198	5.36641	5.46	0.0156	0.0673	-0.183	5.36641	9.16	0.00804	0.146621	197.937	192.797	151	179.378	108.022	197.38	83.2016	138.244	50.3135	98.1886	170.219	247.327	229.559	167.002	120.079
ENSG00000148019	CEP78	0.485	0.193017	3.87581	2.35	0.127	0.228	-0.198	3.87581	9.16	0.00804	0.146621	74.7094	63.2733	25	51.9609	33.3303	66.8377	30.8789	41.8748	30.493	44.8937	74.3019	96.9168	82.4554	64.2637	32.9062
ENSG00000089248	ERP29	0.271	0.468999	7.47271	2.54	0.11	0.209	0.183	7.47271	9.16	0.00805	0.146621	721.761	631.989	603	879.721	760.171	404.159	288.203	488.157	740.98	756.63	522.005	867.217	681.709	809.639	749.915
ENSG00000165389	SPTSSA	0.148	-0.548982	4.81367	4.26	0.0328	0.101	-0.22	4.81367	9.15	0.00807	0.146621	87.1609	84.8607	72	61.4495	50.9993	141.508	110.65	161.763	42.6902	85.0618	155.899	197.61	159.878	68.8391	98.1413
ENSG00000112651	MRPL2	0.791	1.07104	3.93562	7.4	0.00533	0.0378	0.236	3.93562	9.15	0.00808	0.146621	65.2633	46.8967	48	112.959	69.4715	34.9853	18.0127	28.1078	27.4437	58.2831	49.4446	47.5144	34.8403	119.584	76.7811
ENSG00000141698	NT5C3B	-0.583	0.428832	4.67448	9.3	0.0021	0.0234	-0.206	4.67448	9.13	0.00812	0.146844	155	101.237	109	126.062	97.5814	171.794	80.1995	113.005	35.067	72.9851	70.5193	78.9809	102.585	60.9361	34.0608
ENSG00000134825	TMEM258	0.232	-0.114382	5.68804	1.48	0.258	0.365	-0.178	5.68804	9.13	0.00812	0.146844	189.779	133.991	122	205.585	143.762	286.671	166.403	209.948	76.9948	174.324	361.513	294.212	257.818	187.176	130.47
ENSG00000159842	ABR	0.137	0.516105	6.23165	3.27	0.0646	0.151	0.182	6.23165	9.12	0.00814	0.146957	355.943	309.667	240	356.497	312.823	163.961	168.119	204.211	279.011	329.221	247.763	170.234	264.012	423.849	338.299
ENSG00000120688	WBP4	-0.12	-0.574953	4.58327	3.78	0.0454	0.123	-0.194	4.58327	9.1	0.00822	0.14724	63.5459	87.0938	70	43.3761	53.0072	104.956	111.078	100.958	73.1832	86.8996	138.337	157.018	110.715	70.7108	54.8437
ENSG00000066336	SPI1	-0.426	-0.00246119	7.05768	1.16	0.339	0.443	0.279	7.05768	9.1	0.00822	0.14724	449.974	453.335	485	470.811	575.047	214.089	359.825	326.394	973.489	739.828	401.231	332.286	264.012	584.82	573.838
ENSG00000108055	SMC3	0.0737	-0.731063	5.833	5.74	0.0133	0.0617	-0.227	5.833	9.09	0.00823	0.14724	172.175	180.143	117	130.128	85.5343	338.888	180.985	168.073	167.712	268.575	317.472	481.437	387.502	161.179	107.955
ENSG00000164068	RNF123	-0.19	-0.867004	5.25274	7.13	0.00614	0.0404	0.209	5.25274	9.09	0.00824	0.14724	85.8728	73.6948	89	106.181	85.5343	102.345	156.539	108.989	221.074	235.495	122.125	104.783	210.59	247.28	156.449
ENSG00000240344	PPIL3	-0.0352	0.435446	4.1645	3.16	0.0696	0.158	-0.186	4.1645	9.09	0.00824	0.14724	103.047	83.3719	60	73.649	58.6291	96.0792	53.6093	75.1452	21.3451	47.2566	65.1155	63.877	81.6812	62.8078	40.4111
ENSG00000241839	PLEKHO2	0.106	0.961826	7.92356	4.93	0.0215	0.0805	0.301	7.92356	9.08	0.00826	0.147308	926.568	1062.99	1181	1620.28	1275.79	331.578	472.19	461.77	1128.24	812.025	740.318	489.304	282.594	1323.75	1129.78
ENSG00000107745	MICU1	-0.407	-0.295748	5.58742	2.53	0.111	0.21	0.165	5.58742	9.06	0.00832	0.147619	154.571	160.044	113	186.156	183.919	125.843	221.728	179.545	149.416	331.584	132.393	135.935	220.655	191.751	179.541
ENSG00000145386	CCNA2	1.82	0.828754	4.58137	17.5	9.53e-05	0.0064	-0.281	4.58137	9.06	0.00833	0.147619	70.8451	55.8294	80	61.9013	59.4323	92.9462	28.3057	38.4331	25.1567	25.2035	150.225	326.937	187.363	118.753	55.9983
ENSG00000150779	TIMM8B	0.323	0.571174	5.07203	1.38	0.281	0.388	-0.305	5.07203	9.06	0.00833	0.147619	151.995	198.753	136	70.4861	120.069	183.281	124.373	156.6	24.3944	34.9173	173.461	146.319	126.586	119.584	98.1413
ENSG00000034152	MAP2K3	-0.174	0.142503	6.2055	0.789	0.471	0.563	0.22	6.2055	9.04	0.00837	0.148018	252.466	241.183	260	289.626	376.271	132.109	289.061	208.8	331.611	325.02	246.142	166.143	195.88	433.416	293.269
ENSG00000215712	TMEM242	0.433	0.0981843	3.74298	3.72	0.0471	0.126	-0.148	3.74298	9.03	0.0084	0.148195	55.388	46.8967	34	47.8944	31.3224	61.616	34.7388	42.4484	28.206	37.5427	64.5751	81.4982	75.8745	49.7055	43.2976
ENSG00000125637	PSD4	-0.0415	0.552452	8.08419	3.02	0.0774	0.169	0.238	8.08419	9.03	0.00841	0.148195	1098.74	1109.14	1090	1350.53	1335.22	610.938	496.207	586.247	1446.13	1055.66	832.992	657.335	605.06	1462.47	1143.06
ENSG00000114353	GNAI2	0.202	0.559801	9.06554	2.91	0.0836	0.176	0.206	9.06554	9.02	0.00844	0.148415	2222.82	2020.28	2235	2567.77	2241.96	1141.98	1080.33	1091.04	2492.8	2091.37	1654.64	1802.09	1818.66	2633.56	2530.31
ENSG00000168610	STAT3	-0.477	0.214355	8.29058	2.19	0.144	0.248	0.285	8.29058	9.01	0.00847	0.148551	1184.62	1360	1039	1040.12	1738.39	467.342	1139.09	745.716	1921.82	1433.19	751.395	679.991	588.801	1110.58	1672.44
ENSG00000185215	TNFAIP2	-0.322	1.07712	9.16759	8.38	0.00325	0.029	0.305	9.16759	9	0.00849	0.148617	3057.07	3005.85	2689	3932.31	3061.16	727.382	1664.46	1566.58	1069.54	3283.81	1272.59	485.843	800.553	1937.68	3027.95
ENSG00000082781	ITGB5	0.132	-0.637027	4.11913	2.18	0.145	0.249	0.35	4.11913	8.98	0.00855	0.149455	17.6039	37.964	46	67.3233	38.1491	32.3745	51.4649	37.8594	133.407	58.2831	39.988	100.693	51.8734	93.1719	121.233
ENSG00000211450	C11orf31	0.102	0.186836	6.42209	0.411	0.67	0.733	-0.177	6.42209	8.96	0.0086	0.150075	421.206	352.842	241	379.089	226.887	507.026	252.178	390.64	121.21	229.194	434.734	314.98	366.597	351.89	268.445
ENSG00000129315	CCNT1	0.00821	0.465826	5.77409	6.45	0.00886	0.0499	0.127	5.77409	8.96	0.00863	0.150179	237.438	216.618	171	255.286	298.768	167.094	159.112	177.251	128.833	230.244	177.244	150.725	187.363	244.576	230.921
ENSG00000051128	HOMER3	0.363	0.511458	5.44252	2.06	0.16	0.266	0.214	5.44252	8.95	0.00864	0.150179	160.582	131.013	83	240.828	285.516	77.2811	118.369	113.578	151.703	145.708	197.238	127.439	132.393	216.084	218.797
ENSG00000134330	IAH1	-0.256	0.411811	5.25551	6.74	0.00754	0.0454	-0.161	5.25551	8.93	0.00871	0.151034	224.987	165.999	158	164.016	131.313	213.045	119.227	173.809	57.9367	102.127	127.259	130.901	135.877	118.545	95.2548
ENSG00000089009	RPL6	-0.0155	0.44391	9.54213	4.21	0.034	0.103	-0.16	9.54213	8.91	0.00877	0.151607	3892.61	3576.8	2814	3346.28	2483.31	3739.26	2143.08	3212.31	1364.56	1872.41	3135.27	2839.54	3246.73	2384.2	1974.95
ENSG00000100425	BRD1	0.367	0.999289	4.90112	11.7	0.000733	0.0141	0.183	4.90112	8.9	0.0088	0.151607	138.255	157.067	152	139.617	118.061	58.483	54.467	63.099	69.3716	135.731	75.9231	83.3862	108.779	164.923	120.656
ENSG00000108010	GLRX3	0.428	0.314513	5.90672	3.6	0.0513	0.132	-0.14	5.90672	8.89	0.00882	0.151607	264.918	231.506	180	233.598	186.73	295.026	147.104	226.583	96.053	157.522	305.043	342.67	270.98	253.311	205.519
ENSG00000134265	NAPG	0.276	0.166805	5.65744	1.4	0.276	0.384	-0.147	5.65744	8.89	0.00882	0.151607	228.422	212.152	183	136.002	138.541	227.666	168.548	182.987	100.627	139.669	204.803	262.116	243.495	260.382	146.057
ENSG00000140632	GLYR1	-0.0339	0.0157709	7.11875	0.0653	0.937	0.951	0.119	7.11875	8.89	0.00883	0.151607	486.47	483.11	420	576.54	518.426	444.366	463.184	396.377	451.296	756.367	505.523	486.472	574.478	615.6	595.775
ENSG00000143222	UFC1	0.232	0.172686	7.12359	1.02	0.381	0.482	-0.144	7.12359	8.88	0.00885	0.151607	635.888	488.321	375	652.449	388.719	744.091	399.282	539.784	248.518	409.032	693.305	711.772	649.965	609.361	405.843
ENSG00000119185	ITGB1BP1	0.419	-0.0582705	5.64003	2.85	0.0873	0.181	-0.189	5.64003	8.88	0.00886	0.151607	179.474	160.044	102	173.956	136.534	238.631	146.246	177.251	72.4209	182.2	356.649	359.977	287.626	174.489	110.842
ENSG00000113088	GZMK	-0.0367	-0.0330302	6.64245	0.0175	0.983	0.986	-0.185	6.64245	8.87	0.0089	0.151985	450.403	246.394	287	424.272	314.429	657.933	331.52	437.678	159.326	314.256	542.539	446.51	527.25	332.549	223.993
ENSG00000183864	TOB2	0.0371	-0.0490079	4.0196	0.045	0.956	0.965	0.246	4.0196	8.86	0.00892	0.152079	36.9253	66.2509	33	72.7453	56.2197	30.808	36.4543	50.4792	41.9279	145.97	69.4385	41.5358	72.3904	78.1979	58.8848
ENSG00000111639	MRPL51	0.546	0.334447	6.5284	3.45	0.057	0.14	-0.18	6.5284	8.85	0.00894	0.152083	319.018	372.94	295	369.6	268.248	493.972	245.745	337.867	115.873	208.979	530.381	595.032	368.146	433.416	304.815
ENSG00000168159	RNF187	0.565	0.186951	6.08401	2.2	0.143	0.247	0.242	6.08401	8.81	0.00909	0.154372	251.607	175.676	159	302.729	201.989	125.321	126.089	126.198	336.948	288.002	237.766	261.172	289.175	567.558	348.69
ENSG00000159363	ATP13A2	0.124	-0.453218	4.27488	2.55	0.11	0.209	0.229	4.27488	8.77	0.0092	0.155804	44.2245	49.1299	37	73.649	52.6056	33.941	39.4564	62.5254	90.7167	153.584	93.2152	77.4076	94.456	91.9241	72.74
ENSG00000167286	CD3D	-0.186	-0.566016	7.16805	2.53	0.111	0.21	-0.217	7.16805	8.76	0.00923	0.155804	467.148	312.645	365	438.731	358.2	1018.75	508.645	777.839	246.231	569.441	1005.37	640.973	860.169	455.045	240.735
ENSG00000100142	POLR2F	0.154	-0.274983	5.16438	2.46	0.117	0.216	-0.165	5.16438	8.77	0.00923	0.155804	123.227	79.6499	93	126.965	95.9751	189.547	131.235	135.376	70.8962	129.956	252.086	191.002	204.396	122.496	84.2861
ENSG00000174953	DHX36	-0.208	0.052956	5.62371	1.93	0.178	0.285	-0.121	5.62371	8.76	0.00926	0.155966	236.15	177.91	199	166.275	148.982	214.612	197.282	181.84	132.645	176.95	207.505	201.386	224.914	147.453	125.852
ENSG00000154222	CC2D1B	0.203	0.663223	5.67387	4.8	0.0233	0.084	0.188	5.67387	8.74	0.0093	0.156116	255.901	183.865	204	260.708	211.226	128.454	113.652	146.849	89.192	276.976	118.613	122.405	231.495	304.472	206.674
ENSG00000137133	HINT2	0.74	0.14239	4.36657	4.32	0.0316	0.0989	-0.237	4.36657	8.74	0.00931	0.156116	77.2855	58.0626	54	64.6123	51.8025	122.188	48.0339	75.1452	14.4842	47.2566	122.666	129.327	154.072	96.7074	53.1118
ENSG00000177666	PNPLA2	-0.218	-0.0800265	3.84129	0.194	0.826	0.862	0.317	3.84129	8.73	0.00935	0.156116	45.0832	41.6859	61	37.9541	40.9601	24.542	29.1634	31.5495	77.7572	120.504	31.0717	26.7465	77.4229	81.7334	43.8749
ENSG00000175324	LSM1	0.43	0.473382	5.32919	3.27	0.0648	0.151	-0.174	5.32919	8.72	0.00936	0.156116	188.491	167.488	161	146.394	118.463	173.882	122.658	167.499	58.699	68.7845	203.993	190.372	160.653	168.042	147.212
ENSG00000161970	RPL26	0.0349	0.551348	8.63321	1.63	0.227	0.334	-0.32	8.63321	8.72	0.00937	0.156116	2164	2524.98	2138	956.533	1016.37	2235.41	1284.91	2218.22	385.737	496.981	1471.99	1337.01	1911.57	950.853	1085.9
ENSG00000087338	GMCL1	-0.145	0.100966	5.45664	1.27	0.307	0.412	-0.134	5.45664	8.72	0.00937	0.156116	173.034	168.977	181	144.587	151.793	236.543	139.813	176.104	106.726	139.407	193.185	192.89	192.396	152.236	96.9867
ENSG00000124422	USP22	0.404	0.52259	5.83808	3.9	0.0417	0.117	0.165	5.83808	8.71	0.00941	0.156502	220.693	248.627	185	281.493	198.777	108.089	132.522	135.95	180.671	268.575	212.909	198.868	229.172	350.85	239.003
ENSG00000106268	NUDT1	0.599	0.121181	4.52165	3.23	0.0665	0.153	-0.22	4.52165	8.69	0.00948	0.15722	74.28	70.7172	56	85.8485	61.4401	118.532	56.6114	75.1452	29.7307	64.8465	149.144	182.506	159.104	71.9587	46.1841
ENSG00000174243	DDX23	-0.0783	0.0155406	7.71251	0.165	0.849	0.881	0.146	7.71251	8.68	0.00949	0.15722	649.628	719.827	587	884.691	981.436	725.293	688.772	509.955	870.575	951.957	706.274	821.276	772.681	839.795	945.62
ENSG00000122565	CBX3	0.372	0.677438	7.16412	6.33	0.00944	0.0516	-0.166	7.16412	8.68	0.00952	0.15722	716.179	768.212	681	489.788	458.592	614.071	405.286	507.66	214.976	297.716	552.266	708.311	632.158	515.149	479.738
ENSG00000126749	EMG1	0.106	0.271578	5.39626	1.14	0.345	0.449	-0.153	5.39626	8.67	0.00953	0.15722	209.53	159.3	123	187.963	136.132	247.508	120.514	158.895	65.56	120.242	196.427	179.359	160.653	188.839	115.46
ENSG00000011028	MRC2	-0.858	-0.932893	4.17554	3.3	0.0632	0.149	0.364	4.17554	8.66	0.00957	0.157399	19.3214	41.6859	46	60.9976	66.6605	23.4976	84.4882	42.4484	192.106	93.463	56.7397	37.1305	38.7115	58.8564	77.9357
ENSG00000108384	RAD51C	0.554	0.107404	3.66281	2.67	0.1	0.197	-0.221	3.66281	8.66	0.00957	0.157399	46.8007	37.964	33	37.0504	36.1412	64.2268	29.5923	40.7276	16.7712	36.7551	73.4914	117.999	52.2605	51.5773	25.4013
ENSG00000156411	C14orf2	0.243	0.261363	6.30028	0.593	0.564	0.642	-0.229	6.30028	8.65	0.00961	0.157502	326.746	374.429	275	182.089	278.689	386.405	276.195	413.586	105.201	124.705	438.787	378.227	356.92	260.59	247.662
ENSG00000169220	RGS14	-0.0822	0.55045	8.04243	3.64	0.0499	0.13	0.224	8.04243	8.64	0.00965	0.157502	947.177	1047.36	1346	1262.42	1262.94	590.051	872.33	831.186	783.67	947.494	711.137	475.774	558.993	1522.99	1320.87
ENSG00000228716	DHFR	0.677	0.405984	5.87349	3.6	0.0513	0.132	-0.222	5.87349	8.64	0.00965	0.157502	215.97	197.264	217	186.156	185.927	283.016	138.526	154.879	104.439	134.681	286.13	578.669	339.499	219.204	106.801
ENSG00000185477	GPRIN3	-0.084	-0.96	4.20528	7.75	0.00444	0.0341	-0.218	4.20528	8.63	0.00966	0.157502	44.6539	45.4079	38	29.3692	36.5428	134.198	63.9022	58.51	50.3135	87.6872	112.669	127.125	120.78	52.8251	31.1743
ENSG00000138160	KIF11	1.78	0.650409	4.55904	15.8	0.000164	0.00813	-0.299	4.55904	8.62	0.0097	0.157502	52.8118	65.5065	76	58.2866	46.1805	85.1136	36.0254	43.0221	22.1074	28.3539	139.958	323.161	231.107	106.482	46.1841
ENSG00000114391	RPL24	-0.0226	0.375991	8.24566	2.46	0.117	0.216	-0.177	8.24566	8.62	0.0097	0.157502	1434.08	1320.55	1300	1193.29	1041.27	1645.36	985.124	1381.87	462.731	720.137	1264.48	1213.98	1435.42	846.034	839.397
ENSG00000104973	MED25	-0.602	-0.804799	4.26369	2.79	0.0911	0.185	0.312	4.26369	8.62	0.00971	0.157502	39.0721	43.9191	71	37.0504	39.3538	27.1528	57.4691	60.8045	147.129	177.475	51.0657	56.325	64.6481	65.3035	87.1726
ENSG00000172115	CYCS	0.506	0.629848	6.8319	6.36	0.00931	0.0513	-0.156	6.8319	8.62	0.00972	0.157502	516.525	465.245	415	546.268	391.129	532.613	262.471	369.99	166.949	267.787	535.785	752.049	462.215	463.364	323.289
ENSG00000173020	GRK2	0.0328	0.229623	8.71799	0.84	0.45	0.545	0.163	8.71799	8.61	0.00974	0.157502	1633.73	1395.73	1299	2105.55	1761.69	1117.44	1086.34	1113.41	1835.68	1880.29	1593.3	1216.5	1598.78	2145.66	1690.92
ENSG00000181038	METTL23	0.189	0.403159	5.03868	2.83	0.0885	0.182	-0.143	5.03868	8.6	0.00977	0.157804	178.615	127.291	106	137.358	112.038	163.439	96.0678	110.137	48.0265	101.864	137.526	152.927	145.555	143.709	81.3996
ENSG00000072786	STK10	-0.271	-0.12512	8.033	1.11	0.352	0.455	0.154	8.033	8.59	0.00982	0.158015	928.285	829.997	798	1061.36	983.042	772.811	902.78	869.619	1013.13	1614.86	855.418	612.653	1344.06	1119.52	933.497
ENSG00000008513	ST3GAL1	-0.085	-0.221326	6.82435	0.628	0.547	0.627	0.17	6.82435	8.59	0.00983	0.158015	346.926	365.496	341	384.511	358.2	331.578	388.56	339.588	504.659	581.781	379.075	266.521	551.251	648.876	513.799
ENSG00000198909	MAP3K3	0.216	1.4807	7.37847	8.74	0.00273	0.0268	0.349	7.37847	8.58	0.00984	0.158015	894.365	808.409	1302	817.368	711.581	173.882	298.496	293.124	631.205	390.654	252.356	238.201	295.756	946.277	921.951
ENSG00000113810	SMC4	0.534	0.0144783	6.95882	6.58	0.00826	0.0477	-0.147	6.95882	8.57	0.00987	0.158056	435.805	431.747	351	332.55	352.98	533.657	331.949	431.368	261.478	381.99	700.33	962.56	761.841	507.662	349.268
ENSG00000187051	RPS19BP1	0.457	0.523991	6.33353	4.88	0.0221	0.0818	-0.152	6.33353	8.57	0.00988	0.158056	364.53	335.721	266	377.733	261.422	390.583	227.732	284.519	110.537	170.649	410.147	360.291	374.34	367.488	263.827
ENSG00000100056	DGCR14	-0.0859	-0.182108	5.36922	0.778	0.476	0.568	0.122	5.36922	8.56	0.00993	0.158354	133.532	110.17	108	179.83	151.793	135.764	150.106	132.508	142.555	216.593	162.113	129.642	197.816	178.025	167.995
ENSG00000133069	TMCC2	1.25	-0.0821104	3.96726	8.34	0.00331	0.0293	0.347	3.96726	8.55	0.00995	0.158354	26.1912	18.6098	49	37.9541	32.5271	14.6207	42.4585	20.077	52.6004	49.0943	53.2272	42.4798	107.231	224.611	95.8321
ENSG00000101557	USP14	0.452	0.409268	5.12817	6.47	0.00877	0.0497	-0.115	5.12817	8.54	0.00999	0.158354	180.762	130.269	107	131.936	114.046	120.621	100.357	116.446	77.7572	85.3243	188.322	176.212	147.491	167.834	110.842
ENSG00000203667	COX20	0.146	-0.394855	5.21852	2.97	0.0801	0.172	-0.192	5.21852	8.54	0.00999	0.158354	121.51	108.681	88	95.337	94.7704	216.178	122.658	181.84	51.8381	137.307	219.393	227.188	240.785	120	91.2137
ENSG00000121766	ZCCHC17	0.501	0.199634	5.76547	5.95	0.0117	0.0578	-0.124	5.76547	8.5	0.0101	0.158354	219.405	192.053	162	188.415	161.029	245.942	152.679	192.739	91.479	151.221	273.161	337.006	286.078	230.018	198.015
ENSG00000116791	CRYZ	-0.235	-0.638741	4.07548	5.54	0.0149	0.0662	-0.158	4.07548	8.51	0.0101	0.158354	66.1221	40.1972	36	50.1536	33.7318	108.089	56.6114	79.7342	38.1163	76.9232	82.4076	98.4902	59.2285	60.7281	46.1841
ENSG00000122644	ARL4A	0.205	0.983631	4.61793	5.48	0.0155	0.0671	-0.292	4.61793	8.52	0.0101	0.158354	169.599	222.573	100	82.6857	57.4244	91.9018	90.4924	67.6881	34.3046	34.6548	41.6091	123.034	75.8745	99.827	49.0707
ENSG00000123975	CKS2	0.887	0.694852	4.0244	4.68	0.0252	0.0873	-0.255	4.0244	8.5	0.0101	0.158354	52.3824	72.206	63	40.2132	59.8338	71.5372	30.8789	61.3782	16.0088	19.6902	117.262	111.077	69.2935	78.6138	37.5246
ENSG00000167604	NFKBID	-1.03	-1.4271	5.09074	4.61	0.0263	0.0898	-0.457	5.09074	8.52	0.0101	0.158354	88.449	38.7084	144	31.6284	28.5114	325.834	331.52	135.95	47.2642	154.896	153.737	119.258	238.85	43.2584	20.7829
ENSG00000145050	MANF	0.608	0.217118	6.78733	4.46	0.0289	0.0941	-0.178	6.78733	8.5	0.0101	0.158354	328.464	394.528	299	480.3	296.76	519.036	308.789	347.045	189.819	279.864	716.541	941.792	470.731	440.071	318.093
ENSG00000060762	MPC1	0.195	-0.433589	4.91696	4.34	0.0313	0.0983	-0.183	4.91696	8.51	0.0101	0.158354	91.8839	69.9728	67	92.1742	74.6919	171.794	96.0678	139.965	57.1744	100.026	196.427	184.708	203.235	100.659	67.5443
ENSG00000174547	MRPL11	0.503	0.229876	6.13214	3.65	0.0494	0.129	-0.156	6.13214	8.52	0.0101	0.158354	319.876	224.806	177	261.612	225.682	382.75	177.125	255.838	100.627	177.737	368.267	405.289	359.629	345.027	223.993
ENSG00000177000	MTHFR	0.492	0.342168	5.19854	3.27	0.0646	0.151	0.166	5.19854	8.52	0.0101	0.158354	140.402	127.291	97	165.371	127.699	72.5815	71.1931	107.842	125.784	158.835	152.116	129.013	166.072	250.607	156.449
ENSG00000167380	ZNF226	-0.195	0.0416447	4.06909	0.777	0.476	0.568	-0.168	4.06909	8.51	0.0101	0.158354	72.9919	58.8069	49	64.6123	58.2276	92.9462	55.7536	69.9826	26.6814	64.0589	84.8393	81.1836	63.8739	47.2099	33.4835
ENSG00000175354	PTPN2	0.297	0.258895	7.10207	1.98	0.17	0.277	-0.135	7.10207	8.49	0.0102	0.158624	643.187	621.567	449	422.917	419.64	542.012	492.776	453.739	286.634	388.291	666.826	802.71	484.28	546.553	508.603
ENSG00000102901	CENPT	-0.00236	0.0831286	4.2074	0.0411	0.96	0.968	0.284	4.2074	8.48	0.0102	0.158624	71.2744	47.6411	48	84.9448	66.6605	36.5519	43.3163	65.9672	27.4437	171.961	45.3917	31.7812	118.457	102.947	64.6578
ENSG00000111737	RAB35	0.148	0.387897	6.63766	3.03	0.0765	0.168	0.133	6.63766	8.47	0.0102	0.158796	407.037	347.631	348	455.901	455.38	254.819	274.908	273.62	359.817	377.265	375.563	343.614	327.112	485.201	435.863
ENSG00000163346	PBXIP1	-0.25	-0.327576	7.90184	1.43	0.267	0.374	0.17	7.90184	8.47	0.0102	0.158796	686.124	558.294	682	1113.32	825.627	1029.2	739.808	638.448	1136.63	1258.34	790.843	602.898	1235.28	983.92	1072.05
ENSG00000170855	TRIAP1	0.531	0.521309	4.37693	4.81	0.0232	0.0838	-0.161	4.37693	8.46	0.0103	0.159159	99.6125	84.1163	71	79.9747	63.8495	87.2023	46.3184	83.176	26.6814	45.6813	114.29	106.042	87.4879	91.0922	66.967
ENSG00000148660	CAMK2G	-0.154	0.165977	6.31071	1.9	0.181	0.289	0.138	6.31071	8.45	0.0103	0.159323	268.353	249.371	339	367.793	328.082	260.563	214.437	256.985	287.397	388.291	303.692	196.351	281.819	374.767	281.146
ENSG00000180098	TRNAU1AP	0.369	0.445423	5.3308	5.54	0.0149	0.0662	-0.117	5.3308	8.43	0.0104	0.160136	195.79	152.6	129	184.348	130.51	176.493	125.66	107.268	87.6674	96.3509	194.536	197.295	158.33	183.016	132.779
ENSG00000126261	UBA2	0.381	0.250091	6.7477	2.04	0.162	0.268	-0.157	6.7477	8.41	0.0104	0.160682	525.971	388.572	320	429.242	291.138	631.303	254.751	304.023	170.761	361.775	482.017	607.304	625.19	433.832	324.444
ENSG00000110446	SLC15A3	0.43	0.856768	7.04099	5.53	0.015	0.0662	0.215	7.04099	8.4	0.0105	0.160682	553.88	483.11	643	626.242	658.172	226.099	368.403	230.025	431.476	379.89	428.249	336.062	348.79	741.424	782.244
ENSG00000137714	FDX1	0.437	0.556111	4.6657	4.34	0.0312	0.0983	-0.163	4.6657	8.39	0.0105	0.160682	133.532	112.403	79	118.381	71.0778	127.932	65.1889	85.4705	35.8293	51.1946	113.479	102.581	113.037	119.169	86.018
ENSG00000123329	ARHGAP9	-0.293	0.327319	8.26295	3.44	0.0574	0.14	0.199	8.26295	8.4	0.0105	0.160682	1140.39	1183.58	1464	1190.58	1523.15	691.874	1066.18	973.446	1303.58	1194.02	888.381	663.629	725.84	1346	1404.58
ENSG00000182179	UBA7	-0.372	-0.473285	7.51067	2.52	0.112	0.211	0.19	7.51067	8.4	0.0105	0.160682	589.088	403.46	508	619.013	631.669	548.8	560.967	757.188	1021.52	1000.53	579.555	382.633	1050.24	687.143	763.77
ENSG00000111424	VDR	0.16	0.609292	4.64683	2.51	0.113	0.212	0.232	4.64683	8.39	0.0105	0.160682	119.363	121.336	72	112.959	96.7782	31.8523	58.7558	74.5716	75.4702	136.519	80.2461	56.9544	68.5193	110.85	148.944
ENSG00000119522	DENND1A	-0.0998	0.0781106	5.11439	0.192	0.827	0.864	0.235	5.11439	8.39	0.0105	0.160682	137.397	85.605	107	144.587	154.203	67.3599	102.501	108.989	186.007	131.793	128.61	77.0929	83.2296	142.254	216.488
ENSG00000106591	MRPL32	0.536	0.563983	5.39458	3.76	0.046	0.124	-0.191	5.39458	8.38	0.0106	0.160772	185.915	205.452	165	127.869	138.541	192.681	109.792	169.794	44.9772	80.3361	205.073	239.46	173.427	174.281	144.903
ENSG00000119705	SLIRP	0.476	0.528931	4.67085	1.56	0.24	0.348	-0.28	4.67085	8.38	0.0106	0.160772	106.482	151.112	115	57.8348	63.8495	114.877	77.6262	123.904	18.2958	36.4926	132.393	132.159	100.65	89.4284	87.7499
ENSG00000067596	DHX8	-0.369	-0.147454	6.57638	1.65	0.223	0.33	0.168	6.57638	8.36	0.0106	0.160836	310.001	306.689	257	399.421	431.687	323.223	302.785	249.528	543.538	445.787	295.316	309.63	356.533	307.176	398.916
ENSG00000104047	DTWD1	0.0904	0.322796	4.14863	1.32	0.296	0.401	-0.174	4.14863	8.36	0.0106	0.160836	77.2855	93.049	58	63.2568	53.4087	73.1037	55.7536	75.1452	22.8698	56.9704	85.6499	90.3089	65.0352	63.4318	41.5657
ENSG00000106803	SEC61B	0.196	0.219647	6.49144	0.879	0.434	0.531	-0.151	6.49144	8.36	0.0107	0.160836	337.48	337.954	264	394.451	314.429	466.819	281.77	364.254	152.465	239.433	500.39	501.576	358.855	323.19	256.899
ENSG00000204389	HSPA1A	-0.599	-0.122906	9.93823	0.284	0.756	0.805	0.638	9.93823	8.36	0.0107	0.160836	1325.88	1166.46	1089	5389.03	12511.3	648.012	1537.08	729.654	12650	3480.97	3013.42	868.79	296.143	2576.79	3686.07
ENSG00000256537	SMIM10L1	0.177	-0.672679	4.5624	18.1	7.95e-05	0.00629	-0.122	4.5624	8.35	0.0107	0.161043	71.7038	52.1074	57	59.6421	40.1569	116.444	97.7833	99.2376	56.4121	85.0618	134.554	117.999	131.619	117.089	84.2861
ENSG00000155330	C16orf87	0.59	-0.0552826	3.51078	5.33	0.0169	0.0701	-0.19	3.51078	8.34	0.0107	0.16134	40.7896	39.4528	33	22.5917	24.0942	51.1726	27.0191	41.3012	17.5335	33.6047	59.1714	86.8475	69.6806	39.3069	38.1019
ENSG00000144034	TPRKB	0.303	0.619122	3.91813	3.32	0.0624	0.148	-0.204	3.91813	8.33	0.0108	0.161494	87.5903	70.7172	65	42.4724	50.5977	54.3056	38.1698	69.4089	26.6814	21.528	71.6001	64.1917	68.9064	45.1301	43.8749
ENSG00000120533	ENY2	0.317	0.481493	5.51015	1.75	0.206	0.314	-0.227	5.51015	8.32	0.0108	0.161559	208.671	238.205	242	107.537	116.054	205.213	143.673	189.297	54.1251	98.4512	191.294	193.204	266.722	159.931	127.584
ENSG00000100749	VRK1	0.654	0.0534712	4.56567	2.93	0.0827	0.175	-0.265	4.56567	8.31	0.0108	0.16163	86.3022	61.7845	81	54.2201	57.4244	145.685	52.3226	59.6573	38.1163	62.4837	107.265	218.063	201.3	82.1493	38.1019
ENSG00000242802	AP5Z1	0.28	0.632009	6.29345	5.8	0.0128	0.0606	0.153	6.29345	8.3	0.0109	0.16163	352.508	264.259	295	409.362	383.499	200.513	167.261	165.778	296.544	267.262	286.4	236.628	286.078	402.428	332.526
ENSG00000181610	MRPS23	0.494	0.529347	5.0968	3.4	0.059	0.143	-0.184	5.0968	8.31	0.0109	0.16163	167.881	134.735	112	145.039	110.03	182.759	93.4946	120.462	34.3046	70.3598	155.629	187.54	136.264	165.131	108.533
ENSG00000104774	MAN2B1	0.172	0.510293	7.63046	3.19	0.0682	0.156	0.169	7.63046	8.3	0.0109	0.16163	967.357	733.97	540	1089.82	863.374	565.509	358.968	551.83	612.147	966.922	598.468	489.619	1060.69	874.111	869.417
ENSG00000175348	TMEM9B	0.259	0.00651605	6.42229	2.82	0.0897	0.184	-0.105	6.42229	8.29	0.0109	0.16163	346.067	285.846	250	318.995	229.698	399.46	252.607	336.146	195.918	268.312	448.514	431.091	423.503	382.878	289.806
ENSG00000084234	APLP2	0.206	0.328476	8.24072	1.14	0.346	0.449	0.184	8.24072	8.3	0.0109	0.16163	978.95	1523.03	877	1108.35	1272.57	678.298	719.651	840.364	1233.44	1276.71	865.145	1268.1	1256.57	1263.64	1620.49
ENSG00000184508	HDDC3	0.461	-0.121249	5.01824	5.49	0.0154	0.067	-0.156	5.01824	8.27	0.011	0.16163	113.781	82.6275	71	102.566	96.3767	168.139	114.509	115.873	46.5018	93.2004	195.617	216.804	172.653	145.581	101.605
ENSG00000165487	MICU2	0.226	0.565914	6.36519	5.12	0.0191	0.0751	-0.153	6.36519	8.27	0.011	0.16163	389.863	447.379	402	280.589	243.351	385.883	217.868	286.24	152.465	196.902	308.015	378.227	337.951	330.885	247.085
ENSG00000183605	SFXN4	0.437	0.0649768	4.07262	3.29	0.0635	0.149	-0.158	4.07262	8.28	0.011	0.16163	65.2633	49.8742	49	55.1238	45.3773	71.015	48.4628	57.9364	32.0177	50.1445	85.6499	131.53	82.8425	66.5514	42.7203
ENSG00000118412	CASP8AP2	-0.187	-0.245645	5.20342	1.88	0.185	0.292	-0.11	5.20342	8.27	0.011	0.16163	155.43	122.825	107	127.869	91.1563	194.769	125.66	153.159	90.7167	163.298	171.03	162.682	156.007	136.638	102.76
ENSG00000144815	NXPE3	0.0334	-0.126914	6.11173	0.512	0.609	0.681	-0.143	6.11173	8.28	0.011	0.16163	237.868	270.214	260	204.229	158.62	336.277	268.046	266.163	154.752	245.997	288.832	411.267	319.37	270.781	195.705
ENSG00000205981	DNAJC19	0.0578	-0.0702634	4.29098	0.193	0.826	0.863	-0.171	4.29098	8.28	0.011	0.16163	83.2966	56.5738	56	63.2568	60.2354	119.055	59.6135	90.6332	33.5423	52.7698	107.535	70.1703	105.682	76.95	51.3799
ENSG00000168918	INPP5D	-0.373	-0.285039	7.56292	1.2	0.328	0.433	0.218	7.56292	8.26	0.011	0.161744	563.755	510.653	635	669.618	723.227	412.514	551.532	615.502	1313.49	972.172	603.332	487.101	906.235	775.115	626.372
ENSG00000239672	NME1	0.634	0.0122113	5.02031	4.34	0.0313	0.0983	-0.212	5.02031	8.26	0.0111	0.161744	108.629	81.1387	95	90.3668	89.55	192.681	87.0614	121.035	29.7307	82.4364	188.592	256.767	189.686	146.829	91.2137
ENSG00000134717	BTF3L4	-0.0723	-0.0842573	6.04702	0.126	0.882	0.908	-0.153	6.04702	8.24	0.0111	0.162231	286.386	239.694	201	243.087	171.47	316.957	234.165	365.974	111.299	216.855	319.633	321.273	265.173	240.625	189.932
ENSG00000179271	GADD45GIP1	0.341	-0.499829	5.86325	6.76	0.00749	0.0452	-0.19	5.86325	8.23	0.0112	0.162902	146.843	141.434	123	166.275	129.305	355.075	183.129	248.381	89.192	202.941	369.078	475.774	363.113	206.517	150.676
ENSG00000135250	SRPK2	-0.15	0.287586	6.42786	3.5	0.0548	0.137	0.139	6.42786	8.22	0.0112	0.163348	310.86	298.501	334	343.846	492.726	286.149	221.728	240.924	349.907	359.412	301.531	239.46	332.531	353.138	284.61
ENSG00000164162	ANAPC10	0.499	0.554363	3.52797	2.81	0.0897	0.184	-0.212	3.52797	8.2	0.0113	0.163974	55.388	60.2957	42	30.7247	33.3303	49.6061	22.7303	49.9056	14.4842	20.2153	49.9849	61.3597	55.3574	47.6258	31.7516
ENSG00000114850	SSR3	0.704	0.56739	7.60289	8.23	0.0035	0.0301	-0.149	7.60289	8.19	0.0113	0.164128	881.914	779.378	623	853.515	587.898	910.663	411.719	607.472	293.495	422.684	948.363	1260.55	884.944	990.783	660.433
ENSG00000014824	SLC30A9	0.441	0.385151	5.87649	4.42	0.0297	0.0957	-0.132	5.87649	8.18	0.0114	0.164394	297.979	234.483	205	206.488	170.265	260.04	168.119	189.871	99.8646	158.309	224.797	344.558	298.465	241.457	212.447
ENSG00000180992	MRPL14	0.305	0.0702603	5.20868	1.72	0.211	0.318	-0.143	5.20868	8.18	0.0114	0.164394	156.718	111.659	95	160.401	98.3845	202.08	104.645	143.407	61.7483	106.59	205.884	182.506	177.686	161.387	121.233
ENSG00000074370	ATP2A3	-0.345	-0.441338	6.75465	1.32	0.295	0.401	0.247	6.75465	8.18	0.0114	0.164394	273.934	262.77	370	371.408	327.681	307.036	245.745	375.726	458.92	1066.16	292.615	274.388	742.099	472.099	246.508
ENSG00000163029	SMC6	0.0445	-0.300461	5.85937	1.3	0.3	0.406	-0.194	5.85937	8.17	0.0114	0.164431	236.15	227.784	153	164.468	107.219	355.597	168.976	213.389	116.636	255.448	216.962	375.395	385.566	207.349	127.006
ENSG00000126787	DLGAP5	1.94	0.773367	3.95573	17.9	8.36e-05	0.00629	-0.29	3.95573	8.16	0.0115	0.164669	39.0721	37.964	47	35.2431	34.535	53.7834	16.2972	28.1078	12.1972	17.0649	99.6997	224.985	126.974	78.6138	32.3289
ENSG00000105298	CACTIN	0.681	1.17352	5.15378	7.34	0.00548	0.0383	0.246	5.15378	8.15	0.0115	0.164669	190.638	136.968	121	236.309	162.636	65.2712	36.4543	53.3474	121.21	116.829	94.2959	118.943	82.0683	265.166	166.263
ENSG00000150316	CWC15	0.187	0.598682	5.77839	6.66	0.00789	0.0463	-0.138	5.77839	8.14	0.0115	0.164669	299.267	278.403	201	227.273	198.375	245.942	168.548	192.165	87.6674	129.693	259.381	196.036	180.395	202.358	191.087
ENSG00000187522	HSPA14	0.436	0.442946	5.45256	5.02	0.0204	0.0782	-0.129	5.45256	8.14	0.0115	0.164669	214.253	183.12	166	159.046	125.29	194.769	107.219	150.29	67.8469	124.18	208.045	221.21	189.686	191.751	156.449
ENSG00000076043	REXO2	-0.0569	-0.336885	5.73674	1.84	0.19	0.298	-0.158	5.73674	8.15	0.0115	0.164669	168.74	136.968	191	154.979	137.738	313.302	215.724	186.429	173.048	150.958	253.707	304.596	276.013	210.261	118.347
ENSG00000164039	BDH2	0.375	0.0599628	3.77885	1.58	0.236	0.344	-0.189	3.77885	8.16	0.0115	0.164669	62.6872	38.7084	44	34.3394	38.5507	85.1136	35.1677	52.2001	19.8205	31.2418	66.1963	60.7304	82.8425	56.7766	46.1841
ENSG00000143379	SETDB1	0.0332	0.371861	6.08816	3.31	0.0629	0.148	0.133	6.08816	8.13	0.0116	0.164669	284.668	262.77	271	287.367	277.083	175.971	209.291	223.141	198.967	284.064	223.176	198.239	223.752	304.888	331.949
ENSG00000114520	SNX4	0.392	0.181072	5.80077	1.66	0.22	0.328	-0.181	5.80077	8.14	0.0116	0.164669	239.585	234.483	214	143.231	136.935	274.139	177.125	244.365	78.5195	123.655	249.384	296.729	257.044	247.488	217.065
ENSG00000159147	DONSON	0.895	0.246286	3.80582	9.47	0.00194	0.0226	-0.184	3.80582	8.12	0.0116	0.165252	48.0888	46.8967	44	37.0504	31.3224	51.1726	33.0233	39.5803	22.8698	32.8171	71.3299	138.453	70.842	65.7195	40.9884
ENSG00000110848	CD69	-0.446	0.220786	6.46237	0.996	0.391	0.492	-0.432	6.46237	8.11	0.0117	0.165457	583.935	168.233	725	92.626	205.202	640.702	512.505	391.788	141.03	96.0883	210.747	398.995	402.986	140.798	144.903
ENSG00000143862	ARL8A	0.605	1.66675	6.13377	12.2	0.000621	0.0134	0.293	6.13377	8.07	0.0118	0.165457	352.079	419.837	452	362.823	349.365	75.1924	131.664	114.152	170.761	151.746	127.799	137.509	103.747	422.185	437.595
ENSG00000197548	ATG7	0.0302	0.686327	5.33064	4.48	0.0286	0.0934	0.212	5.33064	8.08	0.0118	0.165457	200.513	138.457	141	205.133	243.753	83.5471	110.65	76.2925	173.81	123.655	116.992	96.2875	89.0363	190.503	196.283
ENSG00000141971	MVB12A	0.362	0.827286	5.06097	4.07	0.0373	0.11	0.234	5.06097	8.08	0.0118	0.165457	183.338	131.757	98	172.601	152.998	53.7834	69.4776	80.8815	118.923	107.377	95.9171	75.8343	73.5518	201.942	207.829
ENSG00000136159	NUDT15	0.568	0.241774	3.8552	3.62	0.0507	0.131	-0.176	3.8552	8.07	0.0118	0.165457	60.111	47.6411	55	43.3761	32.5271	69.4485	33.4522	50.4792	18.2958	39.3805	70.5193	98.4902	66.5837	65.0956	47.3388
ENSG00000126698	DNAJC8	0.375	0.121017	7.29459	3.43	0.0575	0.14	-0.119	7.29459	8.08	0.0118	0.165457	650.057	591.047	463	529.098	450.962	778.032	486.343	505.366	284.347	503.807	771.119	890.187	785.455	628.286	611.94
ENSG00000070610	GBA2	0.178	0.230112	6.29078	1.2	0.326	0.431	0.128	6.29078	8.08	0.0118	0.165457	278.657	279.147	285	350.623	262.626	210.434	240.598	234.614	229.46	352.586	284.779	241.033	332.531	447.974	340.608
ENSG00000089022	MAPKAPK5	0.228	0.069182	5.20984	0.61	0.556	0.635	-0.177	5.20984	8.08	0.0118	0.165457	178.615	113.892	133	119.736	89.9516	218.789	107.219	122.183	61.7483	122.867	157.25	161.738	269.432	141.63	94.1002
ENSG00000148719	DNAJB12	0.114	0.00706231	6.40785	0.409	0.671	0.734	0.114	6.40785	8.07	0.0118	0.165457	308.713	245.649	262	361.016	281.902	290.848	235.881	261.574	262.24	434.235	338.817	284.772	397.18	383.086	411.616
ENSG00000109929	SC5D	-0.0102	0.0893919	4.73051	0.206	0.816	0.855	-0.138	4.73051	8.07	0.0118	0.165457	138.255	112.403	76	88.5595	73.8888	131.587	74.1952	98.0903	48.0265	113.941	123.747	122.405	111.876	94.4197	72.74
ENSG00000143353	LYPLAL1	0.0738	0.740288	4.51483	9.18	0.00222	0.0241	-0.16	4.51483	8.06	0.0119	0.165457	135.679	104.215	107	104.826	81.9202	113.833	60.9001	79.1606	27.4437	55.9203	82.948	84.9596	75.1002	89.6364	54.8437
ENSG00000139192	TAPBPL	0.441	0.0766805	6.11204	4.76	0.024	0.0851	0.126	6.11204	8.06	0.0119	0.165457	238.726	171.954	190	291.885	240.54	206.779	150.964	250.675	173.81	315.306	311.528	244.18	414.6	368.112	341.763
ENSG00000163319	MRPS18C	0.521	0.655014	5.2386	3.59	0.0516	0.132	-0.21	5.2386	8.06	0.0119	0.165457	183.338	197.264	156	110.248	124.888	149.863	114.081	158.895	44.9772	52.2447	196.968	196.666	124.651	146.829	140.284
ENSG00000026950	BTN3A1	-0.347	-0.277011	8.45082	1.23	0.319	0.425	0.19	8.45082	8.05	0.0119	0.165457	1038.63	966.22	1131	1419.21	1244.06	955.048	1087.2	1459.88	1757.16	1894.2	1436.32	864.07	1023.92	1026.14	1945.51
ENSG00000171863	RPS7	0.0894	0.469986	8.51207	1.22	0.321	0.426	-0.28	8.51207	8.05	0.0119	0.165584	1813.2	1934.67	1727	901.409	1213.14	2151.34	1258.75	1944.02	356.006	495.931	1390.66	1437.39	1865.89	1048.6	972.754
ENSG00000213551	DNAJC9	0.868	0.51554	5.27699	5.53	0.0149	0.0662	-0.215	5.27699	8.03	0.012	0.166106	165.735	109.426	142	143.231	107.621	203.646	73.7663	78.587	55.6497	93.988	182.107	352.739	273.303	148.909	87.1726
ENSG00000122376	FAM35A	0.467	0.0896151	5.50227	2.36	0.127	0.228	-0.196	5.50227	8.03	0.012	0.166106	173.463	151.856	184	132.839	89.55	264.218	96.4967	162.337	76.2325	128.905	195.347	287.604	313.176	201.318	120.079
ENSG00000037241	RPL26L1	0.348	0.27582	4.49314	0.757	0.485	0.576	-0.247	4.49314	8.02	0.012	0.166214	94.8895	107.192	79	44.2798	73.0856	108.611	71.1931	115.299	35.067	24.1534	119.964	123.663	87.875	82.1493	75.0492
ENSG00000149657	LSM14B	0.418	0.898632	5.20065	13.9	0.000325	0.0107	0.14	5.20065	8.02	0.0121	0.166214	175.181	165.999	160	204.681	140.549	84.0693	72.9086	77.4397	90.7167	145.97	104.023	124.293	140.523	201.318	147.212
ENSG00000008394	MGST1	0.2	-1.03909	4.58989	9.13	0.00227	0.0245	-0.242	4.58989	8.01	0.0121	0.166214	46.3713	58.8069	27	46.5389	42.9679	111.222	108.505	110.137	45.7395	94.7756	218.042	224.042	111.102	53.2411	62.9259
ENSG00000270617	URGCP-MRPS24	0.145	-0.180798	5.97301	1.74	0.207	0.315	-0.141	5.97301	8.01	0.0121	0.166226	243.449	166.744	145	246.701	174.281	362.908	188.705	265.59	125.021	211.867	388.532	297.988	322.466	264.958	173.191
ENSG00000198521	ZNF43	-0.101	-0.498628	3.81607	3.75	0.0463	0.125	-0.152	3.81607	8	0.0121	0.166331	57.5348	38.7084	27	42.0206	30.5193	85.1136	40.743	64.2463	33.5423	57.2329	73.2212	62.3037	68.1322	61.976	33.4835
ENSG00000215472	RPL17-C18orf32	-0.116	0.477766	8.64799	2.16	0.148	0.252	-0.267	8.64799	8	0.0121	0.166331	2095.73	2070.15	2153	1113.77	1305.5	2492.84	1379.69	2127.01	498.561	550.276	1400.12	1319.71	1828.34	1025.31	1039.72
ENSG00000171848	RRM2	1.5	-0.362271	5.80415	12.2	0.000609	0.0133	-0.355	5.80415	7.99	0.0122	0.166331	93.172	68.484	114	76.36	79.9123	244.897	98.641	150.29	49.5511	100.289	516.871	903.403	605.834	148.701	78.513
ENSG00000071127	WDR1	0.225	0.483059	9.14793	2.88	0.0856	0.179	0.166	9.14793	7.98	0.0122	0.166331	2100.45	2261.46	2056	2611.6	2694.53	1287.67	1500.2	1226.99	2328.14	2040.43	1804.32	2213.67	2146.94	2890.2	2354.81
ENSG00000120699	EXOSC8	0.42	0.139069	5.2615	2.14	0.15	0.254	-0.171	5.2615	7.98	0.0122	0.166331	161.012	117.614	114	125.61	118.865	213.045	95.2101	150.864	49.5511	110.265	190.213	249.844	219.107	155.148	106.801
ENSG00000103495	MAZ	0.264	0.380737	6.71441	0.956	0.405	0.505	0.223	6.71441	7.98	0.0122	0.166331	448.685	334.976	260	612.687	379.483	241.242	211.006	368.269	164.662	729.326	363.944	223.412	487.377	686.311	462.419
ENSG00000204713	TRIM27	-0.29	-0.0505801	7.63424	0.887	0.431	0.529	0.188	7.63424	7.99	0.0122	0.166331	637.606	707.917	688	768.57	786.675	514.337	825.583	821.435	731.832	830.928	591.714	520.141	482.732	810.055	1185.78
ENSG00000152684	PELO	0.403	0.785106	4.82142	5.59	0.0144	0.0649	0.192	4.82142	7.97	0.0123	0.166331	93.6014	126.547	122	152.72	126.093	63.1825	71.1931	57.3628	86.9051	78.7609	79.7057	103.839	64.6481	148.285	163.376
ENSG00000154059	IMPACT	0.447	0.501675	4.29135	5.27	0.0175	0.0716	-0.137	4.29135	7.96	0.0123	0.166331	97.0363	88.5826	65	73.649	58.2276	83.0249	45.4607	56.7891	37.3539	52.5073	76.7336	108.559	104.134	85.6849	51.9572
ENSG00000091640	SPAG7	0.251	-0.193614	5.49026	1.86	0.188	0.296	-0.192	5.49026	7.96	0.0123	0.166331	145.125	128.035	118	148.202	117.66	253.252	126.089	188.15	78.5195	152.534	275.863	284.772	322.854	140.59	87.7499
ENSG00000197355	UAP1L1	0.442	0.386584	4.46577	2.42	0.12	0.221	0.175	4.46577	7.93	0.0124	0.166331	83.726	87.8382	66	104.374	57.4244	50.1283	45.4607	68.2617	51.0758	109.478	65.1155	89.6795	88.6492	113.761	136.821
ENSG00000093144	ECHDC1	0.17	0.302927	6.11269	1.78	0.2	0.308	-0.132	6.11269	7.95	0.0124	0.166331	344.35	299.245	260	218.688	223.273	311.213	195.567	293.697	139.506	179.575	285.86	341.412	293.82	261.838	228.034
ENSG00000232112	TMA7	0.0192	0.471584	6.66373	1.43	0.269	0.376	-0.276	6.66373	7.94	0.0124	0.166331	410.472	664.742	482	210.555	349.767	507.549	400.997	528.311	120.447	137.832	471.209	353.054	449.44	279.516	265.559
ENSG00000203791	METTL10	0.358	0.365559	3.70879	1.34	0.289	0.396	-0.203	3.70879	7.94	0.0124	0.166331	64.834	57.3182	39	44.7316	36.1412	77.2811	32.1656	39.0067	12.1972	38.5929	52.1465	62.933	80.5198	46.378	35.2154
ENSG00000172349	IL16	-0.229	-0.135636	8.30535	0.602	0.56	0.638	0.168	8.30535	7.93	0.0124	0.166331	986.679	923.046	1002	1455.36	1149.69	1072.54	767.256	1044	1516.26	1772.12	1320.14	797.676	937.979	1613.87	1248.13
ENSG00000138639	ARHGAP24	-0.13	-0.0821403	4.24597	0.25	0.782	0.827	0.149	4.24597	7.94	0.0124	0.166331	63.1165	61.7845	54	54.6719	88.3453	64.749	60.4712	65.3935	73.1832	77.9733	52.1465	69.541	71.6162	73.6224	95.8321
ENSG00000113448	PDE4D	-0.0712	0.0131414	5.72961	0.0719	0.931	0.946	-0.199	5.72961	7.94	0.0124	0.166331	264.488	183.12	174	113.41	201.989	225.577	289.49	175.53	132.645	131.268	248.304	225.615	311.24	185.72	96.9867
ENSG00000173085	COQ2	0.29	0.0171876	4.74635	1.23	0.319	0.425	-0.18	4.74635	7.93	0.0125	0.166331	101.33	94.5378	119	74.5526	47.3852	104.434	90.4924	115.299	57.9367	69.0471	139.417	144.746	154.459	89.8443	87.7499
ENSG00000181982	CCDC149	-0.014	0.206664	3.42558	0.288	0.754	0.803	0.261	3.42558	7.93	0.0125	0.166331	42.0777	39.4528	21	46.5389	44.9758	14.0986	21.8726	45.3166	48.7888	45.1563	34.0438	28.6345	27.098	34.7315	71.5854
ENSG00000167004	PDIA3	0.698	1.02427	8.27942	9.83	0.00165	0.021	0.184	8.27942	7.92	0.0125	0.16663	1513.08	1524.51	968	1692.57	1371.36	562.899	535.235	669.997	826.36	998.689	938.096	1322.22	834.619	1581.01	1995.16
ENSG00000122783	C7orf49	0.434	0.417016	5.03954	4.31	0.0318	0.0994	-0.131	5.03954	7.92	0.0125	0.16663	161.87	119.103	99	140.972	105.613	154.562	80.1995	86.6178	55.6497	107.115	170.219	184.708	148.265	153.276	86.018
ENSG00000143947	RPS27A	-0.219	0.565695	8.46615	6.12	0.0107	0.055	-0.198	8.46615	7.91	0.0126	0.166783	1801.61	1919.04	1789	1513.19	1198.28	1904.35	1127.94	1656.64	436.05	861.907	1210.99	1174.64	1539.94	865.376	791.481
ENSG00000104131	EIF3J	0.146	-0.19484	5.8518	1.53	0.247	0.354	-0.159	5.8518	7.91	0.0126	0.166783	186.773	232.25	142	173.956	150.589	297.114	193.422	225.436	96.8153	240.746	312.609	375.395	302.336	214.004	141.439
ENSG00000171603	CLSTN1	-0.0844	-0.24792	4.88829	0.303	0.743	0.795	0.259	4.88829	7.9	0.0126	0.166883	109.058	73.6948	46	144.587	79.5107	73.1037	54.467	75.1452	137.981	259.123	81.597	76.7783	191.235	145.165	106.224
ENSG00000139343	SNRPF	0.109	-0.95449	5.00246	6.36	0.00928	0.0512	-0.258	5.00246	7.89	0.0126	0.166895	72.5625	69.2284	49	73.1971	55.015	187.981	122.658	149.717	45.7395	145.708	253.437	267.465	224.139	72.9985	50.8026
ENSG00000145388	METTL14	-0.0978	-0.0637682	5.04358	0.222	0.804	0.845	-0.123	5.04358	7.89	0.0126	0.166895	121.939	123.569	119	110.699	92.7625	149.34	115.796	131.361	94.5283	112.103	158.601	178.1	114.973	121.872	83.7088
ENSG00000117906	RCN2	0.553	0.365151	5.15613	1.62	0.229	0.337	-0.255	5.15613	7.86	0.0128	0.168581	163.588	157.811	136	106.633	78.306	207.823	103.788	140.539	18.2958	77.4482	145.902	211.77	192.396	147.453	123.543
ENSG00000135596	MICAL1	0.343	0.866453	7.51542	5.76	0.0131	0.0615	0.218	7.51542	7.83	0.0129	0.168785	853.146	763.002	1016	720.676	764.588	308.08	464.042	435.383	561.834	594.645	397.448	461.299	631.771	1227.46	898.282
ENSG00000197982	C1orf122	0.625	0.481708	5.07386	5.53	0.0149	0.0662	-0.157	5.07386	7.83	0.0129	0.168785	143.837	110.914	108	158.142	100.794	157.173	91.3502	100.385	42.6902	80.0736	198.319	165.199	172.653	188.839	87.1726
ENSG00000140395	WDR61	0.546	0.441481	5.13234	4.31	0.0319	0.0995	-0.155	5.13234	7.83	0.0129	0.168785	170.887	124.313	123	136.002	101.597	191.636	75.4818	111.857	46.5018	87.1621	156.98	187.855	182.718	160.139	121.811
ENSG00000170604	IRF2BP1	0.206	-0.190232	5.08489	1.73	0.209	0.317	0.17	5.08489	7.83	0.0129	0.168785	93.6014	87.0938	66	161.757	112.439	127.932	80.1995	75.1452	127.308	187.188	135.094	105.413	203.235	192.375	146.635
ENSG00000157778	PSMG3	0.201	0.23585	4.84238	0.702	0.51	0.597	-0.172	4.84238	7.84	0.0129	0.168785	129.668	103.47	81	130.128	84.7311	149.863	80.6283	125.624	34.3046	83.4866	154.548	139.711	120.78	123.12	70.4308
ENSG00000136709	WDR33	0.0966	0.14681	6.20639	0.389	0.684	0.745	0.134	6.20639	7.84	0.0129	0.168785	255.042	267.237	185	358.756	301.579	259.518	191.707	229.451	168.474	424.259	265.055	229.391	371.243	362.289	294.424
ENSG00000106123	EPHB6	0.164	0.155396	4.0614	0.18	0.837	0.872	0.245	4.0614	7.83	0.0129	0.168785	73.4213	37.2196	44	75.4563	57.4244	47.5174	23.1592	37.2858	62.5107	110.003	41.3389	36.5011	102.585	106.69	63.5032
ENSG00000122034	GTF3A	0.111	0.0769824	7.81894	0.151	0.861	0.89	-0.168	7.81894	7.82	0.0129	0.168785	1006.86	704.195	725	886.047	679.857	1396.28	671.617	963.121	340.759	690.471	1039.42	1045.63	1331.29	883.261	550.746
ENSG00000099860	GADD45B	0.102	0.92065	7.23322	3.43	0.0577	0.141	0.322	7.23322	7.82	0.013	0.169004	564.184	870.938	484	626.242	1111.95	154.04	241.885	326.968	881.248	398.793	411.498	396.478	212.526	756.606	685.257
ENSG00000160307	S100B	2.23	1.92573	4.26976	28.9	4.99e-06	0.00246	-0.235	4.26976	7.79	0.0131	0.170362	99.6125	84.8607	65	98.9517	50.1962	43.3401	17.5838	22.3715	13.7219	13.3894	167.247	100.063	96.0044	179.897	39.2565
ENSG00000137996	RTCA	0.168	-0.213042	5.63249	2.24	0.139	0.242	-0.148	5.63249	7.78	0.0131	0.170362	150.707	155.578	141	156.335	136.935	205.213	186.131	191.018	130.358	164.348	305.854	356.515	224.139	169.082	122.388
ENSG00000167208	SNX20	-0.63	0.0570678	7.99862	3.53	0.0536	0.135	0.221	7.99862	7.76	0.0132	0.170362	877.62	963.243	953	1055.48	1305.5	443.844	1021.15	1197.16	963.579	1496.46	815.16	466.963	403.76	917.369	1098.61
ENSG00000177889	UBE2N	0.257	0.282442	7.39093	2.14	0.15	0.254	-0.12	7.39093	7.78	0.0132	0.170362	794.324	659.531	516	720.676	507.584	789.52	480.768	632.711	298.831	505.383	841.909	790.124	688.29	747.039	550.169
ENSG00000087074	PPP1R15A	-0.316	0.179995	7.78673	1.05	0.373	0.476	0.291	7.78673	7.77	0.0132	0.170362	469.295	951.333	1074	782.577	1078.62	328.967	784.84	842.085	1242.59	591.495	561.723	560.733	463.376	878.062	1248.13
ENSG00000083457	ITGAE	0.273	0.804401	3.81616	9.96	0.00156	0.0201	-0.15	3.81616	7.75	0.0133	0.170362	77.7149	72.206	54	60.9976	54.2119	51.6948	38.5987	51.0529	19.8205	27.0413	58.0906	56.325	58.4543	42.2185	40.4111
ENSG00000246705	H2AFJ	0.663	0.214896	6.10512	8.94	0.00248	0.0255	-0.133	6.10512	7.76	0.0133	0.170362	279.945	261.282	162	238.117	192.753	244.375	243.6	207.08	148.653	140.457	355.839	438.328	362.726	396.605	235.539
ENSG00000136930	PSMB7	0.391	-0.00611766	6.79038	3.97	0.0399	0.114	-0.134	6.79038	7.75	0.0133	0.170362	372.259	317.855	313	423.369	316.838	559.766	343.099	373.432	227.935	328.171	609.276	731.282	661.192	430.504	320.403
ENSG00000183527	PSMG1	0.691	0.561525	4.35382	3.06	0.0748	0.165	-0.235	4.35382	7.76	0.0133	0.170362	85.8728	93.049	66	69.5825	61.0386	100.257	42.8874	72.2771	10.6726	50.6695	108.076	153.242	97.5529	84.853	50.2253
ENSG00000184792	OSBP2	-0.258	-0.778152	5.01871	2.11	0.154	0.258	0.316	5.01871	7.74	0.0133	0.170362	65.6927	44.6635	98	64.1605	126.896	61.0938	157.826	67.6881	226.411	163.823	89.1623	74.5756	127.748	289.706	105.069
ENSG00000113460	BRIX1	0.271	0.0325905	4.69356	1.02	0.383	0.484	-0.167	4.69356	7.74	0.0133	0.170362	93.172	92.3046	81	91.2705	65.0542	131.587	63.4734	95.7958	39.6409	100.551	158.871	171.807	105.295	103.155	61.7713
ENSG00000100429	HDAC10	0.226	0.0224186	3.44358	0.429	0.658	0.724	0.223	3.44358	7.75	0.0133	0.170362	33.9198	39.4528	27	39.7614	29.3146	18.2759	21.8726	37.8594	36.5916	66.6843	39.1774	24.8585	51.0991	75.0783	44.4522
ENSG00000108256	NUFIP2	-0.416	0.0752582	7.56033	2.82	0.0894	0.183	0.174	7.56033	7.73	0.0134	0.170362	639.323	757.791	704	660.13	938.869	441.755	682.339	850.69	679.232	940.405	632.512	441.475	433.955	718.963	834.778
ENSG00000183576	SETD3	0.124	-0.124329	6.35061	1.35	0.287	0.393	-0.123	6.35061	7.73	0.0134	0.170362	314.295	291.802	225	270.197	218.052	388.494	273.193	277.062	243.182	267.525	369.618	487.416	471.893	268.909	241.312
ENSG00000163001	CFAP36	-0.0952	0.19429	3.97697	0.525	0.601	0.675	-0.24	3.97697	7.74	0.0134	0.170362	59.2522	58.8069	96	35.6949	40.9601	106.523	48.0339	63.099	21.3451	42.0058	64.8453	64.1917	78.5843	44.7142	34.0608
ENSG00000105063	PPP6R1	0.208	0.0366304	6.87995	0.454	0.643	0.711	0.192	6.87995	7.74	0.0134	0.170362	366.677	372.196	359	448.671	432.892	244.897	246.603	274.194	625.869	617.748	489.582	493.08	526.476	613.104	449.141
ENSG00000160803	UBQLN4	0.0576	-0.148082	3.77801	0.361	0.703	0.761	0.197	3.77801	7.72	0.0134	0.170362	47.6594	30.5201	29	61.4495	46.1805	33.4188	22.7303	49.332	44.2149	105.015	52.6868	54.4371	65.8095	59.4803	48.4934
ENSG00000099991	CABIN1	-0.0563	-0.105647	5.24693	0.0836	0.92	0.938	0.205	5.24693	7.72	0.0134	0.170362	134.82	72.9504	150	162.66	103.203	85.1136	83.2016	130.787	133.407	306.905	154.278	106.042	171.492	170.122	148.367
ENSG00000171763	SPATA5L1	-0.033	0.608781	4.49349	5.52	0.015	0.0662	0.176	4.49349	7.7	0.0135	0.170362	81.5792	110.17	65	135.098	120.471	56.3943	55.7536	63.099	77.7572	80.0736	72.4106	58.5277	45.6795	108.146	91.2137
ENSG00000064932	SBNO2	-0.361	0.536525	8.75867	3.17	0.0692	0.157	0.284	8.75867	7.71	0.0135	0.170362	1696.85	2058.24	1604	1545.72	3088.07	708.062	1455.6	1003.85	2181.77	1565.5	1059.41	828.198	483.119	2007.36	2098.49
ENSG00000184220	CMSS1	0.121	-0.349938	3.80561	1.48	0.256	0.364	-0.228	3.80561	7.72	0.0135	0.170362	42.507	28.2869	45	44.7316	28.5114	107.045	48.0339	44.1693	21.3451	45.1563	58.9012	99.4341	86.7137	45.3381	29.4424
ENSG00000114867	EIF4G1	0.24	0.0618082	6.83578	0.927	0.416	0.515	0.145	6.83578	7.7	0.0135	0.170362	340.915	406.438	280	485.27	449.758	381.184	257.753	248.381	413.943	625.887	425.818	548.776	555.122	518.269	493.593
ENSG00000156515	HK1	-0.0313	-0.290831	7.24441	0.635	0.543	0.624	0.229	7.24441	7.71	0.0135	0.170362	430.223	460.778	370	437.827	579.866	299.725	446.029	318.363	1016.94	808.612	453.377	686.284	718.098	647.42	684.103
ENSG00000196683	TOMM7	-0.041	0.72185	6.27006	4.69	0.025	0.0871	-0.24	6.27006	7.7	0.0136	0.170362	389.004	422.815	412	267.486	310.413	445.41	242.314	360.238	76.9948	112.891	275.593	247.012	343.758	202.982	180.695
ENSG00000124214	STAU1	-0.067	0.118447	6.2898	0.541	0.592	0.666	0.145	6.2898	7.7	0.0136	0.170362	296.261	293.29	254	276.974	335.31	174.927	282.199	243.218	300.356	362.563	267.487	249.215	302.336	312.167	363.123
ENSG00000274933	TBC1D3I	0.00144	1.16633	3.77202	3.79	0.0449	0.122	0.407	3.77202	7.69	0.0136	0.170373	71.2744	47.6411	54	76.8118	103.605	13.5764	17.5838	24.666	82.3311	21.0029	28.0996	6.60797	18.9686	83.3972	64.6578
ENSG00000123472	ATPAF1	0.252	-0.163271	5.51393	3.73	0.047	0.126	-0.125	5.51393	7.69	0.0136	0.170373	161.441	125.058	141	147.298	116.857	225.055	146.675	175.53	92.2413	162.51	235.875	293.897	243.108	180.521	138.552
ENSG00000130165	ELOF1	0.353	0.107575	6.28071	1.73	0.209	0.317	0.154	6.28071	7.68	0.0136	0.170383	276.94	183.12	205	388.577	278.288	168.139	202.429	282.225	195.918	421.633	395.827	287.604	296.53	450.054	355.041
ENSG00000161981	SNRNP25	0.58	-0.00950228	4.49834	3.27	0.0646	0.151	-0.214	4.49834	7.67	0.0137	0.170383	94.0307	44.6635	45	81.782	62.6448	151.429	54.0381	72.2771	25.9191	59.3332	129.961	158.906	144.007	107.938	53.6891
ENSG00000033327	GAB2	-0.494	0.287617	6.52817	2.81	0.0901	0.184	0.264	6.52817	7.68	0.0137	0.170383	340.056	417.604	369	287.367	532.883	130.542	364.972	231.746	530.578	370.964	228.85	166.772	200.525	334.421	442.791
ENSG00000166452	AKIP1	0.00655	-0.19615	3.70006	0.615	0.553	0.632	-0.162	3.70006	7.66	0.0137	0.170383	57.9642	35.7308	29	48.7981	31.3224	75.7146	40.3142	53.3474	22.8698	46.994	60.5223	72.6876	59.2285	39.0989	38.6792
ENSG00000197498	RPF2	0.138	0.0596901	4.43272	0.221	0.804	0.845	-0.167	4.43272	7.66	0.0137	0.170383	82.8673	96.7709	53	79.5228	59.0307	106.523	61.7579	78.0134	38.1163	81.6488	113.209	140.026	76.2616	91.7161	45.6068
ENSG00000057663	ATG5	0.452	0.531063	5.66069	6.93	0.00682	0.0427	-0.121	5.66069	7.66	0.0138	0.170383	263.63	217.362	183	179.378	171.47	219.311	123.945	166.926	99.1023	111.578	223.446	232.537	225.301	249.152	170.881
ENSG00000145022	TCTA	0.0521	-0.645375	5.84704	6.66	0.00788	0.0463	-0.168	5.84704	7.65	0.0138	0.170383	164.446	116.125	141	177.119	114.447	356.642	214.008	292.55	104.439	213.18	358.541	290.436	368.92	242.705	136.821
ENSG00000129691	ASH2L	0.147	0.467933	6.22511	4.82	0.0231	0.0836	0.126	6.22511	7.65	0.0138	0.170383	286.386	303.712	318	313.121	327.279	195.814	227.732	211.095	235.558	255.448	220.474	264.004	293.046	326.518	349.845
ENSG00000154582	TCEB1	0.308	0.562737	5.41538	3.66	0.0491	0.129	-0.164	5.41538	7.65	0.0138	0.170383	200.942	200.241	157	136.454	182.714	171.272	140.671	168.073	60.2237	87.1621	242.089	194.463	137.426	171.162	126.429
ENSG00000135956	TMEM127	-0.247	0.144176	6.90498	1.62	0.229	0.337	0.173	6.90498	7.65	0.0138	0.170383	476.165	429.514	446	477.137	502.765	232.365	457.18	446.282	404.795	644.527	415.821	260.857	351.887	515.357	545.55
ENSG00000119139	TJP2	0.792	0.645903	4.30398	7.57	0.00489	0.0359	0.169	4.30398	7.64	0.0139	0.170383	82.4379	70.7172	58	94.8852	60.2354	38.6405	33.0233	44.1693	51.8381	76.1356	65.3857	71.1143	131.619	93.1719	118.347
ENSG00000182551	ADI1	0.32	-0.241146	5.80799	5.62	0.0142	0.0644	-0.135	5.80799	7.63	0.0139	0.170383	184.627	150.367	137	201.066	131.313	312.257	157.397	213.963	112.062	194.802	317.742	347.705	345.306	223.779	170.304
ENSG00000143409	FAM63A	-0.889	-0.310512	6.14493	4.54	0.0275	0.0918	0.235	6.14493	7.64	0.0139	0.170383	180.333	209.918	316	230.887	323.263	190.07	385.558	242.071	373.539	353.637	171.3	151.669	99.4884	240.209	330.217
ENSG00000159210	SNF8	0.25	-0.124203	6.17377	3.52	0.0543	0.136	-0.115	6.17377	7.64	0.0139	0.170383	264.918	227.784	178	247.605	207.21	347.765	242.743	283.372	153.227	234.97	379.886	443.992	364.275	263.918	253.436
ENSG00000187699	C2orf88	-0.418	0.0687458	4.1595	1.75	0.205	0.313	0.226	4.1595	7.62	0.0139	0.170383	50.2356	53.5962	59	83.1375	105.613	51.1726	60.0424	47.6111	109.012	46.2064	36.2053	62.3037	54.9703	62.5999	67.5443
ENSG00000104419	NDRG1	-0.12	-0.24945	6.61448	0.851	0.446	0.541	0.149	6.61448	7.63	0.0139	0.170383	289.821	313.389	241	347.461	381.893	255.341	397.566	285.093	365.154	606.984	374.212	403.715	376.662	332.965	475.697
ENSG00000137871	ZNF280D	-0.00421	-0.10733	5.04621	0.23	0.797	0.84	-0.144	5.04621	7.62	0.0139	0.170383	155.43	113.892	119	85.8485	79.5107	180.148	114.938	134.229	65.56	117.354	118.073	160.165	162.201	140.174	98.7186
ENSG00000100345	MYH9	-0.261	-0.110308	8.57067	0.227	0.799	0.841	0.327	8.57067	7.63	0.0139	0.170383	1049.37	1283.33	1274	1092.54	1615.11	785.343	801.995	527.737	3464.01	1686.27	754.097	1096.61	1919.31	1663.99	1578.92
ENSG00000142039	CCDC97	-0.547	-0.489648	4.1936	3	0.0784	0.17	0.192	4.1936	7.61	0.014	0.170418	57.9642	45.4079	40	70.938	63.8495	49.0839	50.6071	57.9364	93.766	163.298	72.4106	52.2344	56.9058	56.1527	62.9259
ENSG00000188641	DPYD	-0.348	0.233889	6.96518	2.23	0.14	0.243	0.216	6.96518	7.61	0.014	0.170418	541.428	489.81	464	508.765	533.284	324.789	393.278	374.579	651.788	431.085	278.835	308.372	300.788	405.131	767.234
ENSG00000095002	MSH2	0.227	0.133627	4.95901	0.488	0.623	0.693	-0.184	4.95901	7.61	0.014	0.170418	136.967	95.2821	118	115.218	77.1013	201.035	72.0508	108.416	41.1656	107.115	134.824	190.687	159.104	117.713	80.245
ENSG00000155329	ZCCHC10	-0.0449	-0.201591	4.94262	0.47	0.633	0.702	-0.178	4.94262	7.62	0.014	0.170418	93.172	145.901	104	65.9678	77.1013	155.606	117.512	153.159	58.699	97.9261	141.579	172.122	130.458	104.818	90.0591
ENSG00000233954	UQCRHL	0.465	0.837513	3.25786	5.42	0.016	0.0683	-0.2	3.25786	7.6	0.0141	0.170565	45.5126	46.1523	39	40.2132	33.3303	49.6061	20.586	29.255	7.62325	16.8023	44.8514	34.2985	42.9697	36.1873	25.9786
ENSG00000035141	FAM136A	0.363	-0.0648605	5.35313	2.93	0.0824	0.175	-0.155	5.35313	7.6	0.0141	0.170565	146.843	129.524	128	114.766	107.621	240.72	95.6389	170.367	70.8962	118.666	198.859	255.193	238.463	164.091	135.666
ENSG00000004975	DVL2	0.707	0.892842	4.33315	8.9	0.00253	0.0258	0.169	4.33315	7.57	0.0142	0.170955	99.6125	67.7396	74	103.018	83.1249	40.207	32.1656	34.9913	41.9279	95.3007	71.6001	63.5623	103.747	126.864	77.3584
ENSG00000112667	DNPH1	0.465	-0.300708	4.51013	4.5	0.0282	0.0929	-0.208	4.51013	7.58	0.0142	0.170955	74.28	53.5962	48	72.2935	48.1883	151.429	65.1889	84.3233	25.9191	69.5722	138.607	120.517	175.363	120.832	49.0707
ENSG00000171612	SLC25A33	0.578	0.40834	3.82645	4.14	0.0356	0.107	-0.162	3.82645	7.57	0.0142	0.170955	69.557	49.8742	39	61.4495	35.3381	65.2712	33.0233	49.9056	18.2958	32.292	65.3857	77.0929	73.9389	67.7992	44.4522
ENSG00000129219	PLD2	0.341	0.590944	3.7609	3.42	0.0582	0.141	0.178	3.7609	7.58	0.0142	0.170955	66.5514	49.8742	37	53.3164	66.259	22.9755	33.4522	41.3012	30.493	60.6459	34.8544	39.6478	71.6162	69.8789	56.5756
ENSG00000250741	NT5C1B-RDH14	0.221	0.224252	4.09272	1	0.389	0.489	-0.142	4.09272	7.57	0.0142	0.170955	82.0085	56.5738	69	57.3829	44.1726	84.5914	47.1762	61.9518	28.9684	50.9321	78.3548	74.2609	84.7781	61.352	56.5756
ENSG00000185963	BICD2	-0.0337	0.219654	6.52602	0.917	0.42	0.519	0.166	6.52602	7.58	0.0142	0.170955	302.272	378.895	350	365.534	378.68	276.75	241.456	221.42	445.198	348.648	247.223	325.993	343.371	463.364	383.906
ENSG00000171806	METTL18	0.199	0.534787	3.79597	2.23	0.139	0.242	-0.205	3.79597	7.55	0.0143	0.170955	59.2522	65.5065	44	61.9013	50.5977	66.8377	35.5966	57.9364	13.7219	33.8672	73.2212	73.0023	44.9053	55.5288	24.2467
ENSG00000137076	TLN1	-0.914	-0.687053	7.22113	1.81	0.196	0.303	0.439	7.22113	7.55	0.0143	0.170955	279.945	458.545	413	391.288	420.042	257.952	282.199	184.708	2224.46	685.483	221.825	296.1	489.313	604.162	585.961
ENSG00000204642	HLA-F	-0.787	0.293233	9.30861	10	0.00151	0.0198	0.192	9.30861	7.53	0.0144	0.170955	2586.49	2389.5	3145	3552.32	2871.22	1957.09	2026.86	2221.09	3252.08	2283.28	1403.63	1028.95	1344.45	1878	2441.99
ENSG00000170638	TRABD	0.397	0.7364	6.19068	9.62	0.00182	0.0219	0.135	6.19068	7.53	0.0144	0.170955	317.729	273.936	361	344.749	294.752	159.784	146.675	199.049	202.778	279.864	250.465	246.383	300.788	423.849	264.404
ENSG00000183077	AFMID	0.121	-1.07895	3.48084	8.11	0.0037	0.0309	-0.262	3.48084	7.54	0.0144	0.170955	28.338	18.6098	22	22.1399	12.4487	49.0839	78.9128	53.921	17.5335	26.7787	48.634	75.2049	87.1008	39.0989	28.8651
ENSG00000136824	SMC2	0.824	0.198531	4.86992	5.44	0.0158	0.068	-0.217	4.86992	7.53	0.0144	0.170955	101.759	93.049	86	83.5893	71.8809	136.286	54.467	86.6178	41.9279	81.6488	156.439	294.526	212.913	114.385	55.9983
ENSG00000107949	BCCIP	0.487	0.167967	5.69062	4.06	0.0376	0.11	-0.139	5.69062	7.54	0.0144	0.170955	185.915	194.286	133	194.289	153.801	236.543	151.393	170.367	79.2818	162.773	281.537	368.473	243.108	230.226	151.83
ENSG00000187446	CHP1	0.0957	0.676818	6.18898	11.6	0.000769	0.0142	0.122	6.18898	7.51	0.0145	0.170955	356.802	334.232	250	376.83	358.601	169.705	194.709	208.227	210.402	277.501	240.198	196.666	249.302	334.213	281.723
ENSG00000179218	CALR	1.06	1.5613	9.01715	8.56	0.00299	0.028	0.291	9.01715	7.53	0.0145	0.170955	2730.76	2734.15	1524	3350.35	2540.73	605.717	460.611	521.428	1778.5	1345.5	1182.08	2461.31	1124.18	3049.3	3421.67
ENSG00000106028	SSBP1	0.415	0.434922	6.46278	4.43	0.0295	0.0953	-0.128	6.46278	7.52	0.0145	0.170955	389.433	345.398	284	392.644	297.161	418.78	233.736	301.155	144.079	225.256	419.874	523.917	359.242	364.577	295.579
ENSG00000109390	NDUFC1	0.311	0.409882	5.32803	3.57	0.0522	0.133	-0.125	5.32803	7.52	0.0145	0.170955	170.887	163.022	133	183.897	132.518	169.183	127.804	139.965	61.7483	112.891	212.368	204.218	152.523	162.427	124.697
ENSG00000173327	MAP3K11	-0.44	-0.110836	5.86575	1.65	0.223	0.33	0.2	5.86575	7.52	0.0145	0.170955	204.807	204.708	200	218.236	206.808	120.099	192.136	169.22	325.513	372.277	194.266	111.077	209.816	259.758	200.901
ENSG00000041357	PSMA4	0.0478	0.182823	7.82816	0.249	0.783	0.828	-0.224	7.82816	7.51	0.0145	0.170955	1071.69	1077.13	1017	590.095	558.985	944.082	917.362	1279.19	413.18	370.439	1078.05	1051.3	843.523	644.716	814.573
ENSG00000141378	PTRH2	-0.112	-1.04052	4.45756	10.9	0.00105	0.0167	-0.187	4.45756	7.51	0.0146	0.170955	58.3935	40.1972	39	46.5389	42.1648	116.966	81.0572	143.407	46.5018	91.3627	152.116	138.767	121.554	62.8078	51.9572
ENSG00000104408	EIF3E	0.0955	0.534964	8.78361	4.75	0.0241	0.0853	-0.152	8.78361	7.5	0.0146	0.170955	2403.15	1922.02	1854	1972.26	1500.66	2397.28	1183.26	1622.79	763.087	1059.33	1489.01	1846.14	2098.94	1582.88	1186.93
ENSG00000147996	CBWD5	0.266	-0.197615	5.21544	3.56	0.0528	0.134	-0.141	5.21544	7.5	0.0146	0.170955	136.967	108.681	127	91.2705	86.3374	186.414	96.9255	156.6	91.479	116.304	186.701	232.223	212.913	135.39	124.12
ENSG00000110497	AMBRA1	-0.424	-0.30806	5.12722	2.02	0.166	0.272	0.172	5.12722	7.5	0.0146	0.170955	123.227	93.7934	76	158.142	129.305	121.665	100.785	94.6486	204.303	200.053	111.048	88.7355	153.297	136.222	125.274
ENSG00000113387	SUB1	0.385	0.456082	8.06779	1.22	0.322	0.427	-0.259	8.06779	7.5	0.0146	0.170955	1153.7	1365.21	1465	509.669	723.628	1369.13	890.343	1197.16	335.423	388.816	1084	1482.39	1234.9	932.135	923.683
ENSG00000178950	GAK	-0.0746	-0.149313	7.05847	0.433	0.656	0.722	0.128	7.05847	7.5	0.0146	0.170955	475.306	409.415	395	490.24	442.128	417.736	437.023	421.616	549.636	666.843	433.923	415.987	696.419	638.685	552.478
ENSG00000122674	CCZ1	0.0466	0.0858288	6.62696	0.163	0.851	0.883	-0.123	6.62696	7.5	0.0146	0.170955	397.162	390.061	351	362.371	288.728	382.228	374.407	410.144	282.823	246.259	470.939	481.752	435.891	373.104	282.301
ENSG00000270800	RPS10-NUDT3	-0.116	0.299281	9.57397	1.63	0.228	0.335	-0.196	9.57397	7.48	0.0147	0.171631	3648.74	3433.13	3258	2875.92	2405	4457.24	2788.11	3769.88	1096.22	1618.01	2924.79	2791.71	3388.03	2188.5	2198.94
ENSG00000068097	HEATR6	-0.439	-1.13644	4.95573	19.1	5.89e-05	0.00613	-0.141	4.95573	7.48	0.0147	0.171704	99.6125	53.5962	48	76.8118	61.0386	209.912	147.104	150.864	83.0934	169.073	159.411	149.781	160.653	106.066	71.5854
ENSG00000075790	BCAP29	0.502	0.474278	5.3757	5.35	0.0167	0.0698	-0.137	5.3757	7.46	0.0148	0.172769	209.1	193.542	145	168.986	93.1641	145.685	114.081	146.275	71.6586	106.59	183.728	227.817	177.686	206.725	139.707
ENSG00000158156	XKR8	-0.185	0.310973	5.87806	0.572	0.576	0.652	0.369	5.87806	7.46	0.0148	0.172804	215.111	232.995	257	161.305	218.052	50.1283	205.86	273.62	133.407	366.763	126.448	84.6449	65.8095	319.655	490.129
ENSG00000134291	TMEM106C	0.919	0.360231	5.30837	8.41	0.0032	0.0289	-0.182	5.30837	7.45	0.0149	0.172885	149.419	93.049	120	140.069	120.471	192.158	81.0572	109.563	52.6004	89.7875	247.493	326.622	241.172	218.58	91.791
ENSG00000143653	SCCPDH	0.799	0.958284	4.93362	13.2	0.000421	0.0117	-0.154	4.93362	7.44	0.0149	0.172951	172.604	148.878	105	140.52	102.802	128.454	62.1867	73.4243	44.9772	49.6194	107.805	171.178	149.426	157.852	96.4094
ENSG00000167930	FAM234A	-0.307	-0.84727	3.86143	3.58	0.0521	0.133	0.247	3.86143	7.44	0.0149	0.172951	33.4904	23.0761	25	51.9609	40.5585	39.6849	40.3142	63.6727	36.5916	163.298	49.7148	36.8158	102.585	55.3208	41.5657
ENSG00000166313	APBB1	-0.129	0.342639	4.7112	2.04	0.162	0.268	0.188	4.7112	7.44	0.0149	0.172951	107.341	78.9055	82	169.438	110.03	96.0792	48.0339	56.7891	74.7079	175.374	70.7895	64.1917	117.683	129.983	73.3173
ENSG00000164346	NSA2	0.261	0.161424	7.09641	0.876	0.436	0.533	-0.156	7.09641	7.39	0.0152	0.175326	585.223	485.343	458	485.27	416.026	776.988	370.547	578.217	190.581	402.206	670.068	636.882	809.457	530.331	408.73
ENSG00000065970	FOXJ2	-0.0879	0.143642	3.85801	0.576	0.574	0.651	0.173	3.85801	7.39	0.0152	0.175326	55.388	52.8518	44	56.0274	57.4244	28.1971	38.1698	51.6265	61.7483	67.7344	49.1744	39.3331	46.4537	76.742	53.6891
ENSG00000197122	SRC	0.00804	0.046025	4.03295	0.00925	0.991	0.992	0.28	4.03295	7.38	0.0152	0.175326	61.3991	66.2509	22	80.4265	40.1569	21.4089	39.4564	48.1847	63.273	126.28	50.5253	36.5011	48.7764	107.106	80.8223
ENSG00000073792	IGF2BP2	0.612	-0.305332	3.99899	3.83	0.0437	0.12	0.284	3.99899	7.38	0.0153	0.175326	27.4793	32.7532	38	57.8348	41.7632	17.2316	42.8874	25.8132	98.3399	62.2211	72.951	62.6183	94.0688	128.735	68.1216
ENSG00000087302	C14orf166	0.386	0.397276	7.05415	3.4	0.0588	0.142	-0.134	7.05415	7.37	0.0153	0.175326	610.126	528.518	461	531.809	427.671	604.672	362.399	524.296	196.68	343.398	631.161	700.759	658.095	485.825	467.037
ENSG00000100284	TOM1	0.138	0.652909	7.14034	2.85	0.0875	0.181	0.226	7.14034	7.38	0.0153	0.175326	539.281	519.585	435	663.293	1072.99	278.838	371.834	240.924	695.241	357.05	454.728	470.424	344.532	654.075	612.517
ENSG00000140319	SRP14	-0.274	-0.585644	7.50342	2.57	0.108	0.206	-0.209	7.50342	7.38	0.0153	0.175326	492.91	564.993	591	333.454	480.679	1095.51	896.776	1106.53	353.719	556.577	946.742	948.4	994.11	413.658	471.656
ENSG00000213654	GPSM3	0.0282	0.433183	7.17607	1.91	0.18	0.287	0.196	7.17607	7.38	0.0153	0.175326	565.473	468.222	620	633.472	744.911	297.637	367.974	378.021	704.388	491.206	566.586	344.873	385.179	697.749	652.928
ENSG00000139668	WDFY2	-0.636	-1.62508	4.60076	24.8	1.26e-05	0.00373	-0.18	4.60076	7.35	0.0154	0.175326	51.5237	51.363	45	32.5321	28.5114	143.597	156.539	126.772	77.7572	141.245	117.532	115.797	145.942	51.7853	60.0394
ENSG00000125995	ROMO1	0.377	0.469395	5.02412	2.94	0.0816	0.174	-0.159	5.02412	7.35	0.0154	0.175326	137.826	121.336	125	150.913	99.5892	160.306	101.643	117.594	37.3539	73.5102	165.626	150.725	141.297	129.775	107.378
ENSG00000111321	LTBR	-0.407	-0.216372	6.53438	1.96	0.173	0.279	0.158	6.53438	7.36	0.0154	0.175326	321.164	317.855	249	339.327	368.239	237.065	337.095	454.313	336.948	542.138	339.087	249.529	226.462	357.298	439.904
ENSG00000168802	CHTF8	0.0576	0.0450512	6.68459	0.0628	0.939	0.953	0.131	6.68459	7.36	0.0154	0.175326	356.372	334.232	238	544.008	376.672	352.987	258.182	305.744	331.611	573.38	419.333	360.291	402.599	546.761	395.452
ENSG00000132646	PCNA	1.05	0.687548	6.52999	12.9	0.00046	0.012	-0.161	6.52999	7.34	0.0155	0.175326	363.242	307.434	317	383.607	285.917	392.149	162.972	217.405	123.497	202.153	504.172	831.974	536.928	395.149	291.537
ENSG00000164463	CREBRF	-0.607	0.301208	7.4942	7.75	0.00444	0.0341	0.176	7.4942	7.35	0.0155	0.175326	762.121	684.84	708	741.912	1162.14	460.553	645.884	729.081	725.734	699.397	526.598	306.798	403.373	515.357	732.596
ENSG00000089195	TRMT6	-0.00726	-0.809212	5.14438	4.36	0.0308	0.0976	-0.243	5.14438	7.35	0.0155	0.175326	82.4379	113.892	55	74.5526	73.0856	212.523	159.97	125.051	78.5195	152.796	175.623	365.955	196.654	81.5254	62.3486
ENSG00000065427	KARS	-0.0527	0.195208	8.49221	1.16	0.338	0.442	0.133	8.49221	7.35	0.0155	0.175326	1468.85	1115.1	1215	1661.85	1585.4	1164.44	1087.2	1008.44	1441.56	1405.62	1147.49	1251.74	1321.61	1406.11	1707.08
ENSG00000204388	HSPA1B	-0.766	0.195552	8.71254	0.977	0.398	0.498	0.527	8.71254	7.35	0.0155	0.175326	896.942	1020.56	594	2633.29	4665.84	234.454	857.748	421.043	4966.55	1215.02	1173.97	397.107	188.912	1058.17	1543.71
ENSG00000149930	TAOK2	-0.102	-0.164684	5.78512	0.505	0.613	0.685	0.13	5.78512	7.35	0.0155	0.175326	185.056	177.165	141	231.339	181.911	184.848	194.28	148.57	216.5	294.041	179.676	171.807	279.884	256.431	226.302
ENSG00000197746	PSAP	-0.259	0.104669	10.0065	1.27	0.308	0.413	0.185	10.0065	7.34	0.0155	0.17546	4042.03	4173.8	3057	4544.1	3935.78	2390.49	3007.27	4009.66	3986.2	5880.55	2836.71	2171.19	5370.44	3684.24	4205.07
ENSG00000100450	GZMH	1.24	-0.946296	7.28144	17.6	9.06e-05	0.00636	-0.301	7.28144	7.33	0.0156	0.175816	277.799	241.183	110	271.552	144.967	406.248	378.696	469.801	381.925	286.69	2147.19	1767.47	1357.61	867.871	166.84
ENSG00000134809	TIMM10	-0.956	-1.08588	5.03121	10.1	0.00146	0.0195	-0.217	5.03121	7.32	0.0156	0.176018	89.7371	71.4616	74	91.2705	69.4715	148.818	224.73	223.141	121.21	131.531	227.229	116.426	92.9075	52.4092	60.0394
ENSG00000120370	GORAB	0.0361	-0.1376	3.66665	0.426	0.66	0.726	-0.151	3.66665	7.32	0.0156	0.176018	54.9586	47.6411	32	31.6284	35.3381	73.1037	33.4522	49.332	24.3944	48.0442	59.1714	62.6183	61.5512	41.1787	38.6792
ENSG00000135617	PRADC1	1.06	0.599185	5.2638	8.06	0.0038	0.0313	-0.206	5.2638	7.3	0.0157	0.176309	198.366	115.381	112	177.571	73.4872	166.05	69.9065	135.95	44.2149	51.7197	251.546	216.49	164.137	258.926	152.408
ENSG00000135047	CTSL	1.25	0.921625	8.1798	6.85	0.0071	0.0439	-0.29	8.1798	7.3	0.0157	0.176309	1209.52	1451.56	1463	1037.86	396.751	749.313	699.923	797.342	416.23	296.929	1426.87	3168.68	845.071	1681.05	895.972
ENSG00000104870	FCGRT	-0.261	0.264199	8.11894	3.26	0.0649	0.151	0.16	8.11894	7.3	0.0157	0.176309	1170.02	932.723	1286	1072.2	1270.57	749.835	1014.72	1033.1	857.616	1205.57	780.846	589.997	977.851	1009.71	1358.97
ENSG00000115998	C2orf42	-0.101	-0.261516	4.39365	0.616	0.553	0.632	0.18	4.39365	7.31	0.0157	0.176309	53.2411	58.8069	39	101.211	82.3217	58.483	60.0424	76.2925	71.6586	142.295	101.591	65.765	58.0672	117.921	71.5854
ENSG00000145425	RPS3A	-0.359	0.412907	9.88406	2.61	0.104	0.201	-0.282	9.88406	7.3	0.0158	0.176309	5121.88	5201.07	5199	2521.69	2947.92	6283.79	3660.87	5411.6	1191.51	1219.74	2684.33	2886.74	3737.59	2218.45	2245.7
ENSG00000123106	CCDC91	-0.236	-0.477612	4.75943	2.36	0.126	0.227	-0.172	4.75943	7.29	0.0158	0.176439	97.4657	92.3046	70	69.5825	65.0542	177.538	90.0636	111.857	59.4614	129.43	116.722	139.711	173.04	74.0384	53.6891
ENSG00000148943	LIN7C	-0.139	-0.362949	4.69892	1.74	0.207	0.314	-0.15	4.69892	7.29	0.0158	0.176439	96.6069	94.5378	56	81.3302	65.0542	120.621	96.4967	126.198	48.7888	121.029	159.411	129.957	101.424	87.9726	65.2351
ENSG00000181163	NPM1	0.213	0.377754	8.86656	1.56	0.24	0.347	-0.169	8.86656	7.28	0.0158	0.176478	2088.43	1846.09	1995	1999.37	1318.75	2764.89	1216.72	1491.43	769.186	1368.6	1691.11	2719.34	2467.86	1569.78	1254.48
ENSG00000141959	PFKL	0.803	0.85409	7.42545	5.72	0.0134	0.062	0.212	7.42545	7.27	0.0159	0.176478	793.035	538.195	460	1153.08	653.755	449.588	213.579	260.427	493.224	610.66	460.402	533.987	953.076	1359.94	842.283
ENSG00000179115	FARSA	0.332	-0.360429	5.55368	4.61	0.0263	0.0898	0.174	5.55368	7.27	0.0159	0.176478	118.934	98.2597	89	180.734	155.407	144.119	96.9255	119.315	152.465	353.637	208.316	271.871	282.207	228.354	169.727
ENSG00000127445	PIN1	0.451	0.226288	6.61777	4.37	0.0306	0.0974	-0.118	6.61777	7.27	0.0159	0.176478	454.267	297.757	290	416.139	275.878	462.12	284.772	333.851	173.048	273.563	547.403	444.622	499.378	491.232	348.113
ENSG00000155368	DBI	0.604	0.736831	7.12729	3.81	0.0445	0.122	-0.222	7.12729	7.27	0.0159	0.176478	653.063	922.301	554	375.022	442.931	583.785	421.583	538.636	154.752	192.177	606.844	763.377	577.575	473.97	577.879
ENSG00000169554	ZEB2	-0.121	-0.523864	7.15537	3.2	0.0676	0.155	-0.17	7.15537	7.28	0.0159	0.176478	558.173	591.047	269	300.47	328.484	553.5	636.878	793.327	362.104	541.35	713.569	764.321	780.423	448.182	415.657
ENSG00000122483	CCDC18	0.469	0.203463	3.56661	1.92	0.178	0.285	-0.194	3.56661	7.27	0.0159	0.176478	41.219	63.2733	40	28.0137	23.6926	49.6061	29.1634	29.8286	29.7307	32.292	53.2272	83.7009	60.777	50.1215	28.8651
ENSG00000138777	PPA2	0.493	0.861712	5.18074	12	0.000663	0.0137	-0.139	5.18074	7.26	0.016	0.176508	202.66	182.376	174	133.291	126.494	116.444	94.7812	119.888	54.8874	74.5603	145.362	192.89	130.845	152.444	110.265
ENSG00000105723	GSK3A	0.117	0.352137	3.59506	0.585	0.568	0.646	0.258	3.59506	7.25	0.016	0.177036	49.3769	46.8967	37	47.4426	41.7632	15.6651	23.5881	25.8132	64.0353	60.1208	36.7457	31.1518	31.3563	79.4457	51.9572
ENSG00000071082	RPL31	-0.195	0.62399	7.85537	2.46	0.117	0.216	-0.327	7.85537	7.24	0.0161	0.177159	1230.56	1526.75	1257	470.359	854.54	1515.34	869.328	1249.36	179.909	261.224	741.669	621.778	1103.28	487.697	503.407
ENSG00000166260	COX11	0.507	0.125063	4.05355	1.47	0.259	0.366	-0.251	4.05355	7.24	0.0161	0.177159	77.2855	40.1972	62	50.1536	34.1334	104.434	40.3142	46.4638	27.4437	39.643	65.1155	94.0848	164.524	43.0504	38.6792
ENSG00000128708	HAT1	0.297	0.251235	5.85236	0.786	0.472	0.565	-0.199	5.85236	7.24	0.0161	0.177159	265.347	241.927	241	126.514	175.084	256.907	186.56	288.535	83.8558	113.416	286.941	329.769	236.914	177.193	219.375
ENSG00000198055	GRK6	0.161	0.736105	8.6001	7.18	0.00598	0.0398	0.164	8.6001	7.23	0.0162	0.177159	1772.84	1525.26	2104	1815.47	1643.22	883.511	981.693	1004.42	1222.77	1359.41	1044.28	1104.79	1162.89	2165.41	1670.71
ENSG00000111445	RFC5	0.679	0.17729	4.53133	5.32	0.017	0.0703	-0.173	4.53133	7.23	0.0162	0.177159	90.1665	64.0177	77	66.4196	61.8417	116.444	48.0339	69.4089	38.1163	63.0087	108.346	193.519	147.491	96.9154	62.9259
ENSG00000267855	NDUFA7	0.301	-0.191901	5.98221	3.58	0.0518	0.133	-0.144	5.98221	7.23	0.0162	0.177159	216.4	167.488	156	220.947	169.462	314.346	223.872	267.31	91.479	218.955	410.147	362.179	336.79	266.413	187.046
ENSG00000122547	EEPD1	0.197	0.761317	4.67041	3.84	0.0435	0.12	0.218	4.67041	7.22	0.0162	0.177416	101.759	69.2284	85	153.624	189.139	73.6259	43.3163	47.6111	104.439	64.3214	87.5412	62.6183	58.4543	143.085	100.451
ENSG00000152147	GEMIN6	0.5	0.571306	3.89525	2.46	0.117	0.217	-0.213	3.89525	7.22	0.0162	0.177416	64.4046	81.8831	42	51.5091	48.9915	73.1037	37.7409	59.0836	11.4349	27.8289	72.6808	84.0156	50.712	64.8876	46.1841
ENSG00000169733	RFNG	1.17	1.49689	4.71679	16.2	0.000142	0.00757	0.203	4.71679	7.2	0.0163	0.177416	150.277	112.403	101	146.846	109.227	36.5519	30.0212	47.0375	44.2149	75.6105	78.625	61.6743	107.618	233.554	125.852
ENSG00000149532	CPSF7	-0.428	0.287637	5.32535	2.69	0.0987	0.195	0.239	5.32535	7.2	0.0163	0.177416	165.735	184.609	170	135.55	163.84	64.749	147.962	170.367	82.3311	284.589	89.1623	62.6183	106.069	196.742	172.613
ENSG00000099385	BCL7C	0.333	-0.0249513	6.14723	1.86	0.188	0.295	-0.162	6.14723	7.21	0.0163	0.177416	286.386	189.076	175	284.656	193.556	410.947	214.866	282.798	94.5283	219.218	439.057	321.902	427.762	322.566	199.169
ENSG00000074755	ZZEF1	-0.299	-0.344799	5.57338	1.74	0.207	0.314	0.159	5.57338	7.2	0.0163	0.177416	159.294	152.6	116	169.89	148.179	133.675	163.401	176.104	194.393	322.132	137.256	120.517	280.658	209.221	164.531
ENSG00000164751	PEX2	0.0717	0.0924393	6.18769	0.0801	0.923	0.94	-0.194	6.18769	7.21	0.0163	0.177416	310.001	273.936	328	194.289	193.958	362.386	326.373	349.913	116.636	141.507	309.636	358.089	276.013	261.838	260.94
ENSG00000131871	VIMP	0.907	0.770068	5.87502	12.4	0.00057	0.0129	-0.149	5.87502	7.19	0.0164	0.177752	239.585	265.003	207	267.938	170.265	250.119	104.216	164.057	84.6181	107.902	283.969	407.806	278.335	287.627	212.447
ENSG00000100092	SH3BP1	0.609	1.32147	4.95804	11.7	0.000731	0.0141	0.211	4.95804	7.19	0.0164	0.177752	168.74	132.502	154	206.036	131.313	53.2613	29.5923	48.7583	105.201	95.3007	93.2152	81.8129	95.2302	180.521	127.584
ENSG00000065534	MYLK	-0.532	-1.6614	3.6875	9.28	0.00212	0.0235	0.297	3.6875	7.17	0.0165	0.1787	10.7341	13.3991	15	45.1834	23.6926	45.4287	57.0403	39.5803	120.447	48.5692	36.7457	56.9544	29.4207	64.0557	71.5854
ENSG00000143624	INTS3	-0.83	-0.758205	5.27185	5.81	0.0127	0.0604	0.215	5.27185	7.17	0.0165	0.1787	93.172	110.17	100	109.796	126.494	67.882	156.539	180.119	277.486	267.787	122.396	113.594	89.4235	115.009	148.944
ENSG00000189403	HMGB1	0.00883	0.0494044	8.52695	0.0311	0.969	0.975	-0.171	8.52695	7.17	0.0166	0.178769	1511.79	1451.56	1632	968.733	1023.2	1976.93	1278.47	1699.09	797.392	933.842	1389.85	1925.44	1887.57	1164.44	1118.23
ENSG00000198612	COPS8	0.317	0.149426	5.5567	2.05	0.162	0.267	-0.12	5.5567	7.16	0.0166	0.178998	206.524	141.434	146	181.637	143.36	229.232	123.945	177.825	83.0934	151.484	272.08	233.481	209.816	219.412	142.594
ENSG00000169217	CD2BP2	0.479	0.816275	7.52784	10.7	0.00113	0.0173	0.134	7.52784	7.14	0.0167	0.179379	740.224	784.589	721	991.776	905.539	527.391	372.263	360.812	527.529	562.09	559.561	785.404	608.931	981.009	868.839
ENSG00000184575	XPOT	0.473	0.209072	6.34828	4.1	0.0366	0.108	-0.129	6.34828	7.14	0.0167	0.179379	337.051	295.524	279	296.403	201.186	387.972	214.866	215.11	160.851	274.876	361.513	558.53	444.408	363.537	248.817
ENSG00000166200	COPS2	0.42	0.478751	6.41892	2.6	0.105	0.203	-0.18	6.41892	7.15	0.0167	0.179379	498.921	363.263	383	235.857	230.501	336.799	243.172	385.478	132.645	157.522	353.677	393.331	399.889	393.485	296.733
ENSG00000164902	PHAX	0.0268	-0.251525	5.4874	1.55	0.242	0.349	-0.132	5.4874	7.14	0.0167	0.179379	145.125	157.067	101	160.401	125.29	232.888	146.675	181.266	103.676	180.1	258.571	278.164	185.815	164.715	112.574
ENSG00000186193	SAPCD2	0.909	0.0527454	4.53084	12.7	0.000493	0.0124	-0.161	4.53084	7.13	0.0168	0.17956	93.172	76.6723	49	64.1605	41.3617	75.7146	54.8959	82.0287	42.6902	54.0825	146.713	205.162	95.2302	104.402	112.574
ENSG00000166136	NDUFB8	0.323	0.100639	6.7033	1.56	0.24	0.347	-0.146	6.7033	7.13	0.0168	0.17956	389.004	310.411	296	467.648	300.374	589.007	278.768	375.726	177.622	322.92	590.093	581.501	604.286	395.773	286.919
ENSG00000090520	DNAJB11	0.432	-0.0193145	7.08615	2.7	0.098	0.194	-0.173	7.08615	7.12	0.0169	0.180277	424.212	512.142	342	450.027	365.428	702.84	461.469	349.339	304.93	400.631	673.041	1306.49	555.509	483.121	424.894
ENSG00000196235	SUPT5H	0.206	0.0325236	6.39994	0.591	0.565	0.644	0.159	6.39994	7.11	0.0169	0.180604	278.228	224.806	241	380.896	318.043	269.439	197.711	178.972	368.965	404.569	296.127	312.148	535.379	419.69	314.052
ENSG00000171860	C3AR1	-0.97	-2.28411	6.88704	22.1	2.53e-05	0.00524	-0.27	6.88704	7.09	0.017	0.180698	130.956	147.39	123	154.979	140.148	661.066	1140.81	578.79	594.614	529.273	868.387	749.532	449.053	184.68	147.212
ENSG00000158856	DMTN	-0.435	-2.63929	6.31885	17.9	8.25e-05	0.00629	0.341	6.31885	7.1	0.017	0.180698	37.784	39.4528	74	102.566	110.03	77.8032	446.458	294.271	548.874	1035.18	419.874	185.652	535.379	303.641	252.281
ENSG00000064687	ABCA7	0.239	0.549366	7.37765	5.52	0.0151	0.0665	0.126	7.37765	7.09	0.017	0.180698	726.484	647.621	651	695.825	789.084	445.41	445.6	438.825	473.404	633.238	626.568	466.963	568.671	860.592	782.244
ENSG00000184922	FMNL1	-0.936	-0.25029	6.88472	3.23	0.0663	0.153	0.301	6.88472	7.1	0.017	0.180698	339.627	501.72	427	343.846	416.427	147.252	345.244	364.827	1051.25	828.302	280.186	185.967	267.883	469.395	355.041
ENSG00000105497	ZNF175	-0.222	-0.0786652	3.68314	0.473	0.632	0.701	0.171	3.68314	7.1	0.017	0.180698	35.2079	43.1747	35	60.5458	47.7868	48.0396	27.4479	37.2858	41.1656	89.7875	52.6868	34.2985	33.679	55.1128	51.9572
ENSG00000178764	ZHX2	-0.433	-0.939457	4.38396	4.86	0.0224	0.0826	0.222	4.38396	7.08	0.0171	0.180698	54.0999	32.0088	37	59.6421	63.0464	66.3155	70.3354	78.587	50.3135	256.236	70.5193	56.6397	128.522	76.742	66.3897
ENSG00000082068	WDR70	0.29	0.210821	5.17786	1.71	0.212	0.319	-0.125	5.17786	7.08	0.0171	0.180698	158.006	136.224	129	139.165	90.7547	187.459	90.9213	110.137	83.8558	106.852	145.632	190.058	202.461	148.285	111.997
ENSG00000196562	SULF2	-0.148	-0.453097	6.85634	0.982	0.396	0.496	0.238	6.85634	7.09	0.0171	0.180698	387.716	256.815	138	361.919	548.945	432.356	238.883	326.968	713.536	600.683	420.684	206.735	600.802	543.433	650.042
ENSG00000158869	FCER1G	-0.808	-0.872699	9.38513	7.21	0.00587	0.0395	-0.215	9.38513	7.06	0.0172	0.180698	1640.6	1849.81	2363	1805.98	1213.54	3259.9	4586.81	3958.03	2745.9	2028.88	3505.97	3129.34	2148.49	1378.03	1383.79
ENSG00000196187	TMEM63A	-0.915	-0.695879	6.02333	4.88	0.0222	0.0819	0.237	6.02333	7.07	0.0172	0.180698	206.095	172.699	149	181.637	233.312	154.562	266.76	375.726	150.178	784.459	162.113	90.9382	278.722	248.112	189.932
ENSG00000239900	ADSL	0.386	0.325743	6.67105	3.12	0.072	0.161	-0.125	6.67105	7.07	0.0172	0.180698	473.589	352.097	296	439.635	342.137	533.657	255.18	323.526	202.016	267.262	445.541	609.821	514.088	410.123	328.485
ENSG00000002834	LASP1	-0.448	-0.161238	8.62802	2.35	0.127	0.228	0.159	8.62802	7.06	0.0172	0.180698	1213.81	1278.87	1355	1554.31	1703.46	1017.19	1456.46	1228.71	2145.18	2150.44	1409.31	1225.31	1253.48	1368.88	1384.95
ENSG00000103187	COTL1	0.284	0.364204	9.53125	1.72	0.21	0.317	0.156	9.53125	7.07	0.0172	0.180698	3131.78	2586.76	2203	3834.27	2581.29	1753.44	1696.2	2672.53	1985.09	3416.91	2840.23	1964.77	3459.64	3786.56	3796.34
ENSG00000173960	UBXN2A	0.225	0.300035	3.73991	1.52	0.249	0.357	-0.137	3.73991	7.07	0.0172	0.180698	63.9753	55.8294	38	50.6054	40.5585	62.6603	39.8853	41.8748	30.493	30.9793	47.5532	72.6876	58.8414	51.9933	40.4111
ENSG00000173226	IQCB1	-0.00924	-0.0779872	5.4455	0.0976	0.908	0.927	-0.147	5.4455	7.07	0.0172	0.180698	201.801	133.246	134	164.919	109.227	274.139	132.522	187.576	67.8469	159.36	188.592	186.282	216.397	184.888	121.233
ENSG00000229833	PET100	0.43	0.844475	5.21741	4.93	0.0215	0.0804	-0.212	5.21741	7.06	0.0173	0.180698	165.735	203.963	206	111.151	138.541	160.828	110.65	142.833	34.3046	56.1828	166.977	158.277	169.169	120.416	113.728
ENSG00000152942	RAD17	0.333	0.0653055	5.3862	1.52	0.248	0.356	-0.158	5.3862	7.06	0.0173	0.180698	177.757	125.802	126	161.305	104.81	241.242	103.359	141.112	66.3223	145.708	190.483	258.025	268.27	156.812	112.574
ENSG00000113811	SELK	0.127	0.225751	5.65728	0.677	0.522	0.606	-0.152	5.65728	7.05	0.0173	0.180698	212.106	195.775	205	168.986	160.226	231.321	206.288	183.561	125.784	87.6872	237.766	236.943	178.847	194.039	173.768
ENSG00000185164	NOMO2	-0.233	-0.021093	6.2621	0.535	0.596	0.669	0.193	6.2621	7.05	0.0173	0.180828	308.713	244.16	180	378.637	282.705	202.08	156.968	249.528	447.485	391.704	232.362	192.89	366.21	362.497	252.281
ENSG00000158109	TPRG1L	0.0744	0.536189	6.52216	8.94	0.00248	0.0255	0.108	6.52216	7.04	0.0174	0.181238	346.067	361.03	395	461.775	449.356	275.705	287.775	255.838	240.132	330.796	299.369	259.599	373.566	424.057	340.608
ENSG00000198324	FAM109A	0.867	0.982203	3.8846	5.33	0.0169	0.07	0.242	3.8846	7.03	0.0174	0.181561	72.9919	55.085	36	100.307	37.7475	20.8868	19.2993	42.4484	26.6814	54.0825	41.6091	36.8158	58.4543	106.898	98.7186
ENSG00000072121	ZFYVE26	-0.405	-0.212867	5.35273	2.03	0.163	0.269	0.151	5.35273	7.02	0.0175	0.182015	132.674	120.591	113	157.69	184.722	103.912	153.537	142.26	201.254	221.318	160.492	130.586	113.425	137.47	157.603
ENSG00000237190	CDKN2AIPNL	0.515	0.452327	4.6068	3.37	0.0602	0.145	-0.162	4.6068	7.02	0.0175	0.182136	113.781	87.0938	77	104.826	73.8888	114.355	62.1867	92.354	23.6321	60.3834	128.07	129.327	114.199	107.522	76.2038
ENSG00000030582	GRN	-0.47	-0.627825	8.21814	3.1	0.073	0.163	0.206	8.21814	7.02	0.0175	0.182136	817.509	850.84	776	670.522	1036.45	603.628	1186.27	1072.68	1921.82	1934.37	912.968	869.734	1447.42	953.972	1293.73
ENSG00000114626	ABTB1	-0.565	0.0613736	7.80127	3.49	0.0555	0.138	0.201	7.80127	7.01	0.0176	0.182284	767.703	747.369	1195	687.24	987.058	454.287	969.684	923.54	869.051	1131.79	563.344	403.715	695.258	910.714	861.334
ENSG00000171311	EXOSC1	0.249	0.134045	5.5415	1.27	0.308	0.413	-0.118	5.5415	7	0.0176	0.182284	211.247	136.224	126	200.163	147.778	220.878	134.666	175.53	89.192	149.383	259.652	241.033	208.655	196.742	135.089
ENSG00000114982	KANSL3	-0.145	-0.0742458	5.24192	0.265	0.77	0.818	0.149	5.24192	7.01	0.0176	0.182284	133.962	119.103	95	166.727	145.77	108.089	110.65	134.229	92.2413	290.103	139.147	118.314	180.782	166.17	118.347
ENSG00000165283	STOML2	0.242	-0.38295	6.29814	3.16	0.0696	0.158	-0.191	6.29814	6.99	0.0177	0.182284	226.704	151.112	211	240.828	206.005	478.307	265.044	304.023	147.891	268.575	512.548	576.781	535.379	241.873	159.913
ENSG00000124275	MTRR	0.147	-0.897863	5.35548	18.7	6.65e-05	0.00613	-0.136	5.35548	6.98	0.0178	0.182284	109.917	101.237	58	91.7223	77.1013	224.533	135.095	165.778	118.923	179.837	239.387	283.199	275.626	158.267	114.306
ENSG00000170956	CEACAM3	-0.28	1.17434	6.77859	8.22	0.00352	0.0301	0.296	6.77859	6.98	0.0178	0.182284	494.198	570.948	604	738.297	724.431	153.518	325.087	221.994	328.562	371.489	245.602	96.6022	74.326	498.719	489.552
ENSG00000004779	NDUFAB1	0.375	0.566393	5.58178	3.56	0.0528	0.134	-0.161	5.58178	6.98	0.0178	0.182284	212.535	196.519	158	220.495	186.73	231.843	123.945	184.134	57.1744	109.74	273.701	244.18	157.943	207.141	132.779
ENSG00000077044	DGKD	0.211	0.70882	6.51236	3.28	0.0639	0.15	0.231	6.51236	6.98	0.0178	0.182284	349.932	356.564	522	404.843	365.027	169.705	210.577	152.585	440.624	280.126	203.182	294.526	325.176	535.115	381.019
ENSG00000042429	MED17	0.0367	0.213423	5.41046	0.805	0.464	0.558	0.137	5.41046	6.97	0.0178	0.182284	120.222	173.443	119	224.562	183.919	127.932	124.802	129.066	143.317	179.05	162.654	168.975	113.812	187.176	189.355
ENSG00000075188	NUP37	0.659	0.351915	4.40028	5	0.0207	0.0789	-0.16	4.40028	6.96	0.0179	0.182284	77.7149	68.484	62	76.36	70.6762	95.557	40.743	65.9672	37.3539	53.0324	127.259	162.996	108.392	87.3487	50.2253
ENSG00000105576	TNPO2	0.231	0.43369	4.74583	1.8	0.198	0.305	0.174	4.74583	6.96	0.0179	0.182284	110.776	88.5826	106	126.062	95.9751	77.8032	51.4649	74.5716	54.1251	161.197	71.8702	73.317	152.91	155.148	94.6775
ENSG00000118816	CCNI	-0.291	-0.245293	7.2841	1.1	0.356	0.459	0.162	7.2841	6.97	0.0179	0.182284	517.384	423.559	422	608.169	647.33	406.77	520.224	528.885	913.266	698.872	610.897	439.272	585.317	667.593	593.466
ENSG00000092108	SCFD1	0.489	0.429427	6.27758	6.17	0.0103	0.0542	-0.114	6.27758	6.95	0.018	0.182284	341.344	315.622	262	326.224	232.509	358.73	193.851	203.638	178.384	189.551	341.249	464.76	349.952	356.674	267.291
ENSG00000169627	BOLA2B	0.516	0.46037	5.83186	4.09	0.0369	0.109	-0.146	5.83186	6.95	0.018	0.182284	279.945	186.098	197	259.805	166.651	276.75	141.528	213.963	82.3311	117.879	311.798	272.185	246.205	234.802	229.189
ENSG00000013810	TACC3	-0.512	-0.265383	6.72795	3.52	0.054	0.136	0.147	6.72795	6.96	0.018	0.182284	332.757	332.743	342	358.756	465.821	363.952	450.747	478.979	266.051	715.412	294.506	248.271	519.121	368.736	372.36
ENSG00000121966	CXCR4	-0.351	0.0837199	8.83486	2.57	0.108	0.206	-0.156	8.83486	6.95	0.018	0.182284	1953.18	1548.33	1738	2288.09	1412.32	2789.95	2129.79	1270.01	1359.23	1247.84	1756.77	1964.45	1849.63	1172.14	1090.52
ENSG00000088992	TESC	-0.1	0.371811	7.05971	1.27	0.307	0.413	0.248	7.05971	6.95	0.018	0.182284	455.985	435.469	530	625.339	768.604	211.479	429.303	293.697	809.589	341.822	416.631	303.966	401.051	737.888	488.397
ENSG00000131069	ACSS2	-0.225	0.063577	5.72876	1.11	0.354	0.457	0.15	5.72876	6.96	0.018	0.182284	194.073	184.609	177	201.066	241.745	151.951	234.594	153.732	166.187	254.135	152.116	169.29	170.718	170.122	286.342
ENSG00000149231	CCDC82	0.317	0.171137	5.14354	0.74	0.493	0.582	-0.21	5.14354	6.95	0.018	0.182284	139.543	174.188	156	74.5526	74.2903	139.941	122.229	167.499	43.4525	92.9379	169.138	168.031	206.332	140.382	105.646
ENSG00000093000	NUP50	-0.0714	-0.139829	7.38625	0.29	0.752	0.802	0.14	7.38625	6.96	0.018	0.182284	434.946	644.643	517	568.859	616.811	547.756	548.101	575.349	691.429	726.701	583.878	669.293	520.282	739.968	876.921
ENSG00000164978	NUDT2	0.51	0.831365	4.33744	12.7	0.000497	0.0124	-0.126	4.33744	6.94	0.0181	0.182284	103.906	84.8607	89	84.9448	79.1092	77.8032	52.7515	59.0836	30.493	38.0678	84.0287	93.4555	90.1977	82.9812	61.194
ENSG00000165861	ZFYVE1	-0.547	-0.0823334	3.72617	3.85	0.0431	0.119	0.158	3.72617	6.94	0.0181	0.182284	51.0943	35.7308	40	55.1238	61.4401	32.3745	51.8938	39.5803	55.6497	82.4364	38.3668	34.9278	50.3249	41.8026	36.37
ENSG00000110801	PSMD9	0.36	0.341107	6.46395	3.68	0.0487	0.128	-0.114	6.46395	6.94	0.0181	0.182284	383.422	350.609	334	316.736	278.288	382.75	282.199	291.403	192.106	201.103	378.264	471.368	379.372	409.707	310.011
ENSG00000124596	OARD1	0.297	-0.236432	4.41936	2.28	0.135	0.237	-0.197	4.41936	6.94	0.0181	0.182284	60.9697	61.7845	62	63.2568	49.7946	108.611	73.7663	79.1606	37.3539	71.1474	116.181	157.962	159.104	51.9933	47.9161
ENSG00000114861	FOXP1	-0.415	-0.234033	6.26679	1.98	0.17	0.277	0.159	6.26679	6.94	0.0181	0.182284	299.267	195.031	222	292.337	312.823	269.962	230.734	281.078	305.692	524.023	220.744	164.884	453.311	277.02	246.508
ENSG00000115350	POLE4	0.451	0.343198	5.54768	2.19	0.144	0.248	-0.166	5.54768	6.91	0.0182	0.183657	238.297	212.152	113	177.119	131.715	214.089	131.235	198.475	60.986	105.277	282.347	171.492	198.59	212.34	188.2
ENSG00000109762	SNX25	0.227	-0.453354	4.08369	2.66	0.1	0.197	-0.228	4.08369	6.91	0.0183	0.183657	57.9642	37.2196	53	48.3463	22.4879	132.109	49.7494	45.8902	27.4437	65.109	73.2212	95.3435	140.91	65.7195	37.5246
ENSG00000165525	NEMF	-0.282	-0.114299	6.40978	1.88	0.185	0.292	-0.113	6.40978	6.91	0.0183	0.183855	343.921	375.918	263	282.848	250.981	371.262	333.664	306.317	304.168	316.094	371.78	401.513	325.563	285.963	202.056
ENSG00000163682	RPL9	-0.598	0.617805	8.95168	6.26	0.00987	0.053	-0.276	8.95168	6.9	0.0184	0.184351	2776.27	3085.5	2997	1451.74	1893.4	3395.15	1875.04	2715.55	532.865	644.002	1209.1	1188.8	1629.37	971.858	971.022
ENSG00000214022	REPIN1	-0.492	-0.524034	5.42558	2.39	0.124	0.224	0.205	5.42558	6.89	0.0184	0.184351	138.685	101.237	105	176.667	115.25	117.488	103.788	208.227	133.407	458.914	146.713	95.0288	210.203	182.392	121.811
ENSG00000122912	SLC25A16	0.263	0.235312	3.75723	0.821	0.458	0.552	-0.171	3.75723	6.89	0.0184	0.184526	61.3991	43.9191	50	48.7981	36.1412	73.6259	33.8811	47.6111	17.5335	42.0058	54.8483	73.317	77.4229	49.2896	32.9062
ENSG00000101161	PRPF6	-0.115	-0.13564	6.83893	0.206	0.816	0.855	0.171	6.83893	6.89	0.0184	0.184526	347.356	336.465	264	567.052	454.978	484.051	268.904	226.009	551.923	627.987	348.273	399.31	578.349	532.619	424.317
ENSG00000105520	PLPPR2	-1.45	-0.833038	4.34776	11.6	0.000768	0.0142	0.232	4.34776	6.87	0.0185	0.184913	50.665	61.0401	71	40.6651	66.259	39.6849	91.7791	100.958	122.734	216.855	46.7427	33.9838	34.8403	63.0158	46.1841
ENSG00000159314	ARHGAP27	0.151	0.762982	8.34126	3.88	0.0425	0.118	0.225	8.34126	6.87	0.0185	0.184913	1521.24	1447.1	1541	1391.65	1439.22	494.494	788.271	890.27	1295.19	1029.67	961.872	709.57	677.45	1781.5	1784.44
ENSG00000256053	APOPT1	0.506	0.420018	4.97729	5.26	0.0176	0.0717	-0.124	4.97729	6.87	0.0186	0.184913	142.978	113.148	103	120.64	106.416	128.454	90.4924	117.594	46.5018	71.6724	162.384	161.738	143.62	145.581	109.11
ENSG00000169021	UQCRFS1	0.115	0.00812063	6.88375	0.42	0.664	0.728	-0.107	6.88375	6.87	0.0186	0.184913	463.284	396.016	382	436.472	354.586	620.337	406.573	437.678	286.634	335.522	540.378	583.704	567.897	417.194	428.935
ENSG00000123104	ITPR2	0.00956	0.0740947	6.00142	0.145	0.866	0.894	0.113	6.00142	6.87	0.0186	0.184913	234.433	220.34	196	275.167	235.32	212.001	170.692	230.025	242.419	251.247	218.313	248.271	240.398	258.51	315.207
ENSG00000070010	UFD1L	0.376	0.126576	6.27511	3.35	0.0611	0.146	-0.114	6.27511	6.86	0.0186	0.184983	277.799	234.483	286	274.715	230.902	363.952	262.042	247.234	153.99	219.743	382.858	450.6	411.116	339.828	248.817
ENSG00000147684	NDUFB9	0.156	0.0323501	6.76756	0.51	0.61	0.682	-0.124	6.76756	6.86	0.0186	0.184983	375.694	367.73	307	478.041	336.114	594.229	339.239	411.865	222.599	343.923	612.248	587.165	493.184	378.095	337.722
ENSG00000141034	GID4	0.533	-0.12651	4.20957	9.31	0.0021	0.0234	0.124	4.20957	6.85	0.0187	0.184983	54.0999	39.4528	40	71.3898	57.4244	51.1726	45.4607	56.2155	57.9367	76.3981	96.1872	76.1489	90.1977	122.704	88.9045
ENSG00000105879	CBLL1	-0.587	-0.672255	4.78578	6.37	0.00925	0.0511	0.157	4.78578	6.86	0.0187	0.184983	51.5237	78.9055	61	95.337	111.636	110.178	93.4946	135.95	87.6674	226.306	109.156	73.6316	122.328	87.3487	81.3996
ENSG00000183741	CBX6	-0.0158	0.403299	6.05486	3.88	0.0423	0.118	0.131	6.05486	6.84	0.0187	0.184983	309.572	254.582	218	356.045	259.815	154.04	168.976	216.258	217.263	329.746	229.661	195.407	234.979	337.748	217.065
ENSG00000145901	TNIP1	0.0281	0.534271	7.72607	2.41	0.122	0.222	0.211	7.72607	6.85	0.0187	0.184983	811.498	914.113	754	1116.93	1030.43	441.755	524.942	367.695	1074.12	806.249	723.296	515.107	538.476	1236.82	796.099
ENSG00000153989	NUS1	0.336	0.274573	6.37577	1.84	0.191	0.298	-0.139	6.37577	6.85	0.0187	0.184983	409.613	368.474	236	300.018	234.918	366.041	226.017	291.403	118.923	306.117	365.025	493.395	422.729	358.337	229.766
ENSG00000132109	TRIM21	-0.567	-0.0348579	8.07511	1.61	0.232	0.339	0.258	8.07511	6.84	0.0188	0.184983	768.991	919.324	986	979.577	1542.43	543.056	1067.47	872.488	1691.6	1008.14	794.896	719.954	317.434	805.895	1460
ENSG00000065357	DGKA	-0.62	-0.739262	5.86912	4.85	0.0227	0.0829	0.194	5.86912	6.83	0.0188	0.185276	147.701	113.148	143	200.163	217.651	236.021	189.991	242.644	173.81	619.586	181.837	137.194	360.791	185.928	147.212
ENSG00000168724	DNAJC21	0.284	0.0525989	5.34601	1.71	0.212	0.319	-0.123	5.34601	6.83	0.0188	0.185276	169.599	147.39	114	148.202	106.014	208.868	118.369	137.097	66.3223	152.534	190.213	233.481	209.816	161.179	135.666
ENSG00000086475	SEPHS1	0.152	-0.740641	5.533	7.34	0.00549	0.0383	-0.183	5.533	6.82	0.0189	0.185276	127.951	82.6275	108	115.218	91.5578	304.425	153.108	187.576	84.6181	202.678	256.679	388.297	290.723	160.555	103.914
ENSG00000116857	TMEM9	0.277	-0.329835	4.20262	4.54	0.0274	0.0917	-0.151	4.20262	6.82	0.0189	0.185276	65.2633	41.6859	42	63.2568	39.3538	103.912	56.1825	72.2771	29.7307	66.9468	104.833	100.063	114.199	84.0211	48.4934
ENSG00000105821	DNAJC2	0.445	-0.0139162	4.52075	3.53	0.0537	0.135	-0.153	4.52075	6.82	0.0189	0.185276	81.5792	73.6948	67	80.8783	48.5899	109.656	54.8959	71.7035	42.6902	85.5869	126.989	158.277	148.265	83.1892	59.4621
ENSG00000134153	EMC7	0.0475	-0.450396	5.79786	2.86	0.0866	0.18	-0.17	5.79786	6.82	0.0189	0.185276	159.294	165.255	119	151.816	159.825	288.238	218.726	245.513	117.398	211.867	338.006	412.211	299.24	137.262	135.089
ENSG00000170836	PPM1D	0.0937	0.164645	5.21336	0.444	0.649	0.716	0.132	5.21336	6.82	0.0189	0.185276	120.222	142.923	113	152.268	153.4	84.5914	124.373	133.655	128.071	136.256	142.93	127.439	129.296	172.202	177.232
ENSG00000143321	HDGF	0.654	0.321293	8.7208	7.31	0.00557	0.0387	0.129	8.7208	6.81	0.019	0.185937	1435.79	1201.45	1267	2014.73	1429.99	1222.4	1034.02	890.27	1250.21	1461.02	1532.24	2062.94	2177.52	2682.02	2263.02
ENSG00000197265	GTF2E2	0.484	0.534585	5.96293	9.18	0.00222	0.0241	-0.101	5.96293	6.8	0.0191	0.18625	285.098	279.147	213	256.642	209.218	265.784	158.683	173.236	118.16	166.448	291.804	333.86	258.98	269.325	229.766
ENSG00000135074	ADAM19	-0.218	0.102012	6.81754	0.986	0.395	0.495	0.178	6.81754	6.78	0.0192	0.187108	368.394	454.823	454	277.878	571.433	288.76	377.838	330.983	535.915	483.855	297.748	355.571	400.276	564.647	417.389
ENSG00000105329	TGFB1	-0.593	-0.074364	5.78543	0.955	0.406	0.505	0.352	5.78543	6.78	0.0192	0.187108	169.599	139.201	226	212.814	237.729	64.2268	101.214	87.1914	574.793	325.808	172.381	110.447	94.456	232.098	180.118
ENSG00000148572	NRBF2	-0.396	0.673883	7.2275	3.96	0.04	0.114	0.292	7.2275	6.78	0.0192	0.187323	516.096	809.154	705	628.501	981.436	256.385	426.301	458.328	747.841	366.501	338.276	265.892	124.264	583.988	808.8
ENSG00000116251	RPL22	-0.253	0.147387	8.57916	2.19	0.144	0.248	-0.146	8.57916	6.77	0.0193	0.187897	1723.04	1605.65	1549	1530.36	1187.04	2254.21	1240.73	1721.46	676.945	1336.57	1430.38	1535.25	1789.24	1015.12	972.754
ENSG00000198015	MRPL42	0.336	0.186848	5.34656	2.3	0.132	0.233	-0.118	5.34656	6.76	0.0194	0.188165	172.175	143.668	133	145.491	120.872	191.114	103.788	150.864	68.6093	136.781	199.399	226.559	208.268	174.905	120.656
ENSG00000143314	MRPL24	0.213	-0.110632	5.83212	1.51	0.25	0.358	-0.142	5.83212	6.76	0.0194	0.188165	216.829	169.721	152	194.289	163.037	307.558	165.545	226.583	89.9544	223.944	314.23	353.369	286.078	248.112	137.975
ENSG00000143811	PYCR2	-0.155	0.186099	5.83032	2.29	0.133	0.234	0.119	5.83032	6.75	0.0194	0.188185	218.117	221.829	163	309.506	217.249	184.326	154.395	176.104	182.196	318.194	193.455	189.743	186.589	274.732	181.273
ENSG00000146535	GNA12	-0.204	-0.470962	5.10833	1.89	0.183	0.291	0.181	5.10833	6.75	0.0194	0.188185	113.352	78.1611	97	114.766	86.3374	98.1678	133.809	126.198	87.6674	285.377	99.1593	84.6449	200.525	175.529	147.212
ENSG00000173726	TOMM20	-0.28	-1.06058	6.09002	5.25	0.0177	0.0719	-0.253	6.09002	6.74	0.0195	0.188613	188.491	129.524	143	130.128	130.108	543.056	244.458	352.207	161.613	304.017	387.991	396.163	601.576	108.562	95.8321
ENSG00000145476	CYP4V2	0.744	0.5135	4.92297	10.1	0.00148	0.0197	-0.124	4.92297	6.74	0.0195	0.188656	132.674	115.381	88	122.447	94.3688	128.454	58.3269	88.3387	43.4525	83.224	178.325	164.884	169.556	152.86	94.1002
ENSG00000166226	CCT2	0.478	0.336693	7.35642	3.92	0.0412	0.116	-0.13	7.35642	6.73	0.0196	0.188974	680.113	594.025	542	622.176	546.134	869.934	399.711	514.544	313.316	397.218	718.162	1062.94	768.422	759.933	542.664
ENSG00000164405	UQCRQ	0.449	0.553471	5.11071	2.81	0.0897	0.184	-0.183	5.11071	6.73	0.0196	0.188974	160.153	167.488	116	119.284	124.085	141.508	89.2058	165.778	38.1163	61.171	204.263	157.333	133.942	133.103	117.192
ENSG00000106459	NRF1	0.446	0.679716	4.54718	7.37	0.00541	0.0381	0.133	4.54718	6.72	0.0197	0.189357	95.3188	89.327	86	124.254	95.9751	53.2613	48.8916	47.6111	78.5195	79.8111	82.1374	88.7355	96.0044	129.151	88.3272
ENSG00000235162	C12orf75	0.826	-0.0468226	4.82036	8.2	0.00356	0.0303	-0.19	4.82036	6.71	0.0197	0.189737	87.1609	58.0626	62	91.7223	71.4794	158.217	51.036	84.3233	60.2237	56.4453	199.399	204.847	228.785	139.758	64.0805
ENSG00000141084	RANBP10	-0.374	-0.785709	4.53387	7.88	0.00417	0.033	0.148	4.53387	6.71	0.0198	0.189737	49.3769	55.085	44	83.5893	67.4637	73.1037	93.0657	88.3387	99.1023	171.699	99.4295	70.485	101.811	114.801	65.8124
ENSG00000164172	MOCS2	-0.0766	-0.73205	3.76537	3.25	0.0655	0.152	-0.226	3.76537	6.7	0.0198	0.189746	42.0777	40.1972	26	32.9839	22.4879	84.0693	48.8916	63.099	12.9595	71.6724	79.7057	89.9942	77.4229	32.4438	30.597
ENSG00000196923	PDLIM7	-0.376	0.182474	5.38358	2.35	0.127	0.228	0.205	5.38358	6.7	0.0198	0.189746	121.51	134.735	243	146.394	189.139	91.3796	133.38	117.02	216.5	196.115	112.669	102.581	152.523	196.327	106.801
ENSG00000133731	IMPA1	-0.215	0.150942	5.30767	1.84	0.191	0.298	-0.145	5.30767	6.7	0.0198	0.189746	169.169	170.466	180	135.098	116.054	185.37	169.405	165.205	75.4702	124.442	153.467	192.26	108.005	128.319	113.728
ENSG00000145247	OCIAD2	-0.307	-1.46165	4.26128	8.48	0.0031	0.0286	-0.265	4.26128	6.69	0.0199	0.189746	37.3547	22.3318	33	37.9541	26.5036	191.114	65.1889	110.137	28.9684	87.6872	130.771	82.4422	157.169	50.1215	26.5559
ENSG00000140995	DEF8	0.0215	0.665336	7.56604	7.83	0.00428	0.0334	0.145	7.56604	6.69	0.0199	0.189746	878.908	739.181	751	939.815	1113.95	520.603	521.082	527.164	608.335	574.955	583.608	463.816	495.507	1005.55	746.451
ENSG00000179456	ZBTB18	-0.443	0.282968	5.66272	3.93	0.041	0.116	0.192	5.66272	6.69	0.0199	0.189746	164.446	290.313	220	214.169	167.454	160.306	131.235	172.662	155.514	320.557	130.231	89.9942	111.876	223.987	222.839
ENSG00000157954	WIPI2	0.132	0.26404	6.8695	1.69	0.216	0.323	0.106	6.8695	6.69	0.0199	0.189746	470.583	379.64	392	539.038	478.671	401.548	351.248	333.851	323.988	485.692	422.305	343.929	515.249	569.43	536.313
ENSG00000117543	DPH5	-0.325	-0.231949	5.05412	1.05	0.373	0.476	-0.174	5.05412	6.7	0.0199	0.189746	119.363	108.681	82	96.6925	134.124	225.577	149.248	153.732	54.8874	110.003	151.306	154.501	158.33	94.4197	64.6578
ENSG00000156802	ATAD2	0.876	0.14955	4.76265	8.11	0.0037	0.0309	-0.182	4.76265	6.68	0.02	0.190209	81.5792	85.605	86	78.6192	58.6291	120.099	66.4755	68.8353	31.2553	85.3243	151.306	252.361	192.783	113.761	73.8946
ENSG00000075407	ZNF37A	-0.0198	-0.616391	5.0346	6.08	0.0109	0.0557	-0.145	5.0346	6.67	0.0201	0.190591	87.5903	87.0938	70	101.663	72.6841	200.513	101.643	118.167	93.766	148.596	205.614	210.511	168.008	116.465	70.4308
ENSG00000007168	PAFAH1B1	0.542	1.1629	6.75117	18.1	7.95e-05	0.00629	0.145	6.75117	6.66	0.0202	0.190591	534.129	579.137	490	546.268	526.458	203.124	222.586	209.374	284.347	294.303	303.152	377.598	306.595	556.744	516.685
ENSG00000105402	NAPA	-1.05	-1.19305	6.86319	13.1	0.000425	0.0117	0.197	6.86319	6.66	0.0202	0.190591	248.602	206.941	331	250.316	321.256	291.371	603.855	620.091	629.681	1163.56	354.218	217.748	515.637	303.225	355.041
ENSG00000127084	FGD3	-0.508	0.109928	8.41029	3.1	0.0727	0.162	0.195	8.41029	6.65	0.0202	0.190591	1331.89	1242.39	1391	1316.19	1555.28	726.338	1325.65	1133.49	1812.81	1362.04	951.605	610.135	905.461	1491.58	1354.35
ENSG00000137288	UQCC2	0.33	0.319171	4.81992	0.957	0.405	0.505	-0.197	4.81992	6.65	0.0202	0.190591	130.097	87.8382	98	112.055	88.7468	161.35	73.7663	110.71	20.5828	84.5367	165.626	149.151	113.425	127.903	67.5443
ENSG00000152082	MZT2B	0.207	0.410003	6.5186	2.39	0.123	0.224	-0.138	6.5186	6.65	0.0203	0.190591	442.245	314.133	300	436.924	347.358	479.874	268.904	329.836	145.604	241.796	486.88	332.916	433.181	413.242	223.416
ENSG00000189043	NDUFA4	0.386	0.612863	6.84745	2.32	0.13	0.231	-0.218	6.84745	6.64	0.0203	0.190591	595.957	552.339	507	349.268	399.562	548.8	344.815	556.992	107.488	161.46	526.868	483.64	512.927	428.84	393.72
ENSG00000129480	DTD2	0.258	0.403144	4.01623	2.07	0.158	0.264	-0.147	4.01623	6.64	0.0203	0.190591	93.172	50.6186	59	66.4196	46.9836	75.1924	40.743	57.9364	22.1074	49.8819	69.7087	80.5542	66.5837	70.7108	42.143
ENSG00000116560	SFPQ	0.28	0.337224	7.71547	1.96	0.174	0.281	0.129	7.71547	6.64	0.0203	0.190591	745.805	803.199	510	1051.87	981.436	701.274	499.209	468.08	561.071	1072.2	827.589	920.081	830.748	906.762	974.485
ENSG00000133574	GIMAP4	-0.489	-0.270239	9.58136	1.23	0.317	0.423	0.226	9.58136	6.64	0.0203	0.190591	2180.31	2542.84	2093	3102.75	3173.6	2331.49	2520.92	2866.99	4664.67	3192.97	2500.33	2079.31	1246.9	2170.61	4948.63
ENSG00000165699	TSC1	-0.122	0.165493	5.02783	1.13	0.349	0.452	0.145	5.02783	6.64	0.0203	0.190591	117.216	104.215	138	130.128	133.723	113.833	96.4967	111.857	70.8962	186.401	78.625	89.9942	173.04	150.572	113.151
ENSG00000163882	POLR2H	0.247	-0.0507656	5.14648	1.06	0.371	0.473	-0.163	5.14648	6.64	0.0203	0.190591	162.3	78.1611	92	119.284	112.841	197.902	112.794	156.027	47.2642	106.065	185.079	214.602	176.911	140.174	102.76
ENSG00000102974	CTCF	-0.0711	-0.291027	5.36694	1.01	0.388	0.489	0.156	5.36694	6.64	0.0203	0.190591	122.369	107.937	112	156.786	137.738	130.02	106.79	125.624	122.734	348.648	164.275	153.871	234.204	167.626	130.47
ENSG00000173757	STAT5B	-0.542	0.581271	8.45099	5.75	0.0131	0.0615	0.25	8.45099	6.64	0.0203	0.190599	1494.19	1642.13	2053	1153.98	1979.34	696.574	1114.21	895.433	1902	1038.86	623.326	707.682	589.963	1281.32	1561.02
ENSG00000180488	FAM73A	0.0657	0.106587	3.98405	0.165	0.849	0.881	-0.138	3.98405	6.63	0.0204	0.19075	89.3077	52.8518	52	56.4793	35.7397	80.4141	42.4585	61.9518	31.2553	52.5073	62.6838	65.4503	68.5193	69.8789	47.3388
ENSG00000166169	POLL	-0.433	-0.65578	5.08006	4.81	0.0232	0.0838	0.16	5.08006	6.62	0.0204	0.191022	102.618	72.9504	74	106.633	114.849	99.7344	117.94	161.763	137.981	251.772	132.122	69.2263	174.976	152.444	106.224
ENSG00000135482	ZC3H10	-0.0683	-0.0773739	4.4903	0.0367	0.964	0.971	0.226	4.4903	6.62	0.0204	0.191022	50.2356	66.2509	37	142.78	99.1876	65.2712	55.7536	87.1914	83.8558	113.416	106.184	60.7304	34.8403	122.08	106.224
ENSG00000147533	GOLGA7	-0.691	-1.32983	6.64855	17.1	0.000108	0.00677	-0.174	6.64855	6.62	0.0205	0.191022	199.225	207.685	218	165.823	217.249	653.234	573.405	555.272	397.934	459.964	555.238	539.021	498.604	212.34	180.695
ENSG00000187630	DHRS4L2	0.593	-0.305795	4.20179	11	0.000976	0.0159	-0.145	4.20179	6.61	0.0205	0.191131	63.9753	45.4079	28	58.7384	37.346	83.5471	45.4607	69.4089	32.78	61.9586	129.42	116.741	122.715	78.6138	61.7713
ENSG00000127774	EMC6	0.297	-0.240146	5.14433	3.46	0.0563	0.139	-0.155	5.14433	6.61	0.0205	0.191131	102.189	104.215	84	118.832	91.9594	160.306	121.8	173.236	59.4614	104.752	224.257	225.929	208.655	117.921	102.76
ENSG00000172661	FAM21C	-0.156	-0.095523	6.88078	0.486	0.624	0.694	0.117	6.88078	6.61	0.0205	0.191131	432.37	403.46	308	415.687	496.34	374.918	464.9	403.26	374.302	606.984	403.662	349.278	529.573	476.05	528.231
ENSG00000014216	CAPN1	-0.105	-0.533897	7.11408	4.47	0.0287	0.0934	0.139	7.11408	6.61	0.0206	0.191334	391.151	327.532	360	444.605	395.947	493.45	503.069	400.966	599.95	838.804	429.06	509.757	919.784	581.285	586.539
ENSG00000175538	KCNE3	-0.0106	0.369426	7.18358	0.892	0.429	0.527	0.244	7.18358	6.6	0.0206	0.191334	396.303	745.881	345	781.221	738.888	255.863	360.683	617.797	625.869	429.772	541.729	323.79	260.915	670.921	861.912
ENSG00000115539	PDCL3	0.168	-0.318523	4.77965	2.06	0.16	0.265	-0.179	4.77965	6.59	0.0207	0.191455	87.5903	96.7709	59	94.4333	54.2119	144.119	78.484	109.563	41.1656	128.905	176.163	174.954	159.878	92.548	59.4621
ENSG00000171202	TMEM126A	0.369	0.55208	3.90791	1.63	0.228	0.335	-0.226	3.90791	6.59	0.0207	0.191455	76.8562	54.3406	47	51.9609	63.0464	69.9707	40.743	71.1298	8.38558	28.3539	88.8921	76.4636	61.1641	51.3693	35.7927
ENSG00000122033	MTIF3	0.028	0.105635	5.84798	0.253	0.78	0.826	-0.114	5.84798	6.6	0.0207	0.191455	238.297	230.761	206	199.711	177.895	239.676	198.998	253.543	114.349	196.115	301.531	270.612	205.945	204.437	183.005
ENSG00000185386	MAPK11	-0.106	-0.0556658	4.89725	0.142	0.869	0.896	-0.148	4.89725	6.59	0.0207	0.191455	110.347	99.7485	95	104.374	100.392	168.661	104.645	104.974	57.9367	121.554	138.067	192.575	112.263	90.8842	63.5032
ENSG00000120860	CCDC53	0.247	0.260568	5.71959	1.14	0.344	0.448	-0.146	5.71959	6.58	0.0208	0.19233	214.682	196.519	236	151.364	169.061	228.188	172.407	231.746	100.627	112.628	254.788	265.892	223.365	214.212	169.727
ENSG00000100364	KIAA0930	0.834	1.19136	7.57816	9.22	0.00218	0.0239	0.208	7.57816	6.56	0.0209	0.192412	1024.03	911.88	775	1005.33	658.574	237.065	326.802	456.034	478.74	528.486	585.229	538.077	541.186	1340.8	1237.74
ENSG00000124767	GLO1	0.611	0.666554	6.55255	8.03	0.00386	0.0314	-0.135	6.55255	6.57	0.0209	0.192412	497.204	390.806	345	437.827	267.044	408.859	215.724	283.372	138.743	217.118	341.519	552.552	479.635	439.863	313.475
ENSG00000163577	EIF5A2	0.867	0.262343	3.47655	7.84	0.00425	0.0333	-0.171	3.47655	6.56	0.0209	0.192412	40.3602	46.1523	25	31.1766	25.7004	44.9066	22.3015	36.1385	12.1972	29.1415	65.1155	78.3516	53.8089	67.3833	33.4835
ENSG00000034693	PEX3	0.191	0.111739	4.20013	0.393	0.682	0.743	-0.161	4.20013	6.56	0.0209	0.192412	72.1332	62.5289	64	67.3233	49.7946	109.133	44.174	65.9672	25.9191	64.8465	82.948	104.154	97.5529	67.3833	44.4522
ENSG00000129255	MPDU1	0.401	-0.0443838	6.91877	4.11	0.0362	0.108	-0.128	6.91877	6.56	0.021	0.192412	513.09	347.631	311	477.137	266.642	579.608	338.811	507.66	203.541	393.28	708.705	594.402	681.709	581.285	428.358
ENSG00000120333	MRPS14	0.474	0.242657	5.29861	2.91	0.0834	0.176	-0.143	5.29861	6.55	0.021	0.192412	147.272	141.434	94	182.541	116.455	214.089	101.643	125.051	60.2237	108.69	235.875	227.817	156.781	192.791	125.852
ENSG00000166925	TSC22D4	-0.474	-0.0780453	6.88979	1.86	0.188	0.296	0.19	6.88979	6.55	0.021	0.192412	418.201	360.286	389	523.224	521.639	298.681	397.995	341.882	737.168	547.651	404.473	329.769	221.817	496.016	469.346
ENSG00000116852	KIF21B	-0.262	-0.0258384	5.62875	0.571	0.576	0.653	0.211	5.62875	6.55	0.021	0.192412	152.854	184.609	226	154.075	144.565	107.045	166.832	162.337	183.72	342.61	108.076	113.279	267.496	268.909	152.408
ENSG00000126653	NSRP1	-0.805	-1.86527	4.48465	16.4	0.000133	0.00751	-0.242	4.48465	6.55	0.0211	0.192412	45.5126	34.9864	39	28.0137	24.8973	136.808	147.962	100.958	82.3311	150.696	116.722	146.634	129.683	32.2358	27.7105
ENSG00000115138	POMC	1.34	0.512482	3.97822	15.4	0.000189	0.0085	-0.182	3.97822	6.54	0.0211	0.192412	60.5403	40.1972	29	62.805	39.3538	56.3943	33.8811	44.1693	12.9595	23.8908	131.312	103.525	79.3585	112.929	55.9983
ENSG00000157193	LRP8	0.464	-0.0616341	4.70274	5.65	0.014	0.0638	-0.131	4.70274	6.54	0.0211	0.192412	98.7537	84.8607	67	84.493	57.4244	121.143	77.6262	90.0595	45.7395	85.0618	110.777	188.17	145.942	118.753	89.4818
ENSG00000170270	C14orf142	0.473	0.341178	4.44349	2.68	0.099	0.195	-0.151	4.44349	6.54	0.0211	0.192412	103.477	100.493	52	61.4495	75.8966	103.39	57.4691	79.1606	35.067	47.2566	109.427	114.853	82.0683	100.243	84.2861
ENSG00000032444	PNPLA6	0.158	0.65867	7.42533	2.5	0.113	0.212	0.227	7.42533	6.55	0.0211	0.192412	928.285	631.244	547	895.535	775.029	193.203	519.367	396.95	693.716	677.344	534.974	439.587	380.146	920.073	936.384
ENSG00000086598	TMED2	0.221	0.308924	8.23412	2.01	0.167	0.273	-0.117	8.23412	6.54	0.0211	0.192516	1394.57	1189.54	1034	1161.67	1037.25	1261.56	952.101	1142.67	674.658	765.819	1360.94	1743.56	1152.05	1090.82	1013.74
ENSG00000128245	YWHAH	0.444	0.258293	5.85985	2.53	0.111	0.21	0.146	5.85985	6.53	0.0212	0.192721	178.186	203.963	183	288.722	172.273	137.331	136.382	190.444	101.389	343.923	225.878	269.353	307.756	284.091	261.518
ENSG00000172785	CBWD1	0.415	0.361864	5.27973	2.11	0.154	0.259	-0.165	5.27973	6.53	0.0212	0.192721	152.854	153.345	179	121.092	108.022	189.025	93.9234	161.763	60.2237	85.8494	175.082	205.476	225.688	135.806	128.738
ENSG00000183826	BTBD9	-0.192	-0.0983651	4.42421	0.477	0.629	0.699	0.148	4.42421	6.53	0.0212	0.192721	65.6927	78.1611	69	88.1077	65.0542	73.1037	61.7579	57.3628	96.8153	111.315	61.3329	59.157	107.231	94.6277	81.9769
ENSG00000007944	MYLIP	-0.352	0.558615	6.69825	8.64	0.00287	0.0276	0.163	6.69825	6.52	0.0213	0.192721	507.938	381.129	561	473.522	518.025	329.489	235.452	319.511	410.893	391.967	272.621	158.591	315.111	396.605	401.802
ENSG00000116459	ATP5F1	0.389	0.698073	7.94106	8.29	0.00341	0.0299	-0.128	7.94106	6.52	0.0213	0.192721	1298.4	1183.58	1034	1217.69	699.132	1048.52	625.727	791.606	436.812	538.462	1021.58	1118.95	896.944	1076.68	856.716
ENSG00000130592	LSP1	-0.884	-0.332295	9.4964	5.3	0.0171	0.0704	0.201	9.4964	6.52	0.0213	0.192721	1945.88	2059.73	2652	2866.44	3494.06	2588.92	2561.67	1722.6	5524.57	3647.42	1773.79	1891.45	2357.53	1955.99	2089.26
ENSG00000064995	TAF11	0.412	0.383735	5.6401	3.72	0.0471	0.126	-0.124	5.6401	6.51	0.0214	0.193399	208.671	221.829	169	187.963	154.604	216.178	132.522	200.77	86.9051	111.841	227.769	255.823	234.204	215.044	177.232
ENSG00000111863	ADTRP	-0.701	0.749163	3.47239	16.5	0.00013	0.00749	-0.187	3.47239	6.5	0.0214	0.193412	68.2689	53.5962	52	53.3164	57.0229	58.483	36.0254	46.4638	11.4349	28.879	27.5593	32.4105	31.3563	22.0451	11.546
ENSG00000172059	KLF11	0.393	-0.810042	4.94729	6.2	0.0102	0.0537	-0.262	4.94729	6.49	0.0215	0.193565	121.51	52.1074	50	77.7155	30.5193	194.247	85.3459	152.011	62.5107	87.4246	144.281	147.893	386.34	111.682	71.5854
ENSG00000173372	C1QA	0.999	-0.0387017	7.07154	4.91	0.0218	0.0812	-0.306	7.07154	6.5	0.0215	0.193565	620.431	342.42	284	512.38	88.7468	700.229	192.564	575.349	264.527	160.672	723.296	1239.78	660.805	1125.97	357.35
ENSG00000112584	FAM120B	-0.191	-0.108617	5.74577	0.616	0.553	0.632	0.125	5.74577	6.49	0.0215	0.193565	169.169	193.542	113	214.621	253.39	189.547	201.142	149.717	208.115	261.224	181.567	196.036	207.106	218.996	213.024
ENSG00000176845	METRNL	0.143	-0.060385	7.03197	0.518	0.605	0.678	-0.158	7.03197	6.49	0.0215	0.193565	465.86	573.182	344	472.619	318.445	462.642	628.301	463.491	401.745	289.315	763.554	641.917	499.378	662.394	360.236
ENSG00000186918	ZNF395	0.0763	0.571112	4.01536	1.59	0.235	0.342	0.258	4.01536	6.49	0.0215	0.19359	86.3022	44.6635	60	80.8783	64.2511	37.5962	27.8768	47.0375	25.9191	117.616	26.2083	24.5439	102.198	89.2204	55.421
ENSG00000110536	PTPMT1	0.597	0.238333	5.79764	3.49	0.0551	0.137	-0.166	5.79764	6.48	0.0216	0.19394	266.635	180.887	145	218.688	138.14	297.114	150.106	212.816	55.6497	135.731	290.453	297.673	282.981	252.687	242.467
ENSG00000186283	TOR3A	0.488	-0.178506	6.27928	8.94	0.00248	0.0255	-0.123	6.27928	6.48	0.0216	0.194112	261.912	206.197	209	266.13	163.037	407.814	208.433	293.697	141.792	249.672	405.283	508.184	478.086	366.656	285.187
ENSG00000138442	WDR12	0.261	0.064774	4.44166	0.862	0.441	0.538	-0.153	4.44166	6.47	0.0217	0.19418	92.7426	67.7396	68	80.4265	55.015	118.532	58.3269	80.3079	33.5423	72.4601	94.8363	153.557	79.7456	92.9639	64.6578
ENSG00000014641	MDH1	0.14	-0.0196549	6.15497	0.359	0.704	0.762	-0.151	6.15497	6.47	0.0217	0.19418	279.516	209.174	161	306.344	233.312	407.292	218.297	274.768	118.923	254.923	409.066	419.134	355.371	257.471	163.954
ENSG00000198517	MAFK	0.341	0.513905	5.59749	2.91	0.0837	0.176	0.155	5.59749	6.46	0.0218	0.194501	181.192	200.986	119	298.211	191.549	147.774	99.4988	106.121	155.514	184.563	172.11	157.333	154.846	306.552	223.416
ENSG00000204267	TAP2	-0.561	-0.424485	8.72378	2.73	0.0956	0.191	0.186	8.72378	6.46	0.0218	0.194501	1300.11	1167.21	1505	1317.55	1419.55	1150.34	1710.35	1588.95	2541.59	2161.72	1302.31	1257.09	1057.21	1282.78	2254.94
ENSG00000197586	ENTPD6	0.0212	0.416461	5.86318	2.52	0.112	0.211	0.152	5.86318	6.46	0.0218	0.194501	303.131	194.286	157	345.653	222.469	189.547	124.802	200.196	125.784	312.156	145.091	163.311	242.334	283.675	255.745
ENSG00000106367	AP1S1	0.508	0.162172	5.12183	3.63	0.0503	0.13	-0.14	5.12183	6.45	0.0219	0.194501	155	120.591	71	142.78	93.9672	164.483	102.072	119.888	50.3135	100.551	196.968	218.063	137.426	155.148	138.552
ENSG00000113734	BNIP1	0.436	-0.300669	3.60251	3.58	0.0519	0.133	-0.205	3.60251	6.45	0.0219	0.194501	47.2301	26.0537	22	29.3692	32.1256	71.5372	29.5923	53.3474	14.4842	35.705	66.7367	76.4636	93.2946	48.0418	27.7105
ENSG00000185024	BRF1	0.44	0.34807	5.12457	2.67	0.1	0.197	0.143	5.12457	6.44	0.0219	0.194501	150.277	102.726	80	188.415	123.683	93.4683	66.0466	96.3694	90.7167	176.162	131.042	129.013	182.718	215.668	135.666
ENSG00000152620	NADK2	0.351	0.394419	4.05873	2.39	0.124	0.224	-0.144	4.05873	6.45	0.0219	0.194501	87.1609	66.2509	40	72.2935	52.204	68.4042	38.5987	65.3935	28.9684	43.8436	74.3019	90.3089	85.1652	66.9673	41.5657
ENSG00000183617	MRPL54	0.326	0.296989	5.67794	1.36	0.284	0.39	-0.155	5.67794	6.45	0.0219	0.194501	256.33	177.165	133	228.628	161.431	288.76	132.951	204.785	66.3223	131.531	278.835	196.666	242.334	246.24	158.758
ENSG00000100522	GNPNAT1	0.18	-0.0968529	4.36529	0.841	0.449	0.545	-0.162	4.36529	6.45	0.0219	0.194501	90.1665	59.5513	62	65.9678	48.9915	85.1136	54.8959	99.8112	33.5423	80.3361	115.371	138.767	91.359	73.2065	50.8026
ENSG00000124942	AHNAK	-0.677	-2.49863	8.06291	26.4	8.64e-06	0.00327	-0.251	8.06291	6.43	0.0221	0.195296	341.774	329.766	204	328.935	182.714	2220.79	1385.69	1683.6	933.848	1669.73	1557.91	1517.63	2319.98	421.353	359.082
ENSG00000104218	CSPP1	0.0508	-0.497196	3.85982	3.17	0.0695	0.158	-0.174	3.85982	6.43	0.0221	0.195296	46.8007	45.4079	31	37.5022	30.9208	80.4141	54.467	51.0529	28.9684	62.7462	74.0318	73.317	112.65	44.7142	30.0197
ENSG00000127951	FGL2	-0.122	0.537288	9.89125	2.48	0.116	0.215	0.231	9.89125	6.42	0.0221	0.195296	4208.63	3739.82	4509	4378.27	4027.74	2172.22	1860.46	3945.98	3760.55	3147.81	2771.87	1798	2110.16	2806.8	6558.15
ENSG00000133103	COG6	0.305	0.0360954	4.62017	2.06	0.161	0.266	-0.12	4.62017	6.42	0.0221	0.195296	115.499	75.1836	77	86.7522	53.8103	124.798	64.76	78.0134	47.2642	91.1001	121.315	125.551	119.231	103.987	90.6364
ENSG00000196209	SIRPB2	-0.141	0.358527	6.05122	1.33	0.293	0.399	0.234	6.05122	6.43	0.0221	0.195296	252.037	303.712	254	227.724	308.405	70.4929	242.743	289.682	199.729	307.693	196.427	144.746	146.716	284.507	386.215
ENSG00000167986	DDB1	0.323	0.274322	7.61787	1.35	0.288	0.395	0.152	7.61787	6.42	0.0222	0.195503	697.287	653.576	507	1008.04	799.123	737.303	404.428	384.904	662.461	850.618	538.757	781.943	1116.83	1127.21	842.861
ENSG00000103549	RNF40	-0.00411	-0.139558	7.35331	0.331	0.723	0.778	0.142	7.35331	6.41	0.0222	0.195721	504.503	477.899	467	623.531	634.881	503.371	543.383	377.447	824.073	701.76	606.844	634.365	729.324	743.919	708.927
ENSG00000088826	SMOX	-0.243	-0.83527	4.65244	3.84	0.0436	0.12	0.232	4.65244	6.41	0.0222	0.195731	39.9309	58.8069	69	65.0641	65.4558	50.6504	100.785	64.2463	199.729	117.879	84.8393	93.4555	118.07	120.208	106.224
ENSG00000115523	GNLY	0.138	-1.29681	7.90263	11.3	0.000866	0.0149	-0.244	7.90263	6.4	0.0223	0.196022	485.181	465.245	279	564.793	242.95	819.284	1110.78	1199.46	747.079	929.116	2460.07	1456.58	1860.09	938.998	316.939
ENSG00000101199	ARFGAP1	-0.0913	0.0833623	6.14142	0.554	0.585	0.661	0.121	6.14142	6.4	0.0223	0.196022	282.522	230.761	216	332.098	255.398	215.656	217.01	267.31	170.761	415.595	241.008	198.554	313.563	354.802	249.394
ENSG00000179144	GIMAP7	-0.681	-1.07622	7.40831	8.23	0.0035	0.0301	-0.198	7.40831	6.39	0.0224	0.196088	353.367	583.603	252	461.323	345.35	1183.24	633.018	1120.29	522.955	887.636	1229.63	770.615	617.061	322.982	353.886
ENSG00000149212	SESN3	0.282	0.0015615	6.58284	2.85	0.0877	0.181	0.101	6.58284	6.39	0.0224	0.196088	309.572	256.815	312	380.896	319.248	310.169	295.065	321.231	251.567	420.846	409.877	331.972	495.507	548.009	438.749
ENSG00000110925	CSRNP2	-0.136	-0.291731	4.58959	1.27	0.309	0.414	0.133	4.58959	6.39	0.0224	0.196088	52.3824	87.8382	61	79.071	94.7704	72.5815	79.3417	105.547	82.3311	126.543	102.672	89.6795	78.5843	104.194	102.182
ENSG00000163297	ANTXR2	-0.298	0.0872492	7.10495	1.22	0.321	0.426	0.188	7.10495	6.39	0.0224	0.196088	373.976	548.617	575	458.16	696.321	355.075	539.952	419.322	651.026	496.719	382.858	485.213	327.499	453.589	710.659
ENSG00000161057	PSMC2	0.578	0.564509	7.27849	7.46	0.00515	0.0372	-0.121	7.27849	6.38	0.0225	0.196317	730.348	626.778	514	677.751	524.45	677.776	351.248	522.575	259.191	348.911	760.582	925.745	623.642	694.006	576.725
ENSG00000078237	TIGAR	0.104	-0.329345	4.62866	2.43	0.12	0.22	-0.152	4.62866	6.38	0.0225	0.196317	77.2855	75.928	69	81.782	50.9993	88.7688	87.4903	107.268	67.8469	93.2004	164.005	171.807	96.7786	84.645	61.194
ENSG00000182196	ARL6IP4	0.208	-0.0109388	7.26648	0.796	0.468	0.561	-0.146	7.26648	6.38	0.0225	0.196317	616.996	442.913	477	623.531	405.184	949.826	439.167	581.658	288.921	474.928	720.594	703.591	1049.85	631.198	412.194
ENSG00000152422	XRCC4	0.919	1.09113	4.39049	5.87	0.0123	0.0593	-0.252	4.39049	6.37	0.0226	0.196362	109.917	133.246	124	39.7614	55.4166	53.7834	58.7558	69.9826	19.8205	21.2655	92.4046	124.293	91.359	71.5427	80.245
ENSG00000100911	PSME2	0.134	0.491343	8.00327	2.02	0.166	0.272	0.183	8.00327	6.37	0.0226	0.196362	1174.31	871.683	868	1475.24	1024.81	579.086	630.016	1178.23	413.18	1212.92	835.154	679.676	835.78	983.712	1597.97
ENSG00000121350	PYROXD1	-0.0545	-0.33015	5.44604	1.67	0.219	0.326	-0.14	5.44604	6.37	0.0226	0.196362	173.034	134.735	130	96.2407	124.085	216.178	165.545	233.466	78.5195	162.248	212.909	212.399	224.526	157.228	128.161
ENSG00000140400	MAN2C1	-0.0798	0.875824	6.30204	12	0.00065	0.0136	0.163	6.30204	6.36	0.0227	0.196924	504.503	297.757	362	474.426	360.208	195.291	165.974	228.304	183.72	374.114	149.955	151.354	337.951	369.984	233.807
ENSG00000254505	CHMP4A	-0.121	-0.757508	5.96427	6.7	0.0077	0.0458	-0.159	5.96427	6.36	0.0227	0.196924	178.186	151.856	133	166.275	137.337	337.844	246.174	290.829	147.129	309.53	377.184	401.513	387.115	166.378	129.893
ENSG00000164167	LSM6	0.242	0.34129	5.00441	1.85	0.189	0.297	-0.133	5.00441	6.36	0.0227	0.196924	139.543	139.946	96	145.491	97.5814	123.232	84.9171	145.128	57.1744	87.4246	189.132	139.711	126.586	132.271	88.9045
ENSG00000187778	MCRS1	0.035	0.0369694	5.35473	0.0192	0.981	0.984	0.153	5.35473	6.35	0.0228	0.197067	158.865	119.103	120	189.77	129.707	112.266	95.2101	168.647	89.9544	278.814	148.604	116.111	213.687	200.07	157.026
ENSG00000167220	HDHD2	-0.554	-1.77742	4.80363	13.8	0.000337	0.0107	-0.247	4.80363	6.35	0.0228	0.197156	47.2301	56.5738	37	31.6284	38.1491	199.991	125.66	166.352	81.5688	164.348	156.98	218.063	173.04	35.9793	43.8749
ENSG00000081721	DUSP12	0.466	0.418968	4.87866	3.7	0.0477	0.127	-0.135	4.87866	6.35	0.0228	0.197156	138.255	123.569	84	127.417	84.7311	147.252	79.3417	90.6332	42.6902	74.8229	114.83	146.005	162.975	138.718	96.4094
ENSG00000147416	ATP6V1B2	-0.366	0.457261	8.8527	5.09	0.0195	0.0758	0.186	8.8527	6.34	0.0229	0.197575	1755.24	2010.6	1757	2571.84	2601.37	1039.12	1627.15	1332.54	1953.08	1683.65	1346.62	1250.79	715.001	1516.12	2055.19
ENSG00000100650	SRSF5	-0.446	-0.649473	8.1979	4.01	0.0389	0.112	-0.18	8.1979	6.34	0.0229	0.197575	955.335	653.576	970	879.721	645.322	2111.65	1468.46	1132.91	1007.03	1027.57	1036.44	1627.45	1763.31	676.744	621.177
ENSG00000142552	RCN3	-0.0177	0.4656	4.4593	1.05	0.372	0.474	0.282	4.4593	6.33	0.0229	0.197575	93.6014	97.5153	86	78.1673	79.5107	22.9755	80.1995	80.8815	60.986	95.5633	44.5812	39.9625	38.7115	136.638	148.944
ENSG00000171421	MRPL36	0.499	0.243977	4.75239	3.28	0.0639	0.15	-0.141	4.75239	6.32	0.023	0.198141	95.3188	98.2597	67	107.537	89.1484	118.532	69.9065	102.679	38.1163	75.873	183.728	154.815	120.393	116.673	77.9357
ENSG00000116584	ARHGEF2	-0.133	0.0677554	7.87179	0.715	0.504	0.592	0.124	7.87179	6.32	0.023	0.198141	706.733	823.297	879	1131.39	859.76	757.146	775.833	730.802	931.561	990.287	899.189	727.191	766.1	975.601	1026.44
ENSG00000197894	ADH5	0.557	0.246211	6.26736	5.04	0.0201	0.0773	-0.128	6.26736	6.31	0.0231	0.198141	319.018	241.927	253	295.951	210.824	410.425	178.841	239.776	122.734	221.318	362.593	485.213	401.051	388.91	265.559
ENSG00000120137	PANK3	0.536	0.540214	4.4333	4.64	0.0259	0.0889	-0.146	4.4333	6.32	0.0231	0.198141	100.471	96.0265	74	93.0778	57.0229	107.045	49.3205	49.9056	41.9279	50.6695	74.5721	134.362	105.682	101.283	65.8124
ENSG00000213281	NRAS	0.296	0.279753	7.07812	2.37	0.126	0.226	-0.111	7.07812	6.31	0.0231	0.198141	569.337	541.173	538	447.316	419.238	601.539	366.687	485.863	288.921	393.542	583.608	789.809	605.834	561.735	434.131
ENSG00000138326	RPS24	0.142	0.676102	8.78354	1.57	0.238	0.345	-0.324	8.78354	6.31	0.0231	0.198141	2081.56	3153.24	2644	718.416	1296.67	2512.16	1446.59	2199.29	449.01	436.073	1421.46	1603.85	2325.78	935.879	1272.95
ENSG00000092439	TRPM7	0.0914	0.0672195	6.09683	0.155	0.858	0.888	-0.124	6.09683	6.3	0.0232	0.198937	304.849	265.003	220	257.094	178.698	375.44	199.426	243.218	124.259	267	270.459	331.657	377.437	273.069	190.51
ENSG00000129245	FXR2	0.29	0.30596	6.17627	2.1	0.155	0.26	0.12	6.17627	6.3	0.0233	0.198937	243.449	262.77	248	344.298	264.634	234.976	199.855	152.011	243.944	271.988	255.329	274.388	295.756	399.724	340.031
ENSG00000149573	MPZL2	-1.38	-0.613831	3.85018	8.37	0.00326	0.029	0.24	3.85018	6.29	0.0233	0.199515	33.4904	58.0626	35	36.1467	72.6841	47.5174	68.6199	95.2222	75.4702	69.8347	27.5593	21.7119	15.0975	33.8996	64.0805
ENSG00000147604	RPL7	-0.168	0.528839	9.36656	3.12	0.072	0.161	-0.227	9.36656	6.28	0.0234	0.199947	3355.48	3559.68	3674	1909.45	2349.98	3774.24	2276.03	3374.65	955.193	965.871	2103.15	2185.35	2815.48	1713.7	1709.97
ENSG00000154122	ANKH	0.493	-0.302281	5.39067	4.61	0.0263	0.0898	0.194	5.39067	6.28	0.0235	0.20003	105.624	51.363	96	180.734	135.329	97.6457	121.371	91.2068	200.492	168.811	227.499	166.772	209.816	316.951	179.541
ENSG00000178234	GALNT11	0.11	0.239218	5.03148	0.823	0.457	0.551	-0.136	5.03148	6.27	0.0235	0.200384	165.305	145.156	120	126.514	72.6841	173.36	89.2058	113.578	55.6497	115.253	119.153	146.005	153.297	124.784	106.801
ENSG00000119013	NDUFB3	-0.213	0.54148	5.77287	3.31	0.0628	0.148	-0.23	5.77287	6.27	0.0235	0.200473	308.713	340.187	240	154.979	208.415	173.36	240.598	295.418	106.726	64.0589	253.167	189.428	117.296	164.715	134.511
ENSG00000155906	RMND1	0.436	0.347174	4.1162	3.57	0.0523	0.133	-0.123	4.1162	6.24	0.0238	0.202151	73.8506	52.8518	59	72.7453	54.2119	73.1037	44.6029	53.3474	32.78	49.0943	86.1903	106.986	89.4235	63.8477	47.3388
ENSG00000157106	SMG1	-0.44	0.249893	6.76354	6.05	0.011	0.056	0.142	6.76354	6.23	0.0239	0.202151	419.489	505.442	483	414.784	463.411	286.671	359.397	434.81	323.988	612.76	325.848	250.788	253.56	436.951	405.266
ENSG00000173120	KDM2A	-0.749	-0.301689	6.75401	5.24	0.0178	0.0724	0.17	6.75401	6.23	0.0239	0.202151	378.27	410.904	401	336.616	323.263	278.838	469.617	444.561	434.525	818.326	261.273	195.407	417.697	374.767	396.029
ENSG00000196943	NOP9	0.4	0.140753	5.54641	1.89	0.183	0.291	0.151	5.54641	6.23	0.0239	0.202151	120.651	149.623	106	259.805	171.47	178.582	82.3438	111.284	133.407	233.132	166.707	212.714	276.013	262.462	179.541
ENSG00000171310	CHST11	-0.235	0.0772419	7.2473	1.51	0.251	0.359	0.131	7.2473	6.23	0.0239	0.202151	560.75	475.666	501	610.428	785.47	472.563	498.352	411.291	707.438	663.43	549.294	527.379	493.571	536.362	581.92
ENSG00000048707	VPS13D	-0.138	-0.0178721	4.84772	0.354	0.707	0.765	0.13	4.84772	6.23	0.0239	0.202151	93.172	91.5602	94	126.062	108.022	84.0693	81.4861	81.4551	126.546	153.059	93.2152	117.37	131.232	119.169	83.1315
ENSG00000198162	MAN1A2	0.000252	0.0592418	5.50364	0.0441	0.957	0.966	-0.172	5.50364	6.23	0.0239	0.202151	154.571	256.815	159	114.314	125.691	258.996	133.809	137.671	140.268	128.38	159.141	255.508	244.656	150.157	109.11
ENSG00000277972	CISD3	-0.1	-2.07123	4.75221	13.6	0.000356	0.0108	-0.295	4.75221	6.22	0.024	0.202151	36.9253	20.843	22	33.4357	29.7161	170.227	117.94	156.6	41.9279	145.708	299.369	200.127	196.654	53.4491	27.7105
ENSG00000119669	IRF2BPL	-0.601	-0.363466	5.31378	1.97	0.172	0.279	0.219	5.31378	6.22	0.024	0.202151	94.4601	181.632	86	113.862	171.872	89.291	176.696	103.253	250.043	232.082	126.989	86.5329	103.747	140.798	184.737
ENSG00000155100	OTUD6B	0.204	0.305498	3.9389	0.953	0.407	0.506	-0.16	3.9389	6.22	0.024	0.202151	72.9919	77.4167	49	50.6054	40.1569	65.2712	41.1719	62.5254	19.8205	50.6695	70.5193	84.9596	46.8409	62.3919	45.6068
ENSG00000161265	U2AF1L4	0.23	0.443246	3.45862	0.824	0.457	0.551	0.249	3.45862	6.22	0.024	0.202151	47.2301	32.7532	41	51.9609	33.3303	18.7981	24.4458	37.2858	12.9595	76.3981	24.5872	20.1386	63.0997	68.0072	43.2976
ENSG00000266173	STRADA	-0.329	-0.275965	4.06225	1.47	0.26	0.367	0.153	4.06225	6.21	0.024	0.202282	48.5181	49.8742	58	48.7981	62.2433	40.7292	76.3396	52.7737	67.8469	92.1503	43.7706	61.045	63.8739	75.7022	58.3075
ENSG00000125445	MRPS7	0.397	0.258154	5.14504	2.47	0.116	0.215	-0.128	5.14504	6.21	0.0241	0.202282	156.718	120.591	89	161.757	106.817	191.636	89.6347	110.137	57.9367	105.015	175.623	189.428	166.846	173.242	106.224
ENSG00000159840	ZYX	-0.825	-1.33853	6.43817	11.6	0.000774	0.0142	0.203	6.43817	6.2	0.0242	0.202998	141.69	176.421	193	124.706	261.422	178.582	469.617	451.445	471.117	834.341	343.14	199.812	311.627	316.743	299.62
ENSG00000148690	FRA10AC1	-0.114	-0.909909	3.57	4.71	0.0246	0.0862	-0.229	3.57	6.2	0.0242	0.203144	27.4793	32.0088	24	22.5917	21.6847	60.5717	53.1804	51.0529	26.6814	53.82	69.1684	82.4422	87.4879	21.2132	17.8964
ENSG00000215440	NPEPL1	0.0676	0.379032	5.57658	3.03	0.0769	0.168	0.122	5.57658	6.2	0.0242	0.203144	183.338	178.654	196	216.429	194.36	123.232	132.522	155.453	175.335	158.309	159.411	132.474	217.171	211.301	192.242
ENSG00000110107	PRPF19	0.4	0.224514	6.26684	1.61	0.23	0.338	0.156	6.26684	6.19	0.0243	0.203144	269.211	240.439	169	379.993	317.641	252.208	158.255	177.251	158.564	487.793	271.27	317.497	503.636	407.627	284.033
ENSG00000158882	TOMM40L	0.0243	-0.0251719	5.32094	0.035	0.966	0.972	-0.138	5.32094	6.17	0.0245	0.205074	148.989	113.148	143	153.172	120.069	172.316	209.719	119.315	99.8646	108.69	194.266	199.812	183.105	162.843	98.1413
ENSG00000204560	DHX16	-0.0242	-0.106397	6.53367	0.241	0.788	0.832	0.115	6.53367	6.15	0.0246	0.206051	268.353	294.779	266	383.607	358.2	340.454	282.628	247.807	398.696	412.707	312.879	423.224	419.632	386.206	366.587
ENSG00000125249	RAP2A	0.577	0.0788667	5.26192	7.4	0.00532	0.0378	-0.121	5.26192	6.14	0.0247	0.206051	142.12	151.112	108	129.676	75.0935	161.873	95.2101	140.539	68.6093	117.616	208.316	204.218	215.623	216.708	137.975
ENSG00000129625	REEP5	0.126	-0.401291	6.78571	4.21	0.034	0.103	-0.134	6.78571	6.15	0.0247	0.206051	334.045	316.366	275	295.048	308.405	508.593	381.698	539.21	228.698	433.71	711.407	703.906	583.382	382.878	292.692
ENSG00000186448	ZNF197	-0.0875	-0.151104	3.94028	0.356	0.706	0.763	-0.129	3.94028	6.15	0.0247	0.206051	53.2411	52.8518	49	51.9609	41.3617	78.3254	52.7515	60.8045	29.7307	63.7964	74.0318	77.0929	66.1966	58.8564	32.9062
ENSG00000143303	RRNAD1	0.00222	-0.693548	4.62574	8.14	0.00367	0.0307	-0.138	4.62574	6.14	0.0248	0.206051	80.7205	49.8742	43	76.36	53.8103	118.532	105.074	104.974	64.0353	103.177	155.359	129.327	154.846	90.2603	57.1529
ENSG00000213741	RPS29	-0.262	0.585837	7.56499	5.73	0.0133	0.0619	-0.193	7.56499	6.14	0.0248	0.206051	1012.87	969.942	1047	773.088	654.558	1076.19	635.591	931.571	244.706	346.286	650.885	479.55	697.58	496.848	503.985
ENSG00000180304	OAZ2	0.0643	0.414325	6.85856	3.02	0.0771	0.168	0.131	6.85856	6.14	0.0248	0.206051	443.104	465.989	515	536.327	431.286	286.671	337.953	367.695	378.113	455.501	426.898	345.188	353.823	471.059	588.848
ENSG00000130305	NSUN5	0.176	0.364416	5.76211	2.42	0.121	0.221	0.116	5.76211	6.14	0.0248	0.206051	227.563	168.233	164	301.373	227.288	178.582	126.518	156.027	157.801	231.295	207.505	177.786	189.299	317.783	203.21
ENSG00000172586	CHCHD1	0.254	0.327207	4.55398	1.43	0.269	0.376	-0.14	4.55398	6.14	0.0248	0.206051	104.765	81.1387	62	106.181	87.9437	108.089	78.9128	85.4705	32.78	63.7964	146.983	99.4341	86.7137	93.3799	69.2762
ENSG00000196839	ADA	1.44	0.54661	6.30103	12.1	0.000641	0.0135	-0.22	6.30103	6.13	0.0249	0.206316	318.588	255.326	134	374.571	109.628	234.454	122.658	214.537	79.2818	165.66	754.097	499.688	663.127	547.593	164.531
ENSG00000157881	PANK4	0.126	0.17984	5.03469	0.375	0.693	0.753	0.148	5.03469	6.12	0.0249	0.206476	108.629	115.381	73	183.445	130.108	128.976	61.329	76.8661	112.062	164.61	122.125	98.4902	153.297	162.011	135.089
ENSG00000011052	NME1-NME2	0.48	0.558203	8.0454	3.75	0.0463	0.125	-0.155	8.0454	6.12	0.025	0.206476	1255.46	1017.58	1005	1168.9	872.209	1380.09	668.615	952.795	301.881	592.282	1130.2	1473.26	1188.05	1109.54	920.219
ENSG00000213619	NDUFS3	0.364	0.253228	5.8455	2.39	0.123	0.224	-0.119	5.8455	6.12	0.025	0.206476	248.602	180.143	155	258.449	195.966	290.326	147.962	209.948	101.389	159.622	318.283	290.121	293.82	231.474	180.695
ENSG00000150867	PIP4K2A	0.172	-0.0812656	8.02948	1.12	0.351	0.454	0.126	8.02948	6.12	0.025	0.206476	824.379	737.692	816	991.324	880.642	773.855	811.001	666.555	1143.49	1097.66	949.174	1184.4	1234.51	1376.37	1141.33
ENSG00000196873	CBWD3	0.0721	0.0769968	5.05388	0.0796	0.924	0.94	-0.159	5.05388	6.12	0.025	0.206476	153.283	95.2821	164	83.5893	89.1484	146.73	95.6389	134.802	99.1023	85.8494	153.197	184.394	159.491	106.898	88.3272
ENSG00000254470	AP5B1	-0.793	0.633751	8.15816	4.3	0.0322	0.0999	0.35	8.15816	6.11	0.0251	0.206532	1413.9	1156.04	1937	855.774	1446.05	298.159	893.774	734.243	2024.74	806.512	421.765	386.409	277.561	952.308	1427.09
ENSG00000141867	BRD4	-0.393	-0.505143	4.69541	2.71	0.097	0.193	0.161	4.69541	6.11	0.0251	0.206806	70.8451	72.9504	49	89.4632	105.613	75.1924	95.2101	87.765	146.366	143.082	114.83	68.9116	77.4229	111.889	99.8732
ENSG00000163931	TKT	0.225	0.819938	10.1151	5.07	0.0198	0.0766	0.196	10.1151	6.1	0.0252	0.206833	5447.34	4478.26	4896	5487.07	5549.69	2727.29	2397.41	2469.47	4369.65	2496.2	2454.4	2689.13	4178.51	5655.83	5836.52
ENSG00000184602	SNN	-0.17	0.518244	8.08546	2.9	0.0844	0.177	0.211	8.08546	6.1	0.0252	0.206833	989.255	1223.04	779	1451.74	1806.26	623.47	743.239	536.342	1481.96	792.335	947.012	575.522	611.254	1090.61	1149.41
ENSG00000166797	FAM96A	0.368	0.443484	6.29751	2.26	0.137	0.238	-0.161	6.29751	6.1	0.0252	0.206833	384.281	338.698	338	259.353	229.296	371.262	223.872	342.456	115.111	147.283	309.907	371.619	380.534	299.065	303.661
ENSG00000112339	HBS1L	0.243	-0.0581667	5.99782	2.34	0.129	0.23	-0.106	5.99782	6.08	0.0254	0.208315	224.987	210.663	174	229.532	187.934	337.321	204.573	195.033	144.079	226.044	298.829	401.827	329.434	268.493	191.664
ENSG00000146112	PPP1R18	-0.248	-0.105783	7.77575	0.694	0.514	0.599	0.148	7.77575	6.07	0.0255	0.208676	643.617	683.352	746	957.437	867.792	584.83	840.164	972.299	581.654	1320.82	962.413	479.235	759.519	881.39	945.043
ENSG00000146859	TMEM140	-0.908	-0.650209	7.90687	1.3	0.299	0.405	0.396	7.90687	6.07	0.0255	0.208911	364.959	720.571	266	909.09	1556.88	307.036	881.765	794.474	2425.72	1243.64	893.244	274.703	85.5523	694.422	1268.33
ENSG00000103150	MLYCD	0.209	0.249617	4.41125	0.658	0.531	0.614	0.158	4.41125	6.06	0.0256	0.209107	74.7094	76.6723	39	115.67	91.1563	63.7047	40.743	71.7035	49.5511	117.879	92.6748	68.597	68.1322	115.425	91.791
ENSG00000172732	MUS81	0.725	1.04012	5.86724	14.4	0.000268	0.00957	0.137	5.86724	6.06	0.0257	0.209731	303.131	228.528	238	308.151	252.989	133.153	99.9277	127.345	127.308	173.012	190.213	177.786	206.719	426.761	267.291
ENSG00000145741	BTF3	-0.498	-0.796694	8.45371	7.94	0.00405	0.0325	-0.148	8.45371	6.05	0.0257	0.209744	1075.13	841.163	810	1028.83	878.232	2162.3	1708.21	1958.94	1010.84	1493.04	1718.67	1510.08	2095.45	894.076	704.308
ENSG00000235568	NFAM1	-0.596	-0.0558481	8.41213	1.69	0.216	0.323	0.242	8.41213	6.05	0.0257	0.209744	1160.14	1360.75	1104	1298.57	1433.6	511.726	1368.97	1329.1	1564.29	2293.26	1194.23	530.525	449.053	1184.61	1793.1
ENSG00000112081	SRSF3	-0.0548	-0.295301	7.89135	1.53	0.246	0.354	-0.127	7.89135	6.05	0.0257	0.209744	778.866	815.853	631	722.935	709.975	1225.01	832.874	1148.98	552.686	893.937	1228.01	1387.04	1191.54	691.718	671.402
ENSG00000167536	DHRS13	-0.356	0.186984	6.16416	1.2	0.326	0.431	0.244	6.16416	6.05	0.0257	0.209744	206.095	268.725	164	235.857	642.11	194.247	315.222	180.119	330.087	176.95	198.048	176.527	127.361	325.062	335.412
ENSG00000104866	PPP1R37	0.478	0.323194	4.529	1.98	0.17	0.277	0.169	4.529	6.04	0.0258	0.209792	72.5625	63.2733	50	155.431	80.3139	76.7589	47.1762	55.6419	48.7888	108.953	93.4854	73.0023	97.5529	171.37	96.9867
ENSG00000166503	HDGFRP3	-0.506	0.198926	3.99212	4.02	0.0386	0.112	-0.178	3.99212	6.01	0.0261	0.212082	75.9974	72.9504	67	42.0206	66.259	96.6013	66.9044	51.0529	23.6321	62.7462	45.3917	72.373	58.4543	36.6032	25.9786
ENSG00000078668	VDAC3	0.265	0.209872	6.57392	1.47	0.26	0.367	-0.116	6.57392	6.01	0.0261	0.212082	356.802	307.434	317	433.761	307.602	477.263	276.195	324.1	192.868	285.377	467.427	576.152	446.73	374.767	262.672
ENSG00000167740	CYB5D2	0.166	0.0542144	3.48422	0.421	0.664	0.728	0.13	3.48422	6.01	0.0261	0.212082	38.6428	27.5425	31	48.3463	41.7632	38.1184	28.3057	40.7276	33.5423	38.8554	39.1774	37.4451	41.8084	57.4006	57.1529
ENSG00000130312	MRPL34	-0.0426	-1.78448	4.87963	10.9	0.00104	0.0166	-0.289	4.87963	6	0.0262	0.212082	38.6428	36.4752	28	51.0573	30.1177	208.868	117.512	162.337	43.4525	148.333	279.646	216.804	255.108	44.7142	39.2565
ENSG00000131876	SNRPA1	-0.0876	-1.53057	4.69005	7.67	0.00464	0.0349	-0.293	4.69005	6	0.0262	0.212082	60.5403	30.5201	29	36.1467	38.9522	191.636	106.79	139.965	32.0177	128.38	174.812	195.722	245.431	48.6657	26.5559
ENSG00000117395	EBNA1BP2	0.735	0.45147	5.89168	6.42	0.00902	0.0504	-0.145	5.89168	6	0.0262	0.212082	244.738	213.64	184	237.213	177.895	291.371	121.8	152.585	87.6674	163.298	263.975	487.731	303.111	284.507	178.964
ENSG00000106588	PSMA2	0.219	0.553058	6.88773	3.58	0.0519	0.133	-0.151	6.88773	6	0.0262	0.212082	581.359	552.339	530	409.362	439.317	507.026	404.428	485.289	195.155	208.191	483.908	554.754	417.309	421.145	415.657
ENSG00000120594	PLXDC2	-0.0664	0.550774	7.37676	2.04	0.162	0.268	0.241	7.37676	6	0.0262	0.212082	635.888	793.522	766	505.151	897.909	275.183	522.798	432.515	782.908	476.504	423.116	464.446	280.271	644.3	1061.08
ENSG00000137267	TUBB2A	-0.388	-1.65642	7.88651	7.9	0.00413	0.0329	0.315	7.88651	5.99	0.0263	0.212131	255.901	209.918	444	412.073	611.992	371.262	1305.49	585.674	2502.71	961.408	693.035	1100.07	985.981	1612.83	780.512
ENSG00000143183	TMCO1	0.395	0.21217	7.19347	1.7	0.215	0.322	-0.154	7.19347	6	0.0263	0.212131	595.957	622.311	515	420.658	423.656	635.48	452.891	697.531	236.321	301.654	750.044	820.017	558.606	642.013	588.271
ENSG00000214087	ARL16	0.14	-1.47035	4.18588	25.8	9.98e-06	0.00342	-0.164	4.18588	5.99	0.0263	0.21217	35.2079	20.843	25	30.7247	24.0942	123.232	66.4755	94.6486	40.4032	69.8347	117.262	92.5115	159.491	75.9101	50.8026
ENSG00000136942	RPL35	-0.114	0.358085	9.08734	1.91	0.18	0.287	-0.187	9.08734	5.99	0.0264	0.21217	2445.66	2559.96	2635	1807.79	1877.74	3185.76	1939.37	2680.56	801.966	1047.26	1987.24	2006.93	2288.23	1536.3	1630.88
ENSG00000150990	DHX37	0.38	0.189429	5.05703	1.75	0.206	0.314	0.142	5.05703	5.98	0.0264	0.212376	133.532	93.049	79	163.112	110.03	109.133	56.6114	88.9123	102.914	163.56	119.694	121.775	171.105	217.54	137.975
ENSG00000117676	RPS6KA1	0.0222	0.470688	9.02843	3.47	0.0561	0.139	0.146	9.02843	5.98	0.0265	0.212546	2083.7	2212.33	2121	2374.39	2385.72	1333.62	1610.42	1452.43	1948.5	1678.13	1653.29	1416.94	1605.36	2523.34	2418.32
ENSG00000101343	CRNKL1	0.0829	0.37189	6.29321	2.05	0.161	0.266	0.136	6.29321	5.98	0.0265	0.212546	267.064	323.066	255	378.185	379.483	229.755	244.887	183.561	294.258	264.374	265.596	301.449	218.333	336.5	379.865
ENSG00000166037	CEP57	0.325	0.176808	5.77134	1.9	0.182	0.289	-0.119	5.77134	5.97	0.0265	0.212546	237.868	196.519	190	197	144.565	285.627	137.669	175.53	114.349	169.599	216.421	280.996	333.693	248.736	162.222
ENSG00000104892	KLC3	0.0651	-0.538262	3.69422	1.32	0.294	0.4	0.283	3.69422	5.97	0.0265	0.212546	24.4738	17.121	28	47.4426	54.2119	16.1873	58.7558	26.3869	92.2413	35.1799	57.8204	38.0745	52.6476	63.6397	71.5854
ENSG00000132604	TERF2	-0.0145	-0.449032	4.31046	3.09	0.0732	0.163	0.14	4.31046	5.96	0.0266	0.212546	52.3824	42.4303	50	75.4563	57.0229	66.3155	57.4691	65.3935	55.6497	150.958	83.4884	76.1489	116.521	79.8616	72.1627
ENSG00000020129	NCDN	0.133	0.0845229	3.88983	0.146	0.865	0.894	0.174	3.88983	5.97	0.0266	0.212546	50.665	55.085	25	70.0343	54.6134	32.3745	34.7388	39.0067	45.7395	102.389	55.3887	56.6397	71.2291	71.1268	47.9161
ENSG00000167461	RAB8A	-0.338	-0.596223	7.44773	5.08	0.0196	0.0762	0.132	7.44773	5.96	0.0267	0.212546	489.046	428.77	354	682.27	565.811	508.593	659.18	842.085	729.545	1100.55	786.79	500.632	799.004	622.255	695.071
ENSG00000259112	NDUFC2-KCTD14	0.395	0.388829	6.4818	4.28	0.0325	0.101	-0.107	6.4818	5.95	0.0267	0.212546	376.982	346.887	266	436.02	287.925	393.716	263.758	302.875	157.801	233.132	480.666	430.776	370.082	402.636	308.856
ENSG00000257727	CNPY2	0.401	-0.0104629	6.24367	3.42	0.0579	0.141	-0.127	6.24367	5.96	0.0267	0.212546	273.076	208.43	199	303.633	210.422	430.268	226.017	267.884	119.685	229.982	420.144	473.886	342.596	342.324	277.105
ENSG00000007520	TSR3	0.234	-0.172243	5.44599	2.44	0.119	0.219	-0.129	5.44599	5.95	0.0267	0.212546	138.685	117.614	107	173.052	120.471	258.474	133.38	153.159	78.5195	158.572	261.813	244.809	230.72	184.264	118.924
ENSG00000148834	GSTO1	0.165	0.0557547	6.9657	0.434	0.656	0.722	-0.128	6.9657	5.96	0.0267	0.212546	513.949	396.761	370	515.543	377.074	513.293	458.466	564.45	285.11	310.581	723.025	700.13	437.439	434.872	442.213
ENSG00000099995	SF3A1	-0.548	-0.597658	4.82078	3.94	0.0408	0.115	0.17	4.82078	5.95	0.0268	0.212546	71.7038	79.6499	55	91.2705	120.471	83.5471	92.2079	107.842	197.442	143.082	108.076	79.9249	108.005	103.155	88.3272
ENSG00000142937	RPS8	-0.442	0.0638247	9.74299	3	0.0784	0.17	-0.159	9.74299	5.95	0.0268	0.212546	3720.01	3508.32	3564	3335.89	2762.8	5459.8	3162.52	4594.76	1624.51	2420.06	3130.68	2791.71	3657.46	2171.24	2169.5
ENSG00000180198	RCC1	0.0127	-0.33298	6.29299	2.55	0.109	0.208	-0.119	6.29299	5.95	0.0268	0.212546	301.414	213.64	164	286.463	214.037	432.878	303.214	331.557	149.416	316.094	400.42	449.971	340.274	315.495	240.158
ENSG00000085265	FCN1	0.542	0.542399	10.5332	2.22	0.141	0.244	0.205	10.5332	5.95	0.0268	0.212546	5522.91	6514.17	4319	5783.93	6218.3	2922.06	3415.12	3636.23	5796.72	3736.94	5139.53	4813.75	4847.84	7683.56	11620.5
ENSG00000169682	SPNS1	0.393	0.279052	4.78888	1.34	0.29	0.396	0.171	4.78888	5.95	0.0268	0.212546	120.651	101.237	59	111.151	94.7704	53.2613	45.4607	87.1914	82.3311	165.135	108.346	87.7915	159.104	147.245	118.924
ENSG00000043143	JADE2	-0.137	-0.156381	6.07662	0.319	0.731	0.786	0.151	6.07662	5.94	0.0269	0.213319	228.851	165.255	223	316.284	201.588	234.976	152.679	199.049	314.84	396.43	252.356	180.932	348.403	325.686	226.302
ENSG00000048462	TNFRSF17	0.887	0.00850925	4.93574	3.73	0.047	0.126	-0.278	4.93574	5.93	0.027	0.213544	94.0307	52.1074	90	64.6123	87.5421	237.065	47.605	136.523	24.3944	32.5545	208.316	218.378	197.041	174.489	91.2137
ENSG00000118181	RPS25	-0.316	0.409153	8.48503	6.26	0.00983	0.0529	-0.148	8.48503	5.92	0.0271	0.214003	1848.41	1677.11	1693	1508.22	1285.42	2012.44	1203.42	1701.38	638.066	840.117	1185.05	1085.28	1375.42	967.282	964.671
ENSG00000156876	SASS6	0.281	0.371764	3.29991	1.52	0.249	0.357	-0.156	3.29991	5.92	0.0271	0.214003	39.0721	38.7084	47	32.9839	23.6926	45.4287	24.0169	29.255	16.7712	29.9292	40.7985	56.6397	43.7439	35.1474	24.824
ENSG00000100139	MICALL1	-0.358	-0.181436	4.27788	0.935	0.413	0.512	0.185	4.27788	5.92	0.0271	0.214112	57.9642	51.363	89	63.7086	61.4401	49.0839	60.4712	56.7891	109.012	104.227	70.7895	50.3464	52.6476	74.6623	86.5953
ENSG00000162367	TAL1	0.241	-1.22402	4.72889	11.3	0.000862	0.0149	0.218	4.72889	5.91	0.0272	0.214773	24.0444	29.0313	39	65.9678	80.7155	62.1382	134.666	78.587	136.456	101.339	169.949	102.895	104.134	186.76	144.325
ENSG00000051108	HERPUD1	-0.0675	-0.556621	7.06069	7.4	0.00531	0.0378	-0.11	7.06069	5.9	0.0273	0.214863	385.998	413.137	338	408.91	279.894	689.786	501.783	545.52	362.867	635.076	705.733	746.7	741.711	477.714	364.277
ENSG00000078177	N4BP2	0.296	-0.220805	4.40978	2.51	0.113	0.212	-0.168	4.40978	5.9	0.0273	0.214863	70.8451	61.0401	73	55.1238	43.7711	114.355	63.9022	86.6178	31.2553	75.6105	88.0816	156.389	130.07	80.2776	60.0394
ENSG00000044115	CTNNA1	0.0941	0.212658	7.01181	0.404	0.674	0.737	0.166	7.01181	5.9	0.0273	0.214863	466.289	527.774	331	591.451	518.426	370.74	355.966	268.458	628.918	454.188	366.106	520.141	483.893	532.827	710.081
ENSG00000138617	PARP16	0.343	0.741459	3.62054	7.67	0.00463	0.0349	0.131	3.62054	5.89	0.0275	0.215821	55.388	41.6859	57	50.1536	59.4323	27.675	27.8768	29.255	28.206	49.3568	43.2302	34.6132	46.8409	64.2637	45.0295
ENSG00000204599	TRIM39	-0.166	-0.159876	5.9532	0.314	0.735	0.788	0.162	5.9532	5.88	0.0276	0.216373	254.613	157.811	122	249.412	268.248	242.809	137.669	205.932	328.562	243.896	192.374	184.079	258.205	254.143	320.403
ENSG00000174485	DENND4A	-0.158	-0.363706	6.23571	4.05	0.0379	0.111	0.0891	6.23571	5.88	0.0276	0.216457	226.275	211.407	220	272.456	226.084	307.558	242.314	308.612	272.912	376.215	267.757	317.182	298.465	310.92	344.072
ENSG00000058091	CDK14	0.00938	0.884318	4.60565	6.09	0.0109	0.0557	0.209	4.60565	5.87	0.0277	0.216835	126.662	110.914	103	109.796	143.762	75.7146	50.1783	37.8594	81.5688	80.5987	36.2053	50.9757	59.2285	159.723	94.1002
ENSG00000143149	ALDH9A1	0.17	0.351678	6.15475	2.33	0.129	0.23	0.112	6.15475	5.87	0.0277	0.216835	278.228	268.725	206	357.853	308.807	269.962	147.962	188.723	225.648	287.477	217.502	306.798	274.851	322.774	317.516
ENSG00000105656	ELL	0.0168	0.391037	6.19712	1.83	0.193	0.3	0.165	6.19712	5.86	0.0278	0.217388	269.641	258.304	390	262.064	308.807	187.981	257.324	186.429	260.715	251.772	210.747	206.735	218.72	333.173	403.534
ENSG00000182899	RPL35A	-0.285	0.474149	8.22617	4.83	0.023	0.0835	-0.18	8.22617	5.85	0.0279	0.217552	1489.03	1511.12	1526	1049.16	1173.39	1727.34	1070.04	1443.82	461.969	579.943	1021.31	823.164	1247.28	754.942	779.935
ENSG00000181444	ZNF467	-0.663	0.320689	5.06743	4.3	0.0321	0.0998	0.24	5.06743	5.85	0.0279	0.217552	111.205	153.345	195	113.41	156.211	51.1726	138.955	133.655	134.169	149.121	71.6001	64.821	39.8728	131.439	143.748
ENSG00000111711	GOLT1B	0.294	0.466023	5.85306	3.58	0.0518	0.133	-0.122	5.85306	5.85	0.0279	0.217552	279.516	276.169	216	193.385	201.989	243.331	146.246	232.893	89.192	163.298	257.22	287.919	224.526	253.727	177.809
ENSG00000137804	NUSAP1	1.57	0.745868	5.19266	18.4	7.1e-05	0.00619	-0.188	5.19266	5.85	0.0279	0.21757	106.053	93.7934	132	100.759	111.636	124.276	67.7621	67.1144	43.4525	51.7197	210.207	430.147	272.916	187.384	103.914
ENSG00000158195	WASF2	-0.00988	0.183588	7.45736	0.575	0.574	0.651	0.143	7.45736	5.85	0.0279	0.21757	729.49	645.388	489	740.104	758.966	358.73	603.855	612.061	656.362	748.754	664.665	429.203	728.162	856.433	745.297
ENSG00000142875	PRKACB	-0.477	-0.520327	7.10199	4.11	0.0364	0.108	-0.141	7.10199	5.84	0.028	0.217776	554.738	320.833	377	446.412	392.333	964.447	462.326	712.446	311.791	686.27	699.249	526.749	652.675	451.925	257.477
ENSG00000142784	WDTC1	-0.801	-0.291305	4.65897	1.65	0.224	0.331	0.327	4.65897	5.84	0.028	0.217776	77.2855	75.928	106	75.9081	78.7076	54.8278	60.4712	55.0683	284.347	75.348	46.4725	44.6824	55.7445	117.089	109.11
ENSG00000106628	POLD2	0.901	0.892788	5.17601	7.55	0.00492	0.0361	0.171	5.17601	5.83	0.0281	0.21811	153.283	110.914	111	202.422	171.872	96.6013	44.174	57.3628	47.2642	183.25	129.961	176.527	160.653	255.391	144.903
ENSG00000162722	TRIM58	0.117	-0.900317	6.26564	4.37	0.0307	0.0974	0.273	6.26564	5.83	0.0281	0.21816	118.504	122.08	202	165.823	203.194	101.823	362.827	146.849	538.964	365.188	230.741	348.964	504.023	559.447	289.228
ENSG00000148396	SEC16A	-0.744	-0.302149	5.08964	4.72	0.0245	0.086	0.167	5.08964	5.81	0.0283	0.219774	103.477	110.914	95	110.248	179.903	88.2466	154.824	129.64	122.734	268.05	106.725	67.653	138.974	122.08	69.8535
ENSG00000137441	FGFBP2	0.746	-1.28593	6.05447	11.4	0.00084	0.0147	-0.306	6.05447	5.81	0.0284	0.219774	150.277	115.381	48	95.337	56.6213	148.818	178.412	293.697	190.581	194.539	973.761	367.214	734.356	292.618	66.967
ENSG00000183486	MX2	-1.26	-0.955324	7.89727	4.83	0.0228	0.0832	0.303	7.89727	5.8	0.0285	0.220394	644.046	515.119	741	493.403	656.164	363.43	1017.29	874.208	2799.26	1306.64	559.291	357.774	408.793	530.955	1217.53
ENSG00000100519	PSMC6	0.0967	0.436033	6.71929	1.31	0.296	0.402	-0.206	6.71929	5.8	0.0285	0.220394	446.109	591.047	539	262.516	328.082	493.972	395.422	474.39	176.859	168.811	426.358	557.272	268.27	333.797	372.937
ENSG00000162971	TYW5	-0.299	-0.380595	3.81608	1.63	0.227	0.335	-0.163	3.81608	5.8	0.0285	0.220566	51.5237	43.9191	52	32.0802	33.7318	55.35	70.3354	74.5716	34.3046	46.7315	57.28	69.8556	61.5512	52.4092	27.1332
ENSG00000008018	PSMB1	0.53	0.750409	7.30228	9.3	0.0021	0.0234	-0.123	7.30228	5.78	0.0287	0.221359	793.035	747.369	583	738.297	563	635.48	411.719	529.458	224.886	317.932	663.584	828.513	625.577	664.266	581.92
ENSG00000127125	PPCS	-0.171	-0.394649	5.78271	2.32	0.13	0.231	-0.13	5.78271	5.78	0.0288	0.221853	176.898	180.887	170	144.135	151.392	251.686	223.443	293.697	127.308	217.643	282.618	289.806	275.238	153.9	149.521
ENSG00000011295	TTC19	0.0672	0.118064	4.69136	0.158	0.855	0.886	-0.148	4.69136	5.77	0.0288	0.221857	103.906	104.215	87	85.8485	81.9202	147.252	79.7706	104.974	36.5916	83.7491	98.8891	119.887	151.749	90.0523	65.8124
ENSG00000120675	DNAJC15	0.55	0.318826	6.58467	5.23	0.0179	0.0726	-0.117	6.58467	5.77	0.0288	0.221914	426.788	393.783	314	292.789	287.122	382.75	275.337	359.665	169.999	222.631	499.849	527.379	394.47	434.456	434.131
ENSG00000149269	PAK1	-0.443	-0.0306772	7.75269	1.77	0.202	0.311	0.177	7.75269	5.77	0.0288	0.221914	699.434	655.809	718	928.971	1139.65	545.667	732.946	615.502	1335.59	894.987	813.539	629.645	512.153	689.431	828.428
ENSG00000100422	CERK	0.00521	-0.181503	7.46242	0.713	0.505	0.592	-0.125	7.46242	5.76	0.0289	0.222176	591.234	518.097	565	748.237	421.648	1031.28	568.258	692.942	408.606	658.179	921.344	801.766	975.142	734.145	420.853
ENSG00000106066	CPVL	-0.251	0.239484	7.02404	0.902	0.425	0.524	0.243	7.02404	5.76	0.029	0.222895	726.484	486.832	201	691.306	474.655	345.154	241.027	581.658	565.645	570.492	261.002	238.201	461.053	405.963	931.188
ENSG00000166091	CMTM5	-0.306	-1.22335	3.75826	6.95	0.00676	0.0425	0.228	3.75826	5.75	0.0291	0.222898	15.8865	18.6098	31	43.3761	24.4957	49.6061	73.3375	48.1847	73.9455	49.0943	41.6091	50.6611	34.8403	56.3607	106.801
ENSG00000173272	MZT2A	0.292	0.254232	4.73558	1.19	0.331	0.435	-0.141	4.73558	5.75	0.0291	0.222898	111.635	71.4616	88	124.254	85.1327	133.153	83.2016	79.7342	46.5018	79.8111	158.601	113.279	138.974	127.903	53.6891
ENSG00000120837	NFYB	0.0176	0.229454	4.66603	0.699	0.512	0.598	-0.151	4.66603	5.75	0.0291	0.222898	99.1831	136.224	80	65.0641	99.9908	126.887	89.2058	109.563	41.1656	65.8966	114.83	111.077	92.1333	94.8357	73.8946
ENSG00000166275	BORCS7	-0.325	0.588873	5.00214	12.3	0.000595	0.0131	-0.134	5.00214	5.74	0.0292	0.222898	201.372	179.398	148	136.454	106.014	155.606	84.4882	135.95	68.6093	78.4984	90.7835	79.2956	121.941	94.6277	76.7811
ENSG00000161267	BDH1	0.914	0.918631	3.57558	8.25	0.00347	0.0301	0.171	3.57558	5.74	0.0292	0.222898	39.5015	33.4976	52	61.9013	53.0072	33.4188	12.4373	27.5341	15.2465	41.4808	40.5283	39.3331	63.4868	85.4769	50.2253
ENSG00000182552	RWDD4	0.523	0.359417	5.18785	3.85	0.0433	0.12	-0.133	5.18785	5.74	0.0292	0.222898	179.904	135.479	145	111.603	92.7625	158.739	96.9255	133.082	52.6004	93.7255	156.439	194.778	163.749	184.68	143.748
ENSG00000000419	DPM1	0.365	0.572683	6.33581	2.63	0.103	0.2	-0.176	6.33581	5.74	0.0292	0.222898	372.688	419.837	351	234.954	285.917	349.331	271.048	330.41	106.726	134.681	350.165	428.574	270.98	274.524	321.557
ENSG00000160208	RRP1B	-0.225	-0.132035	4.81036	0.416	0.667	0.731	0.168	4.81036	5.74	0.0292	0.222898	101.33	103.47	53	117.929	102.4	86.6801	60.4712	89.4859	83.0934	249.41	89.7027	98.8048	128.522	116.673	84.2861
ENSG00000074842	MYDGF	0.867	0.656051	6.99458	10.3	0.00136	0.0188	-0.135	6.99458	5.73	0.0293	0.222898	529.406	428.025	403	636.634	413.215	594.229	258.182	311.48	194.393	264.637	637.646	933.611	638.739	645.34	425.471
ENSG00000125731	SH2D3A	0.0579	0.778493	4.08375	6.83	0.00718	0.0442	0.163	4.08375	5.73	0.0293	0.222898	82.8673	54.3406	73	86.7522	102.802	61.616	30.0212	34.4177	33.5423	80.3361	33.5034	45.9411	65.8095	91.9241	47.9161
ENSG00000115415	STAT1	-0.696	0.102241	9.76107	4.65	0.0257	0.0886	0.192	9.76107	5.73	0.0293	0.222898	3292.36	3300.63	4152	2840.68	4260.25	2122.62	3150.51	3010.4	4862.87	3732.74	1956.98	2281.95	2203.46	1871.97	3795.18
ENSG00000134308	YWHAQ	0.227	-0.178618	7.5457	2.74	0.0949	0.19	-0.123	7.5457	5.73	0.0293	0.222898	647.481	559.038	536	647.027	469.836	1013.01	524.513	699.826	456.633	648.465	868.657	1176.53	1217.48	710.02	518.994
ENSG00000178789	CD300LB	0.392	0.696203	5.19919	1.69	0.216	0.323	0.245	5.19919	5.73	0.0293	0.222898	196.219	128.035	59	237.665	158.62	57.4386	58.3269	106.695	111.299	180.888	163.734	43.1091	111.489	179.273	241.889
ENSG00000164134	NAA15	-0.0658	-0.681857	5.89686	5.08	0.0196	0.0762	-0.158	5.89686	5.72	0.0294	0.222898	173.463	172.699	89	163.564	152.596	349.853	199.855	264.442	149.416	278.026	349.895	445.251	303.885	185.928	123.543
ENSG00000164251	F2RL1	-0.766	-0.0876817	3.75778	2.58	0.107	0.205	0.241	3.75778	5.72	0.0294	0.222898	40.3602	47.6411	65	42.9242	51.8025	44.9066	33.4522	53.921	70.8962	72.1975	37.0159	22.6559	17.033	25.3727	82.5542
ENSG00000159079	C21orf59	0.386	0.0714507	5.55732	2.65	0.101	0.198	-0.123	5.55732	5.72	0.0295	0.223153	181.192	155.578	124	200.614	117.258	245.42	117.512	126.198	109.012	161.46	247.493	334.804	198.59	201.942	148.944
ENSG00000196843	ARID5A	-0.725	-0.065039	7.45145	2.53	0.111	0.21	0.235	7.45145	5.72	0.0295	0.223153	568.049	573.926	626	388.126	1288.23	378.573	951.672	524.296	962.817	598.583	415.551	408.75	341.048	552.168	801.872
ENSG00000100412	ACO2	0.544	-0.0305067	6.66891	5.7	0.0136	0.0624	0.133	6.66891	5.7	0.0297	0.224382	331.469	247.138	199	439.183	333.704	347.243	229.877	263.869	260.715	510.633	399.339	399.625	748.68	685.895	436.44
ENSG00000198740	ZNF652	0.15	0.517417	5.7989	4.78	0.0236	0.0844	0.116	5.7989	5.7	0.0297	0.224397	253.325	200.241	226	257.545	242.146	154.562	139.813	161.763	160.088	222.631	217.772	171.178	161.814	215.46	286.919
ENSG00000196456	ZNF775	0.4	0.0609037	3.40896	2.88	0.0852	0.178	0.126	3.40896	5.7	0.0297	0.224397	23.1857	27.5425	30	46.9908	40.9601	33.4188	28.7346	26.9605	31.2553	39.9055	47.0129	49.0877	44.9053	55.9447	45.0295
ENSG00000142178	SIK1	0.323	0.482589	3.4908	1.14	0.346	0.449	-0.227	3.4908	5.7	0.0297	0.224397	87.5903	41.6859	32	47.4426	20.0785	43.8622	28.7346	40.1539	14.4842	31.5044	43.7706	37.1305	68.9064	62.3919	14.4325
ENSG00000261236	BOP1	0.586	0.804837	5.14523	5.2	0.0183	0.0732	0.169	5.14523	5.69	0.0298	0.224681	201.801	113.892	89	215.073	140.148	76.7589	63.9022	64.2463	88.4297	160.147	106.454	141.914	114.973	249.152	154.14
ENSG00000101255	TRIB3	0.48	1.07086	5.09194	12.3	0.000576	0.0129	0.147	5.09194	5.68	0.0299	0.224681	174.322	140.69	113	264.323	150.589	80.9363	63.4734	83.7496	55.6497	124.18	100.78	104.469	96.3915	215.044	131.048
ENSG00000198945	L3MBTL3	-0.004	0.441962	5.05922	5.14	0.019	0.0747	0.111	5.05922	5.68	0.0299	0.224681	153.712	146.645	111	163.112	129.305	104.434	95.6389	95.2222	86.9051	147.283	88.0816	103.839	113.812	154.732	143.748
ENSG00000125826	RBCK1	-0.716	-0.344782	8.06612	4.08	0.0371	0.109	0.173	8.06612	5.68	0.0299	0.224681	947.177	821.808	967	785.288	1028.02	590.574	1356.96	1296.4	1220.48	1435.02	736.265	582.13	758.745	836.883	1253.9
ENSG00000180448	HMHA1	-0.0527	0.430147	9.97008	2.83	0.089	0.183	0.156	9.97008	5.69	0.0299	0.224681	4286.34	3613.28	3647	5702.15	4438.15	2952.87	2456.59	2473.48	4517.54	3496.99	3204.71	2578.37	3378.74	4943.93	3905.45
ENSG00000090857	PDPR	-0.284	-0.634137	4.61326	3.92	0.0413	0.116	0.155	4.61326	5.68	0.03	0.225033	71.2744	61.0401	56	72.2935	67.0621	79.8919	71.1931	119.315	83.0934	184.038	88.622	50.9757	144.007	121.456	87.1726
ENSG00000178188	SH2B1	-0.145	-0.181237	4.59479	0.303	0.743	0.795	0.167	4.59479	5.67	0.03	0.225033	85.0141	56.5738	61	112.959	83.5264	85.1136	55.7536	100.958	48.7888	188.501	80.5163	62.933	133.942	117.921	77.3584
ENSG00000146540	C7orf50	0.673	0.0842235	5.59863	7.06	0.00636	0.0409	-0.139	5.59863	5.67	0.0301	0.225307	196.219	135.479	125	139.165	142.959	199.991	167.261	189.297	59.4614	112.366	257.22	303.966	269.045	283.467	176.654
ENSG00000146067	FAM193B	-0.0439	0.641248	6.40738	4.01	0.0388	0.112	0.192	6.40738	5.66	0.0301	0.225649	432.799	333.487	428	345.201	374.263	181.715	282.199	290.256	173.048	356.787	181.567	154.501	223.752	514.525	406.42
ENSG00000076662	ICAM3	-0.269	0.652832	9.98751	4.95	0.0213	0.0799	0.209	9.98751	5.66	0.0302	0.226138	4627.69	4387.44	5128	4573.92	5577.8	2493.36	2846.87	2530.27	4716.51	2704.91	2471.42	2003.47	1781.89	4196.06	5000.59
ENSG00000205744	DENND1C	-0.892	-1.60147	4.61337	9.84	0.00164	0.021	0.251	4.61337	5.65	0.0303	0.226207	38.2134	44.6635	46	38.8577	39.3538	52.7391	75.053	118.741	119.685	387.504	77.8144	57.5837	125.812	87.1407	49.648
ENSG00000099290	FAM21A	-0.124	-0.0628057	6.66839	0.259	0.775	0.822	0.116	6.66839	5.65	0.0303	0.226335	387.716	336.465	226	422.013	430.482	336.277	319.511	363.106	365.916	510.371	358	301.764	550.09	359.169	417.389
ENSG00000138663	COPS4	0.423	0.537135	6.02602	5.23	0.018	0.0726	-0.117	6.02602	5.64	0.0304	0.226419	319.876	295.524	185	289.174	234.918	294.504	152.679	230.025	115.873	149.646	301.261	337.95	241.947	305.304	219.952
ENSG00000099901	RANBP1	0.614	0.244105	6.42318	4.41	0.0299	0.0961	-0.143	6.42318	5.64	0.0304	0.226419	325.029	250.86	257	351.979	248.17	462.12	183.129	246.086	121.21	277.238	479.585	624.61	483.893	381.423	244.776
ENSG00000185163	DDX51	-0.0123	-0.00861303	4.47724	0.0015	0.998	0.999	0.159	4.47724	5.64	0.0304	0.226419	83.726	55.085	63	103.47	80.3139	79.3697	48.4628	67.6881	65.56	142.557	58.631	71.429	138.2	120.208	61.194
ENSG00000163328	GPR155	-0.863	-0.406409	6.43444	6.79	0.00735	0.0447	0.155	6.43444	5.64	0.0305	0.226419	277.799	248.627	256	240.376	475.057	315.912	359.397	409.57	481.027	381.465	265.325	191.631	229.172	210.261	344.649
ENSG00000111859	NEDD9	-0.429	0.286653	6.91382	4.45	0.0292	0.0947	0.162	6.91382	5.63	0.0305	0.226419	480.458	442.913	625	426.531	598.74	319.568	511.218	355.649	429.189	517.722	336.926	234.74	296.53	446.31	542.086
ENSG00000151651	ADAM8	-0.357	0.75667	8.8962	4.12	0.0361	0.108	0.278	8.8962	5.63	0.0305	0.226419	2178.59	2364.93	2680	1713.81	2704.97	844.87	1830.86	1025.65	1860.07	1404.57	850.555	570.802	622.48	2393.77	2622.1
ENSG00000177150	FAM210A	0.403	0.214704	3.65826	1.72	0.21	0.317	-0.15	3.65826	5.64	0.0305	0.226419	60.111	50.6186	29	47.4426	30.5193	47.5174	36.8832	47.0375	15.2465	42.5309	58.9012	73.9463	64.261	54.073	34.6381
ENSG00000130402	ACTN4	-0.112	-0.838106	7.38519	5.34	0.0167	0.0698	0.19	7.38519	5.63	0.0306	0.226419	332.328	368.474	312	490.692	490.316	468.908	550.674	415.88	1124.43	1033.87	646.022	659.853	1224.44	614.768	602.703
ENSG00000064115	TM7SF3	0.0916	-0.144057	5.70371	0.985	0.395	0.495	-0.116	5.70371	5.63	0.0306	0.226419	185.485	146.645	147	196.096	155.407	279.883	160.828	212.242	113.586	187.714	260.732	323.476	228.01	224.195	128.738
ENSG00000177034	MTX3	-0.091	-0.326752	4.086	0.884	0.433	0.53	-0.173	4.086	5.63	0.0306	0.226419	64.834	49.8742	39	55.5756	44.5742	107.567	57.898	79.1606	22.8698	67.9969	69.9789	90.3089	105.295	57.4006	32.9062
ENSG00000140307	GTF2A2	-0.166	-0.0864671	5.70979	0.296	0.748	0.799	-0.15	5.70979	5.63	0.0306	0.226419	170.887	174.188	153	197.903	195.966	251.686	208.862	231.746	111.299	191.652	299.369	292.324	229.172	136.638	95.8321
ENSG00000167323	STIM1	0.0639	-0.141846	5.88799	0.445	0.648	0.715	0.153	5.88799	5.62	0.0307	0.22672	194.931	171.21	164	211.458	208.013	184.848	129.091	139.965	253.092	393.28	207.235	241.977	354.21	298.233	174.922
ENSG00000131981	LGALS3	0.349	1.23917	7.79176	9.61	0.00182	0.0219	0.213	7.79176	5.62	0.0307	0.227141	1033.48	1077.88	1288	1274.17	1172.98	320.09	482.054	422.19	837.033	369.651	515.52	608.562	517.185	1196.05	976.217
ENSG00000161638	ITGA5	-0.488	-0.744957	6.8752	8.68	0.00282	0.0274	0.122	6.8752	5.61	0.0308	0.227235	278.228	326.788	285	340.231	367.436	458.987	543.812	503.071	390.31	860.594	475.262	341.097	446.73	365.617	560.56
ENSG00000197798	FAM118B	0.233	-0.217786	4.45406	2.97	0.0798	0.172	-0.125	4.45406	5.61	0.0308	0.227235	69.9863	61.7845	51	82.6857	55.4166	120.621	68.6199	82.0287	42.6902	74.5603	120.774	145.375	93.6817	78.1979	76.7811
ENSG00000106245	BUD31	-0.344	-1.22855	6.25946	7.8	0.00435	0.0337	-0.223	6.25946	5.61	0.0309	0.227235	122.798	139.946	155	149.557	157.817	455.332	381.269	399.818	271.388	299.292	583.068	545.314	440.536	141.006	106.224
ENSG00000178127	NDUFV2	0.462	0.587582	6.90603	6.54	0.00844	0.0484	-0.115	6.90603	5.6	0.0309	0.227235	495.916	493.532	459	533.616	457.388	528.958	373.12	365.974	186.007	258.073	548.754	631.847	513.314	492.272	425.471
ENSG00000072274	TFRC	0.435	0.671267	6.2221	3.74	0.0464	0.125	-0.172	6.2221	5.61	0.0309	0.227235	405.32	392.294	226	245.798	318.445	316.435	259.898	169.22	141.792	147.545	205.073	476.088	408.793	331.093	160.49
ENSG00000175215	CTDSP2	-0.523	-0.445675	6.70987	2.93	0.0823	0.175	0.161	6.70987	5.6	0.0309	0.227235	296.691	340.187	294	334.809	379.483	282.494	380.411	434.81	385.737	908.113	373.131	243.236	567.897	283.883	336.567
ENSG00000125977	EIF2S2	0.345	0.307371	7.44814	3.39	0.0595	0.144	-0.0982	7.44814	5.6	0.0309	0.227307	712.315	672.186	596	709.38	573.04	781.165	505.643	512.823	425.377	473.616	827.589	1046.58	727.775	686.727	614.826
ENSG00000204130	RUFY2	0.0281	-0.0685864	3.75241	0.151	0.861	0.89	-0.122	3.75241	5.6	0.031	0.22745	61.3991	45.4079	30	48.3463	38.1491	67.3599	41.1719	49.9056	28.206	51.1946	59.9819	67.0237	57.6801	60.7281	31.7516
ENSG00000099797	TECR	-0.465	-1.0542	4.27309	2.64	0.102	0.199	0.303	4.27309	5.59	0.0311	0.227673	42.9364	26.7981	26	64.1605	51.8025	50.1283	36.0254	99.8112	25.1567	317.669	66.4665	45.3118	123.877	74.0384	43.2976
ENSG00000156469	MTERF3	0.0162	0.085731	4.14014	0.0701	0.933	0.947	-0.163	4.14014	5.59	0.0311	0.227673	81.1498	61.7845	46	79.9747	46.9836	104.956	55.3248	71.1298	17.5335	64.3214	84.0287	84.6449	63.0997	68.8391	47.9161
ENSG00000188243	COMMD6	0.106	0.768893	5.92744	2.31	0.132	0.233	-0.289	5.92744	5.59	0.0311	0.227891	305.707	441.424	318	110.699	235.32	302.858	212.293	311.48	41.1656	67.4719	214.53	196.666	296.53	147.453	161.067
ENSG00000104691	UBXN8	0.439	0.453758	3.49574	2.46	0.117	0.217	-0.158	3.49574	5.58	0.0312	0.227943	46.3713	47.6411	50	33.4357	31.3224	51.1726	28.3057	38.4331	16.0088	25.7286	42.6898	68.2823	44.9053	51.3693	33.4835
ENSG00000171608	PIK3CD	-0.713	-0.477582	8.24424	7.55	0.00493	0.0361	0.128	8.24424	5.57	0.0313	0.227943	827.814	980.364	939	927.164	1253.7	972.279	1312.35	1294.1	1482.72	1898.14	1090.75	733.17	1078.11	949.189	964.094
ENSG00000197694	SPTAN1	-0.748	-1.32182	5.21332	7.5	0.00506	0.0367	0.24	5.21332	5.57	0.0313	0.227943	61.8284	68.484	62	109.344	78.7076	122.71	100.785	102.679	274.437	435.285	110.507	106.986	239.237	107.938	73.8946
ENSG00000134419	RPS15A	-0.252	0.502336	9.63909	3.15	0.0702	0.158	-0.222	9.63909	5.57	0.0313	0.227943	4069.51	4281.74	4405	2532.53	2761.99	4455.67	3026.56	4312.53	1065.73	1154.37	2687.57	2341.42	3070.98	1877.58	2215.68
ENSG00000099875	MKNK2	0.00658	-0.197127	7.70432	0.737	0.494	0.583	0.126	7.70432	5.57	0.0313	0.227943	668.949	600.724	525	901.409	669.818	649.579	667.757	656.23	705.913	1271.2	999.969	619.89	764.938	1236.4	824.387
ENSG00000083845	RPS5	-0.366	-0.174615	9.37448	1.38	0.281	0.387	-0.152	9.37448	5.57	0.0314	0.227943	2822.21	1858.75	2055	2887.22	2016.28	4459.33	2581.82	3583.45	1258.6	2098.45	2904.26	2301.46	3161.95	2053.53	1600.28
ENSG00000156384	SFR1	0.0808	0.164871	3.2985	0.222	0.804	0.845	-0.168	3.2985	5.57	0.0314	0.227943	39.9309	46.1523	18	39.7614	30.9208	39.6849	31.7367	44.1693	15.2465	28.3539	52.6868	51.2904	37.5501	26.8285	25.9786
ENSG00000137478	FCHSD2	0.497	0.971359	5.08616	10.5	0.00125	0.018	0.144	5.08616	5.56	0.0315	0.227943	180.762	136.224	167	162.66	135.329	85.6358	62.6156	87.1914	60.986	120.242	84.2989	93.1408	127.361	206.933	166.263
ENSG00000139428	MMAB	0.556	0.364362	4.32226	4.76	0.0239	0.0851	-0.122	4.32226	5.56	0.0315	0.227943	88.0196	63.2733	50	90.8187	63.8495	93.4683	48.4628	51.0529	35.067	57.4955	102.942	123.978	105.295	86.1008	58.3075
ENSG00000270757	HSPE1-MOB4	0.212	0.487661	6.81398	2.79	0.0917	0.186	-0.142	6.81398	5.56	0.0315	0.227943	514.808	518.841	407	339.327	524.45	401.548	381.269	452.019	231.747	234.445	583.608	629.33	388.663	356.674	323.289
ENSG00000196262	PPIA	0.174	0.25945	9.28795	1.06	0.369	0.472	-0.124	9.28795	5.56	0.0315	0.227943	2726.03	2540.61	2159	2683.9	1872.12	3151.81	1746.8	2654.75	1178.55	1678.92	2825.37	2906.25	2881.29	2307.88	2115.81
ENSG00000109458	GAB1	-0.26	-0.222644	4.40295	0.858	0.443	0.539	0.145	4.40295	5.56	0.0315	0.227943	74.7094	55.085	62	73.1971	82.7233	58.483	83.6305	96.9431	71.6586	97.401	77.5442	57.269	51.8734	100.243	105.069
ENSG00000162441	LZIC	-0.107	0.00228581	5.64669	0.404	0.674	0.737	-0.0935	5.64669	5.56	0.0315	0.227943	197.507	198.753	141	190.222	173.88	244.897	164.688	196.181	121.972	194.277	256.409	213.343	186.589	196.534	129.316
ENSG00000112996	MRPS30	0.326	-0.111301	5.02766	4.13	0.0358	0.107	-0.108	5.02766	5.55	0.0316	0.227943	135.679	81.8831	81	119.284	83.5264	163.961	90.0636	113.578	70.8962	114.466	169.408	180.932	198.59	130.607	108.533
ENSG00000172493	AFF1	-0.847	-0.0374624	7.05414	3.97	0.0398	0.114	0.217	7.05414	5.55	0.0316	0.227943	559.461	455.568	483	372.763	773.824	257.43	690.487	621.812	554.21	599.371	287.211	281.625	218.72	302.393	701.999
ENSG00000162607	USP1	0.265	0.43743	6.43472	3.96	0.0402	0.115	-0.107	6.43472	5.55	0.0316	0.227943	416.483	390.806	352	285.107	296.76	362.386	244.029	293.697	173.81	246.259	320.984	465.075	410.341	309.464	285.187
ENSG00000105968	H2AFV	0.153	0.353785	6.55382	2.87	0.086	0.179	-0.101	6.55382	5.55	0.0316	0.227943	411.331	377.407	306	455.901	326.476	430.79	278.339	326.968	166.187	316.619	439.868	435.811	424.278	368.32	248.24
ENSG00000166188	ZNF319	-0.357	0.219228	4.79154	1.78	0.201	0.309	0.208	4.79154	5.55	0.0316	0.227943	101.759	132.502	84	99.8554	138.943	43.3401	103.359	68.2617	144.079	131.531	85.6499	61.989	53.8089	132.063	107.378
ENSG00000169826	CSGALNACT2	-0.372	-0.575217	6.44963	1.29	0.301	0.407	-0.274	6.44963	5.55	0.0316	0.227943	245.596	300.734	413	95.7889	169.462	342.021	635.163	397.524	216.5	285.115	326.929	624.295	443.633	189.671	167.995
ENSG00000116871	MAP7D1	0.706	1.08827	6.87733	22.3	2.37e-05	0.00503	0.109	6.87733	5.54	0.0317	0.227943	549.157	515.863	550	659.678	491.119	272.572	245.745	207.08	250.805	342.347	411.227	403.401	449.44	636.397	577.879
ENSG00000153815	CMIP	-0.505	-0.571693	4.5236	2.48	0.116	0.215	0.193	4.5236	5.54	0.0317	0.227943	59.6816	63.2733	66	56.9311	84.3296	42.2957	78.9128	84.8969	153.227	150.958	96.9978	63.5623	70.0677	75.4942	88.9045
ENSG00000119689	DLST	0.101	0.211416	6.06954	1.1	0.357	0.46	0.0958	6.06954	5.54	0.0317	0.227943	286.815	192.797	236	308.151	248.973	215.656	186.989	211.669	176.097	335.259	248.033	226.244	311.627	321.734	258.054
ENSG00000077147	TM9SF3	0.216	0.118914	7.23257	0.826	0.456	0.55	-0.116	7.23257	5.54	0.0317	0.227943	553.88	594.769	482	513.284	499.151	682.998	438.738	561.581	330.087	501.445	702.761	1003.15	728.937	497.055	434.708
ENSG00000136169	SETDB2	0.133	-0.0123721	5.80635	0.445	0.649	0.716	-0.118	5.80635	5.54	0.0317	0.227943	221.552	191.309	196	175.312	159.423	322.701	164.259	196.754	110.537	202.416	213.99	308.057	299.627	242.081	158.758
ENSG00000167528	ZNF641	-0.115	0.493863	6.66893	3.53	0.0538	0.135	0.166	6.66893	5.53	0.0318	0.228421	319.447	465.989	408	469.908	609.181	230.799	323.371	353.355	325.513	368.339	386.37	268.409	169.169	411.787	457.223
ENSG00000197170	PSMD12	0.191	-0.0160629	5.84133	0.999	0.39	0.491	-0.112	5.84133	5.53	0.0319	0.228421	219.834	218.851	144	187.059	183.919	225.577	187.418	208.8	138.743	214.23	304.233	383.262	257.818	206.517	154.717
ENSG00000061794	MRPS35	0.62	0.623134	5.8246	7.36	0.00543	0.0381	-0.124	5.8246	5.52	0.0319	0.228788	271.787	243.416	173	295.048	158.218	244.897	123.516	156.6	82.3311	156.997	267.757	306.484	274.851	310.088	157.603
ENSG00000117143	UAP1	0.663	0.186379	4.85117	3.14	0.0708	0.16	-0.195	4.85117	5.52	0.032	0.228859	91.0252	80.3943	113	109.344	57.4244	185.892	49.7494	74.5716	56.4121	65.109	126.448	227.503	173.814	155.772	70.4308
ENSG00000239306	RBM14	-0.472	-0.654255	5.69962	2.66	0.101	0.197	0.19	5.69962	5.52	0.032	0.228859	147.701	134.735	58	219.591	182.714	177.538	162.972	210.521	136.456	565.503	225.608	131.53	167.233	232.93	180.695
ENSG00000169964	TMEM42	-0.225	-0.329117	3.72802	0.798	0.468	0.561	-0.179	3.72802	5.52	0.032	0.228859	57.5348	43.1747	27	42.0206	34.535	85.6358	40.743	71.1298	16.7712	53.2949	69.1684	40.2771	68.9064	51.1614	27.1332
ENSG00000205572	SERF1B	0.435	0.55386	3.64445	3.02	0.0774	0.169	-0.155	3.64445	5.51	0.0321	0.228859	56.6761	40.9415	38	60.5458	46.5821	68.4042	24.8747	39.0067	17.5335	26.7787	66.4665	51.9197	64.261	51.9933	30.597
ENSG00000163322	FAM175A	-0.484	-0.613267	3.82552	2.21	0.143	0.246	-0.216	3.82552	5.51	0.0321	0.228859	51.9531	34.242	35	47.4426	29.7161	114.877	56.6114	65.3935	22.8698	63.5338	48.0936	64.1917	100.65	27.4524	20.7829
ENSG00000106608	URGCP	0.156	0.248182	4.77997	0.795	0.469	0.561	0.132	4.77997	5.51	0.0321	0.228859	90.5958	96.0265	67	156.335	113.644	90.3353	55.3248	76.2925	84.6181	139.932	115.911	96.2875	104.134	154.94	86.018
ENSG00000111845	PAK1IP1	0.22	0.286655	4.31642	1.08	0.362	0.465	-0.138	4.31642	5.51	0.0321	0.228894	75.5681	86.3494	66	82.6857	59.4323	91.3796	62.6156	67.6881	30.493	63.5338	87.5412	127.125	65.0352	85.4769	51.3799
ENSG00000242485	MRPL20	0.154	0.048255	6.0689	0.364	0.701	0.759	-0.127	6.0689	5.5	0.0322	0.22928	243.879	199.497	206	305.892	199.58	339.932	221.728	265.59	108.25	236.545	365.836	376.025	315.885	251.231	175.5
ENSG00000182827	ACBD3	0.0438	-0.250923	5.99903	1.99	0.169	0.276	-0.107	5.99903	5.5	0.0323	0.229318	231.857	202.475	180	192.481	179.1	351.42	190.849	239.203	153.227	275.663	298.289	376.025	345.306	231.266	177.809
ENSG00000198707	CEP290	-0.146	-0.205764	3.77171	0.234	0.794	0.837	-0.212	3.77171	5.5	0.0323	0.229318	53.6705	49.1299	36	46.0871	32.5271	99.7344	35.1677	33.844	34.3046	57.758	57.5502	67.653	92.5204	44.9222	12.7006
ENSG00000100888	CHD8	-0.261	-0.289056	6.63405	1.51	0.25	0.358	0.127	6.63405	5.49	0.0324	0.230182	273.076	306.689	307	343.394	387.514	377.006	360.254	264.442	487.126	482.542	310.447	348.02	521.83	365.825	366.587
ENSG00000135124	P2RX4	-0.219	-0.0501695	6.20582	1.16	0.34	0.444	-0.103	6.20582	5.48	0.0325	0.230779	315.153	302.967	226	319.447	183.919	371.785	268.046	331.557	168.474	278.289	274.242	333.86	275.238	276.812	214.179
ENSG00000112294	ALDH5A1	-0.0483	-0.875433	4.05476	9.51	0.00191	0.0224	0.144	4.05476	5.47	0.0327	0.231206	26.6206	23.0761	34	46.9908	59.4323	83.5471	51.036	56.7891	55.6497	100.814	69.1684	69.8556	100.263	85.8929	55.421
ENSG00000008517	IL32	-0.878	-1.19267	6.52502	4.43	0.0294	0.0952	0.281	6.52502	5.47	0.0327	0.231206	181.621	133.246	155	331.194	243.753	222.966	205.002	561.008	204.303	1663.43	339.627	202.644	403.76	279.308	157.603
ENSG00000127540	UQCR11	0.0213	0.205507	6.89472	0.604	0.559	0.637	-0.141	6.89472	5.47	0.0327	0.231206	541.428	443.657	441	451.382	401.569	589.529	456.751	569.039	217.263	242.059	597.658	390.499	456.795	457.957	408.152
ENSG00000164032	H2AFZ	0.59	0.891793	7.23352	12	0.000659	0.0136	-0.125	7.23352	5.46	0.0328	0.231206	671.096	719.827	723	648.834	593.921	605.194	369.689	410.717	253.092	266.212	597.658	886.726	601.189	588.356	514.376
ENSG00000145494	NDUFS6	-0.0318	-1.03683	5.46103	6.87	0.00704	0.0436	-0.207	5.46103	5.46	0.0328	0.231206	90.5958	94.5378	55	111.151	88.3453	253.252	168.119	230.025	86.1427	209.767	363.944	325.678	273.69	102.947	75.0492
ENSG00000272333	KMT2B	-0.697	-0.47876	3.95998	5.48	0.0155	0.0671	0.15	3.95998	5.46	0.0328	0.231206	49.3769	44.6635	48	51.0573	49.393	39.1627	61.329	59.0836	89.192	97.1385	47.2831	41.8504	46.0666	63.8477	43.8749
ENSG00000173193	PARP14	-0.632	-0.0469352	9.39112	1.81	0.196	0.304	0.238	9.39112	5.46	0.0328	0.231206	2266.18	2201.17	2782	2429.51	3077.23	1102.82	2698.48	2175.2	4119.61	3432.14	2199.34	1460.99	1025.47	1406.11	3734.57
ENSG00000023902	PLEKHO1	-0.0703	0.329998	8.45436	1.74	0.207	0.315	0.152	8.45436	5.46	0.0328	0.231206	1723.9	1079.37	983	2254.2	1295.86	1026.59	838.449	1297.55	1224.29	1466	1235.3	762.433	1159.02	1445.62	1780.98
ENSG00000173163	COMMD1	0.615	0.602817	5.00842	10.4	0.00126	0.0181	-0.0991	5.00842	5.46	0.0329	0.231206	158.435	111.659	110	153.624	102.4	134.198	70.7642	84.8969	56.4121	83.4866	175.353	158.277	137.426	152.236	116.038
ENSG00000140374	ETFA	0.493	0.513186	6.47764	6.35	0.00935	0.0514	-0.109	6.47764	5.46	0.0329	0.231206	414.766	367.73	349	366.889	263.43	384.317	226.874	302.875	151.703	210.817	363.944	463.187	411.503	430.088	323.866
ENSG00000137880	GCHFR	0.355	0.386306	3.93742	1.39	0.279	0.386	-0.17	3.93742	5.46	0.0329	0.231206	81.1498	40.9415	45	75.0045	45.7789	80.9363	39.8853	58.51	16.0088	37.2802	77.8144	59.157	87.875	60.9361	41.5657
ENSG00000168002	POLR2G	0.302	0.00790977	6.06689	1.73	0.208	0.316	-0.127	6.06689	5.44	0.0331	0.232362	257.618	172.699	184	305.892	177.494	339.41	195.995	241.497	121.972	233.92	383.398	380.115	398.728	251.855	183.582
ENSG00000105793	GTPBP10	0.0129	0.0973266	4.97951	0.211	0.812	0.852	-0.109	4.97951	5.44	0.0331	0.232362	138.255	112.403	106	115.218	101.597	163.439	82.3438	138.818	64.7976	105.277	150.225	145.061	111.876	132.687	90.6364
ENSG00000166947	EPB42	-0.69	-1.84441	6.72482	13.4	0.000391	0.0114	0.249	6.72482	5.44	0.0332	0.232731	100.471	101.237	211	160.853	256.603	246.986	690.916	328.115	1010.08	556.84	332.603	425.112	447.117	530.123	328.485
ENSG00000146223	RPL7L1	0.0388	-0.204697	7.15746	1.03	0.381	0.482	-0.122	7.15746	5.43	0.0332	0.232783	481.747	493.532	323	546.268	415.624	763.412	434.449	562.729	341.522	581.518	758.42	916.934	663.127	518.269	344.072
ENSG00000053900	ANAPC4	0.306	0.57344	5.58943	6.66	0.00789	0.0463	-0.107	5.58943	5.42	0.0333	0.23356	232.715	201.73	216	182.541	175.486	210.956	134.238	152.585	89.9544	115.779	173.731	241.977	209.429	194.871	152.985
ENSG00000125818	PSMF1	-0.903	-0.929898	6.1296	6.24	0.00995	0.0531	0.206	6.1296	5.42	0.0334	0.233709	165.305	154.833	165	201.518	235.32	174.927	293.779	360.812	214.976	898.925	220.744	145.061	369.694	180.729	150.098
ENSG00000047578	KIAA0556	-0.565	0.132267	4.20076	3.46	0.0564	0.139	0.185	4.20076	5.41	0.0335	0.233918	87.5903	74.4392	73	67.3233	59.0307	41.2514	60.0424	48.7583	96.053	102.652	42.4197	35.8718	46.4537	68.0072	77.9357
ENSG00000108424	KPNB1	-0.491	-0.0341508	8.22354	1.68	0.217	0.324	0.201	8.22354	5.41	0.0335	0.233918	906.817	1221.55	1062	1099.31	1346.86	644.879	1015.15	908.626	2114.69	1024.94	860.822	871.937	824.941	898.235	1318.56
ENSG00000204619	PPP1R11	-0.0759	-0.00758376	6.22739	0.104	0.901	0.923	0.12	6.22739	5.41	0.0335	0.233918	277.369	230.761	246	281.493	294.35	181.715	258.182	261.574	251.567	419.271	331.252	262.116	222.204	313.831	325.021
ENSG00000116299	KIAA1324	0.573	-0.549912	3.8374	7.76	0.00443	0.0341	0.18	3.8374	5.41	0.0336	0.233918	29.6261	20.843	21	30.2729	58.2276	52.2169	36.4543	35.5649	38.8786	70.3598	87.5412	36.1865	98.3271	67.7992	101.605
ENSG00000183978	COA3	0.498	0.278947	5.44661	3.02	0.0769	0.168	-0.134	5.44661	5.4	0.0336	0.233918	190.638	152.6	91	208.747	129.305	192.681	105.503	169.794	66.3223	121.554	285.319	228.447	189.299	211.509	134.511
ENSG00000104880	ARHGEF18	0.0265	0.288578	7.5192	1.04	0.375	0.477	0.147	7.5192	5.4	0.0336	0.233918	806.346	524.796	531	1114.67	728.045	695.007	375.694	431.942	664.748	887.898	581.717	467.278	870.621	1007.42	647.155
ENSG00000131143	COX4I1	-0.0677	-0.241572	8.0482	0.883	0.433	0.53	-0.125	8.0482	5.4	0.0336	0.233918	960.487	801.71	719	951.563	785.47	1489.75	950.385	1292.96	493.224	997.376	1366.62	1207.37	1472.58	863.296	734.328
ENSG00000177383	MAGEF1	0.116	-0.409965	3.89094	1.97	0.172	0.279	-0.183	3.89094	5.4	0.0337	0.233918	48.5181	30.5201	39	51.5091	29.7161	109.656	48.0339	46.4638	20.5828	59.8583	63.7646	96.2875	94.456	55.5288	32.9062
ENSG00000204520	MICA	-0.00958	0.341426	4.91648	1.66	0.22	0.328	0.146	4.91648	5.4	0.0337	0.233918	109.488	129.524	85	152.72	137.738	67.3599	79.3417	98.0903	118.16	123.655	125.368	97.5462	69.2935	115.841	137.975
ENSG00000166451	CENPN	0.696	-0.253004	4.19854	7.78	0.00438	0.0339	-0.174	4.19854	5.4	0.0337	0.234009	52.8118	37.2196	44	41.5687	47.3852	84.5914	39.4564	66.5408	35.8293	51.9822	115.911	183.45	120.393	71.1268	42.7203
ENSG00000197860	SGTB	-0.246	0.325439	6.55363	4.57	0.027	0.0907	-0.13	6.55363	5.39	0.0338	0.234056	428.505	484.599	443	320.35	319.649	409.903	402.284	361.959	210.402	254.398	321.255	414.414	241.559	309.672	266.713
ENSG00000126822	PLEKHG3	-0.706	-0.336009	5.55189	3.58	0.052	0.133	0.172	5.55189	5.39	0.0338	0.234056	136.967	103.47	207	217.332	140.148	170.227	177.125	153.159	221.074	320.294	176.163	78.6663	109.941	147.245	200.324
ENSG00000134333	LDHA	-0.0289	-0.119113	8.78879	0.178	0.838	0.873	-0.143	8.78879	5.39	0.0338	0.234056	1428.92	1682.33	1554	1252.94	1387.02	2061.52	1813.71	1675.57	1124.43	1544.5	2023.17	2943.69	2165.52	1179.21	1137.28
ENSG00000162772	ATF3	-0.436	-0.107042	4.27396	0.647	0.537	0.619	0.263	4.27396	5.39	0.0338	0.234203	72.5625	63.2733	35	92.1742	77.1013	22.4533	54.467	82.0287	124.259	95.5633	72.1404	31.4665	26.7109	94.0038	90.0591
ENSG00000137154	RPS6	-0.244	0.397897	10.1785	3.37	0.0601	0.144	-0.175	10.1785	5.38	0.0339	0.234203	5458.08	5844.96	5874	4410.35	3753.47	6666.54	3976.95	5609.5	1809.76	2620.9	3801.02	3868.81	4812.61	3034.53	3193.06
ENSG00000125734	GPR108	0.219	0.282063	7.11774	1.29	0.303	0.409	0.121	7.11774	5.38	0.0339	0.234203	574.489	404.949	514	560.726	578.26	376.484	479.481	345.324	458.92	495.406	500.39	496.227	504.797	687.559	738.946
ENSG00000170473	PYM1	0.361	-0.217211	5.56387	6.94	0.00677	0.0425	-0.104	5.56387	5.38	0.034	0.234203	148.989	119.847	108	172.601	128.502	241.764	141.1	169.794	100.627	162.773	304.773	281.94	254.721	192.583	161.067
ENSG00000175489	LRRC25	0.381	0.844942	7.80011	6.86	0.00706	0.0437	0.154	7.80011	5.38	0.034	0.234203	1162.29	980.364	1001	1212.27	709.172	408.859	517.222	580.511	575.555	870.046	742.479	546.573	747.905	1224.75	1137.86
ENSG00000108244	KRT23	-1.11	-1.33815	7.24025	4.81	0.0231	0.0838	0.306	7.24025	5.38	0.034	0.234203	218.546	274.681	259	392.644	601.551	579.086	835.447	562.729	1379.05	653.191	470.399	249.215	59.6156	679.448	845.17
ENSG00000123700	KCNJ2	-0.51	0.113248	7.31265	0.774	0.478	0.569	0.33	7.31265	5.38	0.034	0.234203	335.763	790.544	288	651.093	1205.51	305.469	484.628	632.138	769.186	767.394	543.35	254.564	41.0341	518.893	997.578
ENSG00000122873	CISD1	0.868	0.675651	4.21202	7.94	0.00404	0.0324	-0.147	4.21202	5.37	0.0341	0.234203	74.7094	73.6948	53	76.36	65.0542	77.8032	33.0233	58.51	21.3451	36.4926	106.454	133.103	72.3904	83.8131	65.8124
ENSG00000146278	PNRC1	-0.715	-0.0642684	8.00192	5.93	0.0119	0.0582	0.152	8.00192	5.37	0.0341	0.234203	782.301	1054.8	1101	721.579	1321.97	752.446	1033.59	1267.14	1084.79	1117.09	661.963	569.544	829.199	712.931	951.393
ENSG00000109475	RPL34	-0.0183	0.850695	7.84523	2.61	0.104	0.202	-0.328	7.84523	5.37	0.0341	0.234203	1212.09	1675.63	1492	396.259	837.674	1287.15	795.99	1200.03	182.196	174.062	666.826	666.775	1109.08	421.561	576.725
ENSG00000111237	VPS29	0.11	0.0926523	6.9261	0.108	0.898	0.92	-0.175	6.9261	5.37	0.0341	0.234203	479.17	540.428	474	288.27	372.255	532.613	491.919	652.215	212.689	233.132	553.887	597.234	562.865	356.882	452.605
ENSG00000042445	RETSAT	0.478	0.620677	4.90333	5.26	0.0176	0.0718	0.131	4.90333	5.37	0.0342	0.234203	136.108	97.5153	97	168.534	114.046	91.3796	51.036	64.2463	92.2413	101.864	81.597	117.055	161.04	150.572	136.821
ENSG00000103502	CDIPT	-0.174	-0.274157	7.19311	1.4	0.275	0.382	0.111	7.19311	5.37	0.0342	0.234203	489.046	406.438	443	491.144	522.843	451.154	542.526	546.667	657.887	642.427	583.878	486.472	531.121	665.722	648.31
ENSG00000107833	NPM3	0.204	0.06106	4.19978	0.449	0.646	0.713	-0.149	4.19978	5.37	0.0342	0.234203	75.9974	44.6635	52	78.1673	56.6213	98.69	51.8938	69.4089	28.9684	60.6459	93.4854	116.741	80.5198	76.742	39.2565
ENSG00000180035	ZNF48	0.486	0.365848	4.02614	2.5	0.114	0.213	0.151	4.02614	5.36	0.0342	0.23436	48.5181	34.242	60	100.759	53.8103	50.6504	31.3078	51.6265	33.5423	64.0589	65.1155	52.5491	82.0683	103.779	65.8124
ENSG00000166311	SMPD1	-0.155	-0.450941	4.67469	2.02	0.165	0.271	0.149	4.67469	5.36	0.0342	0.23436	73.4213	71.4616	55	83.5893	84.3296	68.9264	75.9107	104.4	66.3223	222.893	102.672	99.4341	134.716	94.8357	86.018
ENSG00000156639	ZFAND3	-0.327	-0.279936	6.19023	1.48	0.257	0.364	0.137	6.19023	5.36	0.0343	0.234636	234.862	206.197	179	304.084	296.76	214.612	283.057	213.963	388.786	359.675	300.72	193.519	301.562	266.621	277.682
ENSG00000028203	VEZT	0.312	0.109106	5.11279	1.07	0.368	0.47	-0.146	5.11279	5.35	0.0344	0.234705	163.158	145.156	90	122.899	79.1092	186.414	91.3502	130.213	46.5018	119.454	126.178	192.89	196.267	144.541	119.501
ENSG00000117632	STMN1	0.398	-2.42268	5.91522	10.8	0.00107	0.0168	-0.396	5.91522	5.34	0.0345	0.235247	51.5237	38.7084	22	51.0573	40.5585	514.337	168.548	224.288	94.5283	235.233	600.9	798.935	684.419	52.6172	31.1743
ENSG00000132382	MYBBP1A	-0.374	-1.09753	3.75311	6.56	0.00831	0.0479	0.201	3.75311	5.34	0.0345	0.235247	27.4793	17.8654	19	46.9908	34.535	55.8721	45.0318	57.3628	36.5916	129.43	35.1246	43.4238	104.134	55.7368	35.7927
ENSG00000069849	ATP1B3	0.226	-0.301449	6.16073	3.58	0.0521	0.133	-0.134	6.16073	5.34	0.0345	0.235247	260.195	227.039	147	259.353	146.974	301.814	200.713	321.231	161.613	295.879	415.01	490.563	417.697	244.368	198.592
ENSG00000133606	MKRN1	-0.0322	-0.188744	8.71086	0.306	0.741	0.793	0.177	8.71086	5.34	0.0345	0.235247	1048.51	1234.95	1565	1232.6	1645.23	1022.41	1691.05	1075.55	2264.87	1483.86	1302.85	1824.74	1588.72	2013.59	2048.27
ENSG00000110711	AIP	0.609	0.998292	6.95563	7.14	0.00609	0.0402	0.171	6.95563	5.34	0.0346	0.2354	679.254	435.469	388	855.774	543.323	304.947	210.148	351.634	157.039	479.392	393.395	274.388	460.279	846.866	639.073
ENSG00000148303	RPL7A	-0.506	-0.633859	9.71173	4.02	0.0386	0.112	-0.163	9.71173	5.33	0.0347	0.235599	2762.96	2000.18	2133	2927.89	2189.76	6114.08	3466.16	4722.1	1947.74	3550.02	3953.67	3549.11	4871.06	1994.25	1641.85
ENSG00000092067	CEBPE	0.25	0.578507	3.39159	2.02	0.165	0.271	0.193	3.39159	5.33	0.0347	0.235599	24.4738	46.8967	37	43.3761	64.2511	24.0198	27.4479	25.2396	27.4437	40.4306	25.9381	56.325	18.9686	56.5687	38.1019
ENSG00000164944	KIAA1429	0.0626	0.251375	6.2118	1.62	0.229	0.337	0.0958	6.2118	5.33	0.0347	0.235599	291.968	229.273	244	364.178	322.862	275.183	205.002	216.258	235.558	284.327	257.76	300.505	241.172	334.629	322.712
ENSG00000115806	GORASP2	-0.126	-0.0519815	5.23264	0.0624	0.94	0.953	0.24	5.23264	5.33	0.0347	0.235599	130.097	105.704	126	155.431	118.061	86.158	100.357	162.91	32.78	378.315	97.5382	92.8262	220.268	180.313	135.666
ENSG00000198860	TSEN15	0.579	0.387861	5.69452	4.73	0.0244	0.0859	-0.125	5.69452	5.32	0.0348	0.235608	234.003	199.497	160	176.667	169.061	232.365	125.66	166.352	59.4614	168.023	259.111	317.812	261.689	246.448	166.84
ENSG00000138709	LARP1B	0.513	0.341274	4.60127	3	0.0785	0.17	-0.144	4.60127	5.33	0.0348	0.235608	94.8895	106.448	93	80.8783	58.2276	123.754	65.1889	59.6573	50.3135	56.7079	79.7057	154.501	128.522	113.969	84.2861
ENSG00000137200	CMTR1	-0.852	-0.459297	7.35232	4.74	0.0242	0.0856	0.188	7.35232	5.31	0.0349	0.236174	574.919	393.783	598	592.806	530.875	466.819	605.141	552.403	1333.31	744.816	423.116	387.353	486.99	454.421	652.928
ENSG00000078369	GNB1	0.136	0.389281	8.62053	2.65	0.101	0.198	0.115	8.62053	5.31	0.0349	0.236174	1550.86	1663.72	1404	1686.25	1671.73	1028.67	1182.83	979.756	1430.12	1496.46	1315.01	1468.23	1565.1	1718.48	1723.82
ENSG00000164430	MB21D1	-0.364	-0.0436413	5.15225	0.54	0.593	0.667	0.255	5.15225	5.31	0.0349	0.236174	78.1443	180.143	71	130.128	190.344	55.8721	133.809	114.152	234.796	113.416	114.83	88.7355	60.0028	169.706	167.418
ENSG00000111358	GTF2H3	0.185	0.139446	4.86103	0.573	0.575	0.652	-0.117	4.86103	5.3	0.0351	0.237349	142.549	93.049	78	121.995	86.3374	160.828	76.3396	88.9123	55.6497	106.327	119.423	159.535	141.684	120.832	81.3996
ENSG00000215126	CBWD6	0.13	0.320416	4.83969	1.36	0.286	0.392	-0.129	4.83969	5.3	0.0352	0.237586	159.294	99.0041	97	100.759	104.81	128.454	61.329	129.64	73.1832	63.0087	141.039	126.495	118.07	95.0437	88.9045
ENSG00000157741	UBN2	-0.297	0.143523	4.81922	2.07	0.158	0.264	0.143	4.81922	5.29	0.0353	0.237968	112.923	119.103	102	94.4333	118.463	74.1481	83.2016	111.857	100.627	144.395	94.2959	78.3516	60.0028	105.858	132.779
ENSG00000080546	SESN1	-0.577	-0.605551	4.18487	5.79	0.0128	0.0608	-0.14	4.18487	5.28	0.0354	0.238406	50.2356	64.7621	54	54.2201	40.1569	96.6013	91.3502	94.6486	40.4032	89.7875	71.3299	89.0502	74.326	51.1614	35.2154
ENSG00000165629	ATP5C1	0.564	0.505235	7.44706	4.43	0.0294	0.0952	-0.136	7.44706	5.28	0.0354	0.238592	852.717	646.132	661	608.621	597.535	776.988	421.154	716.461	259.191	322.132	840.287	878.23	855.136	745.791	704.886
ENSG00000075089	ACTR6	0.312	0.457169	5.09071	1.41	0.272	0.379	-0.187	5.09071	5.28	0.0355	0.238677	153.712	166.744	171	85.3967	96.3767	177.015	100.785	145.701	39.6409	64.3214	125.368	168.346	129.296	133.103	130.47
ENSG00000010030	ETV7	-0.339	-0.257802	6.06936	0.204	0.817	0.856	0.348	6.06936	5.28	0.0355	0.238677	197.078	167.488	151	159.497	410.002	41.7736	263.329	237.482	468.068	305.592	266.136	143.802	44.1311	140.59	569.797
ENSG00000197579	TOPORS	-0.386	0.17421	6.28523	2.24	0.139	0.242	0.177	6.28523	5.27	0.0356	0.239102	261.483	380.384	281	306.344	342.94	218.789	253.893	215.11	425.377	277.238	213.99	219.007	161.04	268.077	393.143
ENSG00000105701	FKBP8	0.364	-0.246979	10.2183	2.27	0.135	0.237	0.196	10.2183	5.27	0.0356	0.239149	2692.54	2276.35	3564	4721.22	3959.07	1987.9	4443.99	3118.24	5828.74	4442.38	6722.57	4017.96	5198.17	7295.9	6278.73
ENSG00000142676	RPL11	-0.306	0.326715	9.42158	2.52	0.112	0.211	-0.197	9.42158	5.25	0.0358	0.240244	3024.44	3645.29	3655	2057.2	2236.34	3890.68	2491.76	3654.58	1242.59	1290.63	2262.83	2167.73	3166.21	1483.26	1847.37
ENSG00000131203	IDO1	-0.721	-1.39702	6.59781	2.08	0.157	0.262	0.425	6.59781	5.25	0.0358	0.240244	152.854	132.502	115	250.768	261.823	61.0938	535.664	604.03	551.161	758.205	327.469	161.423	14.7104	150.157	1115.92
ENSG00000146457	WTAP	-0.343	-0.494813	7.19398	4.6	0.0265	0.0899	-0.112	7.19398	5.25	0.0359	0.240369	471.442	449.613	412	360.564	478.269	764.456	695.205	647.052	475.691	559.728	726.268	676.53	705.71	410.331	377.555
ENSG00000167207	NOD2	-0.548	-0.354684	6.5311	1.22	0.322	0.427	0.237	6.5311	5.25	0.0359	0.240369	320.735	363.263	247	243.539	265.036	175.449	413.006	433.662	373.539	617.223	251.816	170.548	133.555	404.715	634.455
ENSG00000130713	EXOSC2	0.0927	-0.461202	4.81763	2.15	0.149	0.253	-0.186	4.81763	5.25	0.036	0.240444	88.8784	58.8069	66	95.337	65.4558	191.636	78.0551	115.299	48.0265	117.616	139.417	229.391	173.427	82.7733	53.6891
ENSG00000100028	SNRPD3	0.146	0.0706094	7.29867	0.446	0.648	0.715	-0.102	7.29867	5.24	0.036	0.240444	588.229	602.213	448	647.93	490.316	804.663	473.048	562.729	317.89	581.518	742.479	885.782	741.324	604.786	461.264
ENSG00000197728	RPS26	-0.205	-0.526679	8.55909	2.57	0.108	0.206	-0.156	8.55909	5.24	0.036	0.240493	1205.65	966.965	1022	1241.64	915.578	2262.04	1616.86	2246.33	641.115	1397.74	2135.84	1491.51	2234.43	1093.52	1042.61
ENSG00000104412	EMC2	0.0438	0.0148316	4.89803	0.012	0.988	0.99	-0.196	4.89803	5.24	0.0361	0.240642	106.912	172.699	98	52.8646	83.928	113.833	120.514	145.128	67.0846	69.5722	143.2	190.372	87.1008	80.4856	106.801
ENSG00000137492	THAP12	0.167	0.373763	6.90954	1.8	0.197	0.305	-0.134	6.90954	5.23	0.0361	0.240914	605.403	512.886	586	389.029	325.673	631.825	338.811	424.484	218.787	334.209	403.122	506.611	596.931	468.147	409.307
ENSG00000177556	ATOX1	-0.227	-0.47135	5.18823	2.31	0.131	0.232	-0.145	5.18823	5.22	0.0363	0.241905	117.646	101.237	83	145.039	85.9359	175.971	155.681	218.552	66.3223	144.395	230.471	162.682	150.2	114.801	94.6775
ENSG00000138107	ACTR1A	0.0961	0.17907	7.65055	0.793	0.47	0.562	0.0941	7.65055	5.22	0.0364	0.241905	659.503	727.271	652	942.978	807.155	633.391	653.604	561.008	690.667	790.76	783.278	781.628	812.941	926.728	805.336
ENSG00000156232	WHAMM	-0.0513	-0.260472	3.58891	0.689	0.517	0.601	0.155	3.58891	5.22	0.0364	0.241905	37.3547	35.7308	25	49.2499	34.535	31.3302	27.0191	47.0375	51.8381	66.4217	44.311	33.3545	66.1966	61.56	38.6792
ENSG00000170242	USP47	-0.00766	-0.0843319	6.33015	0.166	0.848	0.881	-0.108	6.33015	5.22	0.0364	0.241905	284.239	322.322	272	254.383	226.084	414.08	274.908	247.807	233.271	303.23	318.553	455.635	417.309	289.914	212.447
ENSG00000198924	DCLRE1A	0.774	0.494862	3.94598	5.85	0.0124	0.0596	-0.148	3.94598	5.22	0.0364	0.241965	56.2467	64.0177	41	49.7018	55.8181	64.2268	31.7367	41.3012	24.3944	36.4926	84.5691	129.327	57.293	71.1268	45.0295
ENSG00000182934	SRPRA	-0.799	-1.28157	5.42082	13.5	0.000364	0.0109	0.167	5.42082	5.2	0.0367	0.242666	75.1387	101.982	79	104.374	95.9751	148.818	166.832	230.025	147.891	515.884	133.203	129.957	228.01	146.413	101.605
ENSG00000072518	MARK2	-1.31	-1.59923	4.18661	11	0.00098	0.0159	0.25	4.18661	5.2	0.0367	0.242666	34.3491	33.4976	32	28.4656	38.5507	27.1528	66.4755	83.176	172.285	217.905	52.957	36.8158	60.0028	42.0105	42.7203
ENSG00000165672	PRDX3	0.199	0.376769	6.77526	2.99	0.0791	0.171	-0.102	6.77526	5.2	0.0367	0.242666	495.916	544.895	349	464.486	345.751	426.612	342.67	392.361	227.173	327.645	478.775	589.682	374.727	418.442	373.514
ENSG00000108309	RUNDC3A	-0.246	-0.929332	5.33194	2.64	0.102	0.199	0.269	5.33194	5.2	0.0367	0.242666	53.2411	42.4303	96	165.371	136.132	73.6259	199.855	112.431	292.733	187.188	242.089	73.9463	102.585	204.229	199.746
ENSG00000138794	CASP6	0.128	-0.0560812	3.8634	0.543	0.591	0.666	-0.119	3.8634	5.2	0.0367	0.242666	58.3935	42.4303	41	55.1238	38.5507	70.4929	39.8853	55.0683	29.7307	55.3952	74.5721	82.1276	69.6806	44.7142	42.7203
ENSG00000104825	NFKBIB	0.704	0.700813	5.58579	12.6	0.000515	0.0125	0.102	5.58579	5.19	0.0368	0.242666	172.175	182.376	162	259.353	194.761	127.409	110.221	98.664	112.062	148.596	205.884	197.61	183.879	312.375	220.529
ENSG00000103152	MPG	0.561	0.260506	6.64587	5.17	0.0185	0.0738	-0.113	6.64587	5.19	0.0368	0.242666	465.86	297.757	277	430.146	278.288	476.741	262.471	353.928	154.752	263.587	553.617	468.536	526.476	505.166	402.379
ENSG00000165724	ZMYND19	0.503	-0.144516	4.21062	3.56	0.0527	0.134	-0.168	4.21062	5.19	0.0368	0.242666	65.2633	43.9191	38	54.6719	54.2119	107.045	47.1762	61.9518	19.8205	66.9468	112.669	134.677	118.844	70.5029	48.4934
ENSG00000167394	ZNF668	0.474	0.515085	3.8311	3.44	0.0575	0.14	0.138	3.8311	5.19	0.0368	0.242666	67.4102	48.3855	33	70.938	53.0072	31.3302	26.1613	43.0221	34.3046	61.6961	52.957	46.2558	60.777	88.3885	60.0394
ENSG00000165097	KDM1B	-0.0476	0.896127	4.30725	3.32	0.0624	0.148	0.286	4.30725	5.19	0.0368	0.242666	100.042	113.148	100	74.1008	72.6841	25.5863	36.8832	33.2704	115.111	60.1208	33.2332	40.2771	34.8403	111.682	96.9867
ENSG00000108960	MMD	-0.318	-0.560326	4.84957	3.28	0.0642	0.15	0.147	4.84957	5.19	0.0368	0.242666	83.726	70.7172	77	105.729	71.0778	93.9905	117.94	114.152	157.039	110.265	82.6778	99.7488	106.844	113.137	161.067
ENSG00000125870	SNRPB2	0.308	0.458876	6.50674	5.62	0.0142	0.0644	-0.0906	6.50674	5.19	0.0369	0.242666	407.896	413.882	297	354.238	356.192	362.386	262.9	296.565	201.254	235.233	418.793	478.606	352.661	357.714	307.702
ENSG00000008283	CYB561	0.202	-0.136355	4.19893	0.785	0.473	0.565	0.177	4.19893	5.19	0.0369	0.242666	55.8173	34.9864	58	91.2705	40.9601	57.9608	32.5944	69.9826	55.6497	104.752	84.8393	43.4238	98.3271	71.5427	109.687
ENSG00000164587	RPS14	-0.22	0.500524	9.23021	6.25	0.00992	0.0531	-0.141	9.23021	5.18	0.0369	0.242746	3303.1	2647.8	2706	2915.69	2190.56	3174.27	1881.04	2760.3	999.408	1436.86	2242.84	1653.25	2400.5	1712.24	1611.83
ENSG00000105669	COPE	0.271	0.287897	8.043	2.79	0.0917	0.186	0.0884	8.043	5.18	0.0369	0.242746	1021.03	862.006	858	1250.68	1021.99	759.756	769.4	882.239	665.51	1065.37	1084.81	1054.44	1087.4	1268.22	1192.13
ENSG00000231500	RPS18	-0.342	0.349346	9.541	3.5	0.0548	0.137	-0.177	9.541	5.18	0.037	0.242914	3768.53	3399.64	3666	2790.08	2607.79	4611.8	2692.47	3858.79	1103.85	1567.87	2443.32	2180.63	2920.01	1884.24	2084.64
ENSG00000244462	RBM12	0.155	0.488305	6.63342	4.97	0.021	0.0794	0.103	6.63342	5.17	0.0371	0.242914	478.741	392.294	388	409.814	406.388	285.627	238.025	305.17	256.141	447.1	302.882	396.163	317.434	483.121	428.358
ENSG00000132205	EMILIN2	0.31	0.499404	7.38252	1.96	0.174	0.281	0.163	7.38252	5.17	0.0371	0.242914	687.412	841.907	333	843.123	681.062	398.937	453.32	371.711	583.941	598.058	541.459	559.16	527.637	812.759	1040.88
ENSG00000183648	NDUFB1	0.057	0.446805	4.90773	1.65	0.224	0.331	-0.184	4.90773	5.18	0.0371	0.242914	129.668	182.376	136	71.8416	101.597	134.72	105.503	143.981	44.9772	52.2447	126.178	111.391	109.166	91.3002	103.914
ENSG00000174125	TLR1	-1.21	-0.0476183	8.14743	5.93	0.0118	0.0581	0.248	8.14743	5.17	0.0371	0.242923	897.371	1137.43	1351	863.003	1672.94	746.702	1354.38	1161.02	1851.69	786.034	468.237	528.008	263.625	717.507	1208.29
ENSG00000139826	ABHD13	-0.383	-0.224041	5.88868	1.35	0.286	0.393	-0.157	5.88868	5.17	0.0371	0.242923	231.427	198.753	266	119.284	182.714	332.622	303.643	284.519	128.833	181.938	213.179	288.862	206.332	161.803	178.964
ENSG00000167173	C15orf39	-0.965	-0.788793	5.30776	4.53	0.0277	0.0922	0.221	5.30776	5.17	0.0372	0.242923	115.07	81.8831	89	141.876	136.935	80.9363	151.821	142.833	320.939	311.368	163.464	50.0317	90.1977	105.65	147.212
ENSG00000013364	MVP	-0.22	0.305728	9.62545	1.87	0.187	0.294	0.179	9.62545	5.17	0.0372	0.243001	3170	3260.44	3165	3208.47	3598.06	1920.54	3087.46	2176.34	3334.41	2652.14	2180.42	1968.23	1812.08	3090.69	4492.56
ENSG00000119333	WDR34	0.742	-0.399009	4.88556	8.91	0.00252	0.0257	-0.185	4.88556	5.16	0.0373	0.243343	79.4324	52.8518	57	92.1742	53.4087	174.405	78.484	90.0595	33.5423	98.9762	194.536	211.14	273.69	154.316	65.2351
ENSG00000145743	FBXL17	0.0838	0.682821	3.72831	7.14	0.00611	0.0403	0.131	3.72831	5.15	0.0374	0.243865	64.4046	59.5513	45	55.5756	70.6762	36.0297	24.0169	42.4484	34.3046	51.9822	37.2861	29.2638	57.293	59.2723	45.6068
ENSG00000184178	SCFD2	0.121	-0.306528	4.01118	1.91	0.181	0.287	0.143	4.01118	5.15	0.0374	0.243881	42.0777	33.4976	36	62.805	60.637	64.749	37.7409	36.7122	56.4121	99.7638	59.9819	83.0716	90.5848	60.7281	62.3486
ENSG00000001629	ANKIB1	-0.072	-0.499519	5.33406	4.84	0.0227	0.0831	-0.113	5.33406	5.15	0.0375	0.244047	149.848	113.892	114	112.507	78.7076	220.878	114.938	159.468	126.546	187.451	188.862	204.532	232.656	168.666	100.451
ENSG00000143256	PFDN2	-0.173	-1.73499	3.7739	6.65	0.00795	0.0465	-0.327	3.7739	5.15	0.0375	0.244189	16.3158	15.6322	13	22.5917	19.2753	90.3353	56.6114	85.4705	22.1074	59.8583	129.691	106.357	105.682	17.2618	7.50492
ENSG00000153037	SRP19	0.194	0.478686	6.37209	2.51	0.113	0.211	-0.146	6.37209	5.14	0.0376	0.244197	328.893	417.604	419	281.945	254.595	327.922	284.772	323.526	157.801	176.424	344.491	458.782	266.722	267.661	289.228
ENSG00000170779	CDCA4	0.269	-0.0246647	4.30571	1.28	0.304	0.41	-0.135	4.30571	5.14	0.0377	0.244836	81.1498	64.0177	40	90.8187	43.7711	93.4683	48.8916	76.2925	38.8786	71.6724	118.073	101.637	99.1013	89.8443	49.0707
ENSG00000154760	SLFN13	0.116	-0.86603	4.56981	9.59	0.00184	0.022	-0.16	4.56981	5.13	0.0378	0.245339	60.9697	43.9191	53	56.0274	40.5585	127.932	77.1973	92.354	83.0934	88.4748	135.365	161.738	188.138	82.3573	45.6068
ENSG00000163840	DTX3L	-0.671	-0.0957831	8.22165	2.01	0.167	0.273	0.225	8.22165	5.13	0.0378	0.245339	915.834	1167.21	807	1192.84	1642.02	532.613	1088.91	1126.03	1998.05	1310.58	1084	609.506	374.34	899.275	1332.99
ENSG00000117616	RSRP1	0.0382	0.249148	7.03141	0.538	0.594	0.668	0.168	7.03141	5.13	0.0378	0.245339	287.245	723.549	389	535.424	597.937	406.248	359.825	404.407	441.386	541.35	526.058	322.532	318.208	684.023	693.34
ENSG00000177954	RPS27	-0.189	0.6696	8.61545	6.94	0.00679	0.0426	-0.163	8.61545	5.11	0.0381	0.247177	2420.33	2144.59	1499	1817.73	1681.37	1628.12	952.958	2011.71	559.547	1069.84	1774.87	943.051	1700.98	1161.53	678.33
ENSG00000139746	RBM26	-0.214	-0.104765	5.79133	0.926	0.417	0.515	0.102	5.79133	5.11	0.0382	0.247183	193.214	198.753	154	193.385	230.099	162.395	180.127	248.954	171.523	305.592	216.151	165.828	235.753	231.682	191.087
ENSG00000269897	COMMD3-BMI1	0.239	0.19771	6.68489	1.21	0.323	0.428	-0.105	6.68489	5.09	0.0384	0.248282	483.035	393.783	324	360.112	327.681	520.603	298.068	395.803	173.81	320.82	460.942	478.92	423.116	482.497	376.401
ENSG00000157020	SEC13	-0.00614	-0.88875	7.07407	7.81	0.00432	0.0336	-0.164	7.07407	5.09	0.0384	0.248433	300.984	282.124	237	380.444	279.894	857.402	533.519	498.482	376.589	601.208	814.349	1083.08	880.686	356.258	277.105
ENSG00000164211	STARD4	0.374	0.315357	4.27221	1.47	0.259	0.367	-0.15	4.27221	5.09	0.0385	0.248434	95.7482	112.403	40	74.5526	38.9522	87.7245	39.4564	60.8045	38.1163	62.7462	88.0816	96.2875	84.0039	90.8842	62.3486
ENSG00000175182	FAM131A	0.645	0.867425	4.37444	4.59	0.0267	0.0901	0.187	4.37444	5.08	0.0386	0.248912	81.1498	101.237	74	106.181	72.6841	41.2514	53.1804	47.0375	35.067	69.0471	69.1684	40.9065	57.293	140.174	143.748
ENSG00000143093	STRIP1	-0.135	0.198642	5.38765	2.45	0.118	0.217	0.0978	5.38765	5.08	0.0386	0.248912	173.892	144.412	157	169.438	177.494	145.163	142.386	114.152	119.685	210.554	131.582	116.741	180.782	181.976	150.676
ENSG00000182985	CADM1	0.971	-0.771119	3.84763	21.1	3.3e-05	0.00562	-0.185	3.84763	5.08	0.0387	0.248912	22.7563	20.843	33	21.688	19.2753	70.4929	34.3099	50.4792	32.0177	25.466	91.0537	143.802	95.6173	108.146	39.8338
ENSG00000102879	CORO1A	0.089	0.564246	10.2059	3.14	0.0709	0.16	0.16	10.2059	5.08	0.0387	0.248912	4510.47	4763.36	5149	5879.27	5689.03	3433.79	2728.93	2447.1	5263.86	3438.7	3754.54	3514.49	3724.04	5455.76	5346.39
ENSG00000123064	DDX54	0.422	0.00244723	5.51448	2.57	0.108	0.206	0.142	5.51448	5.08	0.0387	0.248912	150.707	115.381	117	203.777	135.329	148.818	88.7769	109.563	129.595	276.188	166.166	198.554	349.952	226.275	178.386
ENSG00000132465	JCHAIN	0.551	0.189032	9.86944	1.73	0.208	0.316	-0.204	9.86944	5.07	0.0387	0.248912	2616.12	3078.8	4191	2418.22	2697.34	6106.77	2057.31	4036.04	1430.12	1473.35	5110.08	6168.38	4492.08	4131.8	3410.12
ENSG00000204323	SMIM5	0.0717	-0.466539	5.0011	1.14	0.343	0.447	0.259	5.0011	5.08	0.0387	0.248912	42.9364	55.8294	106	100.759	144.565	55.35	161.257	91.2068	182.196	70.3598	130.231	110.762	99.8756	246.448	140.284
ENSG00000205758	CRYZL1	-0.0893	-0.344681	4.07182	1.33	0.293	0.399	-0.144	4.07182	5.07	0.0388	0.249128	55.8173	49.8742	45	54.2201	43.3695	84.0693	70.3354	70.5562	33.5423	66.9468	72.1404	95.0288	105.682	45.962	36.37
ENSG00000124209	RAB22A	-0.0362	0.0704004	5.37956	0.242	0.788	0.832	-0.102	5.37956	5.07	0.0389	0.249454	151.566	175.676	150	141.876	134.526	189.025	134.666	154.879	88.4297	173.537	206.154	196.666	185.041	137.262	106.801
ENSG00000116030	SUMO1	0.307	0.685456	7.09341	10.4	0.00129	0.0184	-0.0992	7.09341	5.05	0.039	0.250067	650.057	692.284	599	569.763	508.387	504.938	394.135	465.786	241.657	325.545	574.962	619.261	509.443	521.18	462.996
ENSG00000103249	CLCN7	0.19	-0.0924991	6.2612	1.34	0.29	0.396	0.115	6.2612	5.06	0.039	0.250067	294.114	222.573	166	312.217	240.942	231.843	202.857	282.798	231.747	400.106	283.428	255.508	460.279	446.726	306.547
ENSG00000185651	UBE2L3	-0.414	-0.769545	7.47203	6.39	0.00914	0.0508	-0.143	7.47203	5.05	0.0391	0.250067	540.569	455.568	474	457.256	415.624	783.776	826.44	854.705	622.057	906.801	1076.97	985.531	849.716	387.87	375.246
ENSG00000185787	MORF4L1	-0.302	-0.655853	7.43462	4.8	0.0233	0.0839	-0.139	7.43462	5.05	0.0391	0.250067	529.835	476.411	474	420.206	447.348	925.284	838.878	920.099	369.728	792.86	854.067	882.321	1009.59	423.017	445.677
ENSG00000108848	LUC7L3	-0.256	-0.363443	6.93597	2.32	0.13	0.231	-0.114	6.93597	5.05	0.0391	0.250067	454.267	393.783	371	386.318	321.657	751.402	458.895	535.768	263.002	567.866	513.359	495.597	711.904	401.804	316.939
ENSG00000100365	NCF4	-0.585	0.645116	8.872	4.71	0.0246	0.0862	0.259	8.872	5.05	0.0391	0.250096	2045.06	2223.5	2542	1488.34	3311.34	788.998	1810.71	1481.11	1972.9	1304.28	805.433	993.712	361.565	1651.72	2295.35
ENSG00000128463	EMC4	0.349	-0.234854	6.03869	7.02	0.0065	0.0414	-0.102	6.03869	5.05	0.0392	0.250096	200.942	187.587	159	201.518	187.934	345.676	199.426	247.807	135.694	221.581	350.975	412.211	408.793	265.79	222.839
ENSG00000196227	FAM217B	-0.615	-0.694219	4.38861	5.42	0.016	0.0683	-0.154	4.38861	5.04	0.0392	0.25023	59.6816	81.8831	56	34.7912	59.4323	109.656	87.4903	117.594	60.2237	107.902	110.777	89.9942	84.0039	53.865	37.5246
ENSG00000164307	ERAP1	0.215	-0.269455	6.68603	7.23	0.00582	0.0394	0.0814	6.68603	5.04	0.0393	0.250381	330.61	277.658	250	341.135	314.027	357.686	307.074	341.882	335.423	511.158	469.048	436.126	545.444	504.75	488.975
ENSG00000128944	KNSTRN	1.23	1.06384	4.64009	20.3	4.14e-05	0.00612	-0.132	4.64009	5.04	0.0393	0.250552	115.928	132.502	81	110.248	64.6527	73.6259	39.0275	53.921	36.5916	40.9557	123.206	164.255	109.941	169.706	83.1315
ENSG00000205302	SNX2	0.0476	-0.0229604	7.58822	0.103	0.903	0.924	-0.104	7.58822	5.04	0.0393	0.250552	909.393	672.93	614	769.474	422.049	948.782	584.984	769.235	554.973	585.456	824.076	815.612	918.623	764.301	700.844
ENSG00000184990	SIVA1	0.585	0.583892	5.46603	4.96	0.0211	0.0796	-0.134	5.46603	5.03	0.0394	0.250931	226.275	146.645	144	224.11	136.534	206.779	111.936	141.112	52.6004	102.389	239.928	172.436	207.881	247.904	141.439
ENSG00000116701	NCF2	-0.244	0.869612	10.6121	5.3	0.0172	0.0705	0.242	10.6121	5.03	0.0395	0.251017	6589.02	7692.54	9370	7227.54	9162.61	3105.86	4924.33	3297.21	6871.6	3131.53	2883.73	3612.67	2257.26	5344.07	8612.77
ENSG00000106948	AKNA	-0.385	-0.290125	7.15742	1.51	0.252	0.359	0.153	7.15742	5.03	0.0395	0.251017	486.47	418.348	531	470.359	422.853	404.159	414.292	432.515	873.625	826.202	502.822	391.129	538.089	633.07	510.335
ENSG00000169609	C15orf40	0.0869	0.165673	4.31142	0.298	0.746	0.798	-0.138	4.31142	5.03	0.0395	0.251109	99.6125	56.5738	74	78.1673	55.4166	119.577	55.3248	74.5716	28.206	63.5338	74.8423	87.1622	97.94	75.9101	60.0394
ENSG00000100296	THOC5	-0.236	-0.0495278	6.4071	0.858	0.443	0.538	0.122	6.4071	5.02	0.0396	0.251109	334.045	236.717	292	295.5	374.263	256.907	323.371	273.047	394.884	317.932	263.434	283.828	324.789	321.526	368.319
ENSG00000181061	HIGD1A	0.249	0.6651	6.67947	3.68	0.0485	0.128	-0.167	6.67947	5.02	0.0396	0.251129	531.982	510.653	560	321.254	339.326	450.11	295.065	450.298	140.268	176.95	384.209	467.278	337.177	374.559	363.123
ENSG00000134056	MRPS36	0.526	0.915237	4.62765	11.8	0.000711	0.0141	-0.121	4.62765	5.01	0.0397	0.251129	121.51	92.3046	128	116.573	97.5814	91.9018	63.4734	71.7035	35.8293	45.6813	126.719	103.525	84.0039	108.562	75.6265
ENSG00000146826	C7orf43	-0.539	-0.206315	5.68749	3.62	0.0507	0.131	0.13	5.68749	5.02	0.0397	0.251129	174.751	162.277	192	203.777	177.494	128.976	174.981	231.746	234.034	310.056	200.21	124.922	145.942	194.039	168.572
ENSG00000164815	ORC5	0.0365	-0.57281	4.48333	3.45	0.0569	0.14	-0.16	4.48333	5.02	0.0397	0.251129	75.9974	49.1299	40	67.7751	54.6134	137.331	65.6177	95.7958	35.067	112.103	141.579	148.837	115.747	75.2862	49.0707
ENSG00000163946	FAM208A	0.0288	0.236541	6.8967	1.85	0.19	0.298	-0.0873	6.8967	5.02	0.0397	0.251129	561.179	515.119	414	458.612	388.318	552.977	378.267	431.368	237.083	435.285	477.694	517.309	490.861	484.785	364.855
ENSG00000148057	IDNK	0.651	0.381408	3.69931	4.34	0.0313	0.0983	-0.147	3.69931	5.01	0.0398	0.251129	54.0999	34.9864	62	35.6949	33.7318	51.6948	33.8811	41.3012	20.5828	28.6165	60.2521	76.7783	74.7131	61.56	39.8338
ENSG00000151292	CSNK1G3	0.0219	0.261687	5.08558	1.86	0.188	0.296	-0.0985	5.08558	5.01	0.0398	0.251129	180.762	128.035	132	106.633	118.463	151.951	111.936	126.198	71.6586	105.802	125.638	134.991	150.975	138.302	100.451
ENSG00000139613	SMARCC2	-0.244	-0.244385	4.48088	0.603	0.559	0.638	0.166	4.48088	5.01	0.0398	0.251129	82.0085	54.3406	60	87.204	77.9045	73.1037	52.3226	49.9056	134.169	127.068	77.274	59.4717	107.618	102.531	72.74
ENSG00000143179	UCK2	0.595	-0.580131	4.09672	7.62	0.00475	0.0354	-0.2	4.09672	5	0.0399	0.251129	37.3547	39.4528	27	46.5389	30.1177	86.158	46.3184	67.6881	24.3944	59.0707	97.268	183.135	130.845	57.4006	36.37
ENSG00000168067	MAP4K2	0.503	0.784369	5.66818	6.2	0.0102	0.0537	0.144	5.66818	5	0.0399	0.251129	233.145	187.587	213	262.516	206.808	142.552	97.3544	106.121	109.012	209.504	160.492	116.741	253.947	369.36	183.005
ENSG00000166557	TMED3	0.601	0.316642	6.17877	4.36	0.0309	0.0978	-0.13	6.17877	5.01	0.0399	0.251129	337.91	220.34	179	327.128	213.635	343.065	177.983	255.264	88.4297	206.616	370.699	449.027	388.276	352.306	240.735
ENSG00000196072	BLOC1S2	0.0535	0.59072	6.04048	3.18	0.069	0.157	-0.178	6.04048	5.01	0.0399	0.251129	332.328	327.532	411	167.63	216.847	315.39	234.165	265.016	102.914	114.203	220.474	243.236	251.237	211.301	215.334
ENSG00000119760	SUPT7L	-0.338	-0.926411	5.96188	7.61	0.00477	0.0354	-0.154	5.96188	5	0.04	0.251129	155.43	130.269	144	155.883	143.36	391.105	288.203	281.078	149.416	342.085	357.73	365.955	371.243	162.427	108.533
ENSG00000133393	FOPNL	0.541	0.362797	5.75139	4.7	0.0248	0.0866	-0.114	5.75139	5	0.04	0.251129	237.438	211.407	179	182.541	167.454	247.508	131.235	198.475	79.2818	137.307	239.928	313.406	251.237	245.2	219.375
ENSG00000178567	EPM2AIP1	-0.349	-0.504163	5.53174	6.33	0.00946	0.0517	-0.0963	5.53174	4.99	0.0401	0.251129	153.283	132.502	142	140.972	118.061	224.011	195.995	244.365	125.784	203.728	219.393	196.98	206.719	169.498	111.997
ENSG00000143727	ACP1	0.328	0.399154	6.61003	4.42	0.0297	0.0956	-0.0915	6.61003	4.99	0.0401	0.251129	468.436	334.232	352	425.628	334.106	444.366	275.337	296.565	198.967	277.238	422.846	443.678	502.088	467.939	284.033
ENSG00000095321	CRAT	0.0804	-0.694227	3.73618	3.15	0.0706	0.159	0.214	3.73618	4.99	0.0401	0.251129	35.2079	32.0088	19	31.6284	34.535	24.542	33.8811	61.3782	38.8786	112.891	45.1215	38.7038	118.457	49.0816	56.5756
ENSG00000172375	C2CD2L	0.112	-0.676887	3.87665	4.06	0.0375	0.11	0.186	3.87665	4.99	0.0402	0.251129	36.0666	37.964	23	47.4426	25.2989	35.5075	25.7324	65.9672	45.7395	125.23	66.1963	46.8851	89.4235	74.8703	65.2351
ENSG00000170222	ADPRM	-0.22	0.221889	4.27128	2.83	0.0885	0.182	-0.12	4.27128	4.99	0.0402	0.251129	107.77	66.2509	66	75.9081	71.4794	111.222	63.4734	69.9826	43.4525	54.8701	61.8733	61.045	94.8431	62.3919	48.4934
ENSG00000165516	KLHDC2	0.118	0.272264	5.69651	0.893	0.429	0.526	-0.136	5.69651	4.99	0.0402	0.251129	270.929	154.833	231	196.548	150.187	269.439	182.7	199.049	98.3399	116.566	169.949	218.378	253.947	228.978	159.335
ENSG00000103591	AAGAB	0.147	-0.0166608	5.87712	0.814	0.461	0.555	-0.0908	5.87712	4.99	0.0402	0.251129	231.427	192.797	147	230.887	190.344	284.582	191.707	176.104	160.851	206.354	296.938	330.084	277.561	218.164	178.964
ENSG00000116786	PLEKHM2	0.0183	0.156776	7.11468	0.455	0.643	0.71	0.118	7.11468	4.99	0.0402	0.251129	611.844	464.5	525	509.217	462.608	337.321	420.297	437.678	503.897	684.432	447.973	447.454	645.32	685.271	543.818
ENSG00000187688	TRPV2	0.0443	-0.0230246	6.74585	0.0944	0.91	0.93	0.102	6.74585	4.99	0.0402	0.251129	396.303	317.111	290	467.197	394.743	350.376	360.254	290.829	400.983	489.368	385.83	374.766	580.285	515.149	403.534
ENSG00000135899	SP110	-1.4	-1.00343	7.16566	13.2	0.000414	0.0117	0.184	7.16566	4.98	0.0403	0.251269	412.619	331.999	424	281.945	489.112	295.026	781.409	873.635	811.114	1394.33	369.348	229.705	410.729	310.088	406.42
ENSG00000204178	TMEM57	0.2	0.134707	4.64615	0.542	0.592	0.666	0.125	4.64615	4.97	0.0404	0.252124	95.7482	72.9504	76	119.284	76.6998	74.6702	61.329	84.3233	52.6004	145.97	87.0008	81.8129	147.491	122.912	97.564
ENSG00000186827	TNFRSF4	0.241	-0.396353	4.03252	3.06	0.0748	0.165	-0.166	4.03252	4.97	0.0405	0.252382	39.5015	32.0088	34	69.5825	36.5428	81.9806	70.3354	56.2155	30.493	54.0825	132.122	89.3649	81.6812	67.5912	35.7927
ENSG00000125910	S1PR4	-0.181	0.552516	8.2712	4.26	0.033	0.101	0.17	8.2712	4.96	0.0406	0.252935	1276.07	1243.13	1242	1629.31	1788.19	887.166	776.691	841.512	1436.22	794.173	974.842	658.909	620.158	1540.87	1201.94
ENSG00000153006	SREK1IP1	-0.0481	0.0669582	5.19237	0.332	0.722	0.778	-0.0926	5.19237	4.95	0.0408	0.253765	141.261	154.089	137	124.254	108.022	144.119	135.524	148.57	88.4297	127.855	176.163	144.117	150.975	141.214	105.646
ENSG00000137601	NEK1	0.138	-0.140233	3.31527	0.974	0.399	0.499	-0.131	3.31527	4.95	0.0408	0.253767	39.5015	29.7757	28	28.9174	25.2989	43.8622	30.4501	41.8748	19.0581	34.9173	42.96	53.4931	56.5187	40.5547	22.5148
ENSG00000106605	BLVRA	-0.448	-1.77801	5.67909	13.7	0.000343	0.0107	-0.223	5.67909	4.95	0.0409	0.253767	97.895	79.6499	49	92.1742	65.0542	269.439	202.857	374.005	189.819	260.961	396.907	359.347	319.37	70.2949	87.1726
ENSG00000134058	CDK7	0.235	0.361846	4.70749	2.14	0.151	0.255	-0.114	4.70749	4.95	0.0409	0.253767	100.042	106.448	116	89.915	87.1406	120.621	78.484	87.1914	53.3628	65.8966	119.423	136.879	88.2621	101.699	89.4818
ENSG00000234545	FAM133B	-0.0341	0.132638	5.25425	0.696	0.513	0.599	-0.096	5.25425	4.95	0.0409	0.253772	174.751	174.188	110	126.965	132.116	175.971	116.654	149.143	102.152	119.192	152.927	182.506	152.136	123.536	125.852
ENSG00000204516	MICB	-0.173	-0.289895	6.20394	0.953	0.406	0.506	0.134	6.20394	4.94	0.041	0.254275	200.513	232.995	168	320.802	265.036	192.681	250.891	318.937	318.652	365.188	373.671	199.183	261.302	274.732	337.722
ENSG00000107816	LZTS2	0.101	0.0349108	4.04648	0.0871	0.917	0.935	0.155	4.04648	4.94	0.041	0.254275	64.4046	29.0313	55	80.4265	53.0072	60.5717	35.5966	55.6419	33.5423	101.077	56.7397	45.9411	76.6487	95.8756	67.5443
ENSG00000186814	ZSCAN30	-0.385	-0.169094	4.08322	0.978	0.398	0.497	-0.187	4.08322	4.94	0.0411	0.254469	55.388	51.363	80	44.2798	51.8025	95.0348	94.3523	71.1298	28.206	54.0825	53.2272	88.4209	75.1002	54.073	27.1332
ENSG00000204237	OXLD1	-0.0837	0.0299062	5.41646	0.141	0.87	0.897	-0.142	5.41646	4.94	0.0411	0.254469	179.904	129.524	119	205.585	135.329	254.819	142.386	195.033	59.4614	147.283	213.99	164.884	202.074	169.706	92.9456
ENSG00000073910	FRY	-0.464	-0.0545853	5.18751	1.44	0.267	0.374	0.187	5.18751	4.93	0.0412	0.254469	130.527	139.946	122	109.796	165.045	114.355	102.93	88.3387	251.567	136.519	110.777	75.2049	103.36	137.054	167.995
ENSG00000103671	TRIP4	-0.167	-0.497415	5.2526	2.64	0.102	0.199	-0.141	5.2526	4.93	0.0413	0.255113	134.82	110.17	77	100.759	118.061	155.084	162.114	171.515	122.734	152.534	218.042	243.236	190.073	100.243	77.3584
ENSG00000112640	PPP2R5D	-0.0948	-0.256393	5.07805	0.432	0.656	0.722	0.176	5.07805	4.92	0.0413	0.255113	114.64	95.2821	76	135.098	106.817	106	93.0657	141.112	57.9367	283.802	105.914	79.2956	217.945	175.113	117.77
ENSG00000006530	AGK	0.665	0.0363573	5.32506	8.28	0.00341	0.0299	-0.12	5.32506	4.92	0.0414	0.255113	148.989	123.569	84	148.653	97.1798	191.636	104.645	114.152	60.2237	136.519	229.39	228.132	286.078	220.035	122.965
ENSG00000168569	TMEM223	0.132	-0.219847	4.64131	1.42	0.27	0.378	-0.132	4.64131	4.92	0.0414	0.255301	80.7205	60.2957	66	89.0113	75.4951	156.651	66.9044	98.664	46.5018	91.3627	149.414	141.285	111.489	110.226	59.4621
ENSG00000125735	TNFSF14	0.132	0.0161092	6.13	0.0523	0.949	0.96	0.282	6.13	4.92	0.0414	0.255318	91.0252	281.38	239	317.639	253.792	134.72	194.28	225.436	313.316	312.681	358	149.151	48.3893	381.007	520.726
ENSG00000204394	VARS	0.648	0.0677756	5.4961	4.68	0.0251	0.0873	0.154	5.4961	4.91	0.0416	0.256193	139.973	122.08	103	177.571	144.565	142.552	72.9086	98.664	128.833	240.483	151.306	205.791	396.018	281.595	168.572
ENSG00000164308	ERAP2	0.0876	0.221853	7.89277	0.549	0.588	0.663	0.136	7.89277	4.91	0.0416	0.256193	897.8	824.042	1000	889.662	855.744	643.313	672.475	757.188	923.938	890.524	871.629	814.982	803.263	824.821	1439.79
ENSG00000142684	ZNF593	0.777	-0.0359248	4.91997	8.22	0.00352	0.0301	-0.149	4.91997	4.89	0.0419	0.257203	83.726	84.1163	65	110.248	69.8731	147.774	70.3354	117.02	31.2553	85.0618	231.282	190.687	170.718	174.281	98.7186
ENSG00000198133	TMEM229B	-0.477	-0.655232	4.57238	2.12	0.153	0.258	0.205	4.57238	4.89	0.0419	0.257203	69.557	61.7845	38	91.7223	66.259	40.207	64.76	102.106	118.16	237.858	116.722	61.989	58.8414	86.1008	90.0591
ENSG00000167565	SERTAD3	0.0742	0.332954	5.29384	1.38	0.28	0.386	0.136	5.29384	4.89	0.0419	0.257203	155	145.156	153	151.364	168.659	93.4683	148.39	141.112	94.5283	141.245	126.178	99.7488	126.974	203.606	204.942
ENSG00000038358	EDC4	-0.0223	-0.143826	5.77054	0.338	0.718	0.774	0.119	5.77054	4.89	0.0419	0.257203	193.643	152.6	144	237.665	175.084	202.602	137.24	179.545	170.761	341.035	204.533	157.018	316.273	282.011	181.273
ENSG00000164611	PTTG1	1.36	0.278273	5.1284	16.3	0.000138	0.00752	-0.169	5.1284	4.89	0.042	0.257203	88.449	70.7172	93	102.115	91.5578	142.03	57.898	91.7804	35.067	74.2978	259.381	388.926	241.172	186.552	101.605
ENSG00000132825	PPP1R3D	-0.625	-0.0321305	5.58824	1.95	0.174	0.281	0.219	5.58824	4.89	0.042	0.257203	124.516	206.941	118	170.793	331.295	99.2122	221.728	187.576	250.043	165.398	144.011	129.642	55.3574	172.41	204.365
ENSG00000177030	DEAF1	-0.0462	0.0270043	5.10518	0.0779	0.925	0.942	0.119	5.10518	4.89	0.042	0.257203	138.685	92.3046	105	173.052	108.022	103.39	96.0678	133.655	85.3804	208.191	129.15	97.5462	162.201	165.131	123.543
ENSG00000111678	C12orf57	0.781	0.289412	7.1504	5.53	0.0149	0.0662	-0.152	7.1504	4.89	0.042	0.257218	585.223	390.806	415	535.875	400.766	721.116	346.53	499.63	128.071	358.1	923.235	654.818	962.754	754.318	525.345
ENSG00000257949	TEN1	0.0776	-0.486733	4.31274	3.67	0.0489	0.128	-0.141	4.31274	4.88	0.0421	0.257412	70.4157	43.9191	45	61.4495	44.5742	109.656	78.9128	92.354	28.9684	76.6606	109.427	82.1276	131.232	81.1095	55.9983
ENSG00000137814	HAUS2	0.509	0.321858	5.10663	5.99	0.0115	0.0572	-0.0947	5.10663	4.88	0.0422	0.257412	140.402	140.69	90	148.202	99.5892	136.808	81.4861	104.4	75.4702	102.652	175.353	194.778	187.751	159.099	103.914
ENSG00000213920	MDP1	0.332	0.411773	4.03465	2.2	0.144	0.247	-0.133	4.03465	4.88	0.0422	0.257412	75.9974	67.7396	74	52.4128	42.9679	66.8377	48.4628	64.8199	24.3944	38.3303	70.2491	68.597	72.0033	68.6311	59.4621
ENSG00000204472	AIF1	0.353	0.688668	8.17367	4.3	0.0322	0.0999	-0.154	8.17367	4.87	0.0423	0.257857	1444.81	1735.92	1227	1196.91	799.525	996.821	794.275	1291.81	460.444	508.008	1411.47	1093.78	1047.53	1053.8	1099.18
ENSG00000143486	EIF2D	-0.061	-0.450169	6.25084	2.23	0.14	0.243	-0.143	6.25084	4.87	0.0423	0.257857	286.815	164.511	163	282.848	195.564	552.977	251.32	290.829	147.129	333.684	385.56	357.459	490.861	299.273	167.995
ENSG00000180061	TMEM150B	0.118	0.598881	4.10574	0.829	0.454	0.549	0.305	4.10574	4.87	0.0424	0.258109	93.6014	63.2733	21	107.085	72.6841	9.92122	39.0275	47.6111	83.0934	74.8229	57.0099	35.5571	16.6459	84.2291	117.192
ENSG00000197948	FCHSD1	0.499	1.12826	5.53355	7.27	0.00568	0.039	0.194	5.53355	4.86	0.0424	0.258134	244.308	178.654	283	217.784	194.761	97.1235	62.6156	72.8507	174.572	121.029	101.321	149.151	142.458	305.096	191.664
ENSG00000163939	PBRM1	0.208	-0.157051	6.20686	3.67	0.0488	0.128	-0.0869	6.20686	4.86	0.0424	0.258134	257.189	265.003	199	245.798	184.722	343.587	234.165	248.381	189.057	289.053	346.923	428.888	409.567	298.857	244.199
ENSG00000177156	TALDO1	-0.431	0.447141	9.22656	4.77	0.0238	0.0847	0.186	9.22656	4.86	0.0425	0.258134	2060.09	2589.74	3156	2868.7	3100.52	1561.29	1872.46	1418.01	3356.52	1625.1	1347.43	1777.23	1306.51	2049.37	2280.34
ENSG00000157593	SLC35B2	0.187	-0.248029	5.48252	2.52	0.112	0.211	-0.123	5.48252	4.86	0.0425	0.258134	137.826	117.614	124	187.963	94.3688	253.252	140.671	138.244	94.5283	189.026	278.565	231.908	247.366	195.079	113.151
ENSG00000177879	AP3S1	0.158	0.307561	6.03232	1.35	0.287	0.394	-0.123	6.03232	4.86	0.0425	0.258134	235.721	276.169	327	200.163	212.029	282.494	212.722	239.203	159.326	156.209	287.481	336.692	290.336	219.827	204.365
ENSG00000182095	TNRC18	0.00529	0.468455	4.90647	1.16	0.338	0.442	0.233	4.90647	4.86	0.0425	0.258134	128.38	131.013	128	118.832	100.392	45.9509	68.191	48.7583	188.294	112.366	87.5412	65.765	88.2621	170.122	132.779
ENSG00000136100	VPS36	-0.0387	-0.298424	6.6167	2.38	0.125	0.225	-0.0949	6.6167	4.86	0.0426	0.258134	361.095	328.277	307	276.071	245.359	488.751	368.832	470.948	238.608	343.135	417.982	478.291	443.633	388.91	363.7
ENSG00000136929	HEMGN	-0.284	-0.109089	4.51755	0.273	0.765	0.813	0.26	4.51755	4.85	0.0427	0.258541	36.9253	88.5826	104	44.2798	116.455	43.3401	94.7812	41.8748	141.792	101.864	44.311	101.322	68.1322	117.921	76.2038
ENSG00000076554	TPD52	0.275	-0.331836	5.69717	1.73	0.208	0.315	-0.206	5.69717	4.85	0.0427	0.25863	184.627	90.8158	152	154.075	121.676	443.844	108.934	172.088	68.6093	196.64	250.465	325.049	415.761	215.876	101.028
ENSG00000118363	SPCS2	-0.34	-2.04414	5.87859	12.7	0.000511	0.0125	-0.264	5.87859	4.84	0.0428	0.258646	80.7205	78.9055	51	73.1971	68.2668	407.814	264.615	313.774	140.268	374.639	456.889	524.547	438.601	81.7334	55.9983
ENSG00000121022	COPS5	0.29	0.798251	6.16023	10.4	0.0013	0.0184	-0.115	6.16023	4.84	0.0428	0.258646	379.987	349.12	341	295.5	286.721	291.371	202.429	229.451	136.456	124.18	273.701	301.134	229.559	288.875	240.735
ENSG00000101182	PSMA7	0.425	0.581767	7.37197	6.76	0.00749	0.0452	-0.102	7.37197	4.84	0.0428	0.258646	774.573	710.894	516	891.921	557.378	698.663	454.607	520.854	285.11	412.182	809.756	776.279	639.126	808.183	535.159
ENSG00000266412	NCOA4	0.0964	0.0346085	9.88163	0.0997	0.906	0.926	0.142	9.88163	4.84	0.0428	0.258646	3262.31	3218.01	3137	3334.99	3382.42	2950.78	3086.61	3224.36	3578.35	3047.26	2513.57	3577.43	3578.87	5249.86	5335.42
ENSG00000118985	ELL2	0.603	0.300117	5.80928	3.58	0.0521	0.133	-0.15	5.80928	4.83	0.043	0.259384	191.067	190.564	247	161.757	159.825	261.607	133.38	205.359	96.053	125.492	248.844	392.387	299.24	323.606	143.171
ENSG00000137309	HMGA1	0.875	0.633586	4.50446	2.23	0.14	0.243	0.263	4.50446	4.83	0.043	0.259384	82.8673	67.7396	57	118.832	87.1406	28.1971	14.1528	30.4023	110.537	106.327	101.051	140.341	57.6801	159.515	91.2137
ENSG00000120437	ACAT2	0.923	0.931549	4.87797	8.07	0.00379	0.0313	-0.162	4.87797	4.83	0.0431	0.259384	131.385	117.614	111	134.195	108.424	149.863	42.4585	50.4792	38.1163	62.2211	116.451	213.028	183.105	121.664	80.245
ENSG00000115241	PPM1G	0.438	0.325766	7.19598	3.44	0.0571	0.14	0.108	7.19598	4.83	0.0431	0.259384	525.112	482.366	418	742.364	554.567	545.145	315.651	330.983	368.965	645.052	472.02	678.418	835.78	775.323	636.187
ENSG00000137210	TMEM14B	0.377	0.496901	5.64145	3.1	0.073	0.163	-0.13	5.64145	4.83	0.0431	0.259384	222.84	203.963	211	166.727	185.124	263.696	140.671	169.794	64.0353	115.253	215.341	207.05	234.979	217.124	180.118
ENSG00000133114	GPALPP1	0.118	-0.11582	4.42576	0.79	0.471	0.563	-0.118	4.42576	4.83	0.0431	0.259384	76.4268	86.3494	68	58.7384	52.6056	117.488	56.1825	83.176	41.1656	86.3745	94.0257	114.538	103.36	91.5081	65.2351
ENSG00000114023	FAM162A	0.361	0.438105	4.42599	1.9	0.182	0.289	-0.148	4.42599	4.83	0.0432	0.259384	115.07	61.0401	76	101.663	63.448	110.7	45.4607	63.6727	26.6814	75.0854	106.995	109.189	104.521	100.035	45.0295
ENSG00000150712	MTMR12	0.154	-0.838792	4.86136	7.23	0.00581	0.0394	-0.175	4.86136	4.82	0.0432	0.259641	83.2966	68.484	57	70.4861	40.5585	181.193	95.2101	96.9431	65.56	143.607	139.958	185.023	277.948	91.5081	62.9259
ENSG00000153936	HS2ST1	0.418	0.335566	4.98113	2.96	0.0809	0.173	-0.115	4.98113	4.82	0.0434	0.260224	145.125	113.148	127	102.115	92.361	137.853	83.2016	116.446	52.6004	85.3243	122.396	187.855	151.362	133.311	113.728
ENSG00000169740	ZNF32	0.12	0.215327	5.46191	0.462	0.638	0.706	-0.141	5.46191	4.81	0.0434	0.26051	229.71	155.578	146	162.66	139.345	257.952	131.235	198.475	53.3628	118.929	178.054	173.066	189.686	187.384	154.14
ENSG00000008988	RPS20	-0.354	0.399362	9.17039	5.88	0.0122	0.0592	-0.143	9.17039	4.81	0.0435	0.260572	2795.16	2910.57	2882	2398.79	1934.36	3106.39	1910.63	2817.66	1058.87	1434.24	1917.53	1753.63	2162.81	1374.08	1613.56
ENSG00000131355	ADGRE3	-0.737	0.0459142	5.48885	4.48	0.0286	0.0934	0.177	5.48885	4.8	0.0437	0.261202	154.142	170.466	196	149.105	241.343	120.099	176.696	143.981	242.419	200.315	136.175	89.0502	60.0028	167.002	162.222
ENSG00000198286	CARD11	0.169	-0.470753	6.26758	3.08	0.074	0.164	0.167	6.26758	4.8	0.0437	0.261202	231.427	139.201	162	298.662	201.186	251.686	172.407	207.08	260.715	633.763	279.646	355.571	556.284	446.518	217.643
ENSG00000011405	PIK3C2A	-0.104	-0.308782	5.60949	2.4	0.123	0.223	-0.0899	5.60949	4.8	0.0437	0.261202	194.931	151.112	142	164.468	112.439	250.119	159.97	228.877	117.398	207.404	223.987	220.895	218.72	184.264	165.686
ENSG00000089737	DDX24	0.061	-0.194092	6.68261	0.642	0.539	0.621	0.145	6.68261	4.8	0.0437	0.261202	313.436	253.093	231	451.382	404.38	430.268	222.157	237.482	368.203	678.919	372.32	405.603	692.935	444.646	329.062
ENSG00000173535	TNFRSF10C	-1.15	-0.0536753	9.00789	3.1	0.0731	0.163	0.306	9.00789	4.8	0.0437	0.261233	1589.08	1921.28	2308	1654.62	3120.6	1267.83	2592.54	1808.07	3213.96	1663.43	962.953	700.444	166.846	1441.04	2840.33
ENSG00000010539	ZNF200	-1.06	-0.0509123	5.62085	5.92	0.0119	0.0583	0.203	5.62085	4.79	0.0438	0.26139	178.615	208.43	140	169.438	322.862	125.843	258.182	184.708	266.814	181.675	110.237	91.5675	56.5187	116.673	209.561
ENSG00000161547	SRSF2	0.0749	-0.24205	7.58729	1.73	0.208	0.316	-0.114	7.58729	4.79	0.0438	0.26139	632.024	626.033	610	602.747	487.907	1061.05	697.349	735.964	413.943	736.677	810.567	1008.5	1269.74	701.701	561.715
ENSG00000100243	CYB5R3	-0.426	-0.875481	4.84659	5.31	0.0171	0.0704	0.171	4.84659	4.79	0.0439	0.26139	66.1221	70.7172	75	71.3898	62.2433	67.3599	98.2122	108.989	125.021	298.504	105.103	99.4341	156.394	112.513	79.6677
ENSG00000105677	TMEM147	0.171	-0.11713	5.80328	0.992	0.393	0.493	-0.128	5.80328	4.79	0.0439	0.26139	234.003	155.578	111	269.745	132.116	301.814	173.265	210.521	96.8153	221.581	333.683	270.927	277.561	238.545	159.335
ENSG00000107897	ACBD5	0.104	0.0663041	5.16833	0.251	0.781	0.826	-0.0954	5.16833	4.79	0.0439	0.261549	135.25	138.457	124	147.298	89.1484	148.818	122.658	135.95	80.8065	126.805	161.573	192.575	160.265	124.992	117.192
ENSG00000089902	RCOR1	-0.0172	0.807673	5.63	11.9	0.000677	0.0137	0.125	5.63	4.78	0.0441	0.26205	226.275	253.093	210	272.004	254.193	118.01	140.671	117.594	160.088	155.947	142.66	145.061	102.972	214.628	191.087
ENSG00000170876	TMEM43	-0.404	-0.0705358	7.4374	2.14	0.15	0.254	0.128	7.4374	4.78	0.0441	0.26205	610.985	652.087	630	578.348	716.4	599.45	741.094	562.155	718.873	729.851	502.822	479.55	471.506	659.066	850.943
ENSG00000140463	BBS4	0.0581	-0.388123	3.77207	1.71	0.212	0.319	-0.161	3.77207	4.78	0.0441	0.26205	46.3713	26.7981	40	29.8211	42.5664	95.0348	45.8895	55.0683	22.1074	44.6312	62.1434	74.5756	85.5523	46.586	35.2154
ENSG00000111642	CHD4	-0.361	-0.506572	6.87733	2.9	0.0844	0.177	0.14	6.87733	4.77	0.0442	0.26205	304.419	310.411	364	433.761	340.932	506.504	399.711	287.961	536.677	835.128	329.09	407.806	713.839	425.097	389.101
ENSG00000141574	SECTM1	-0.75	-0.299611	8.91438	2.75	0.094	0.189	0.195	8.91438	4.77	0.0442	0.26205	1596.38	1462.73	1818	1403.85	2139.16	943.56	2321.5	2524.54	1908.86	3048.05	1614.38	965.078	971.658	1019.69	2556.29
ENSG00000196937	FAM3C	0.149	-0.522642	5.16155	2.7	0.098	0.194	-0.192	5.16155	4.77	0.0443	0.262565	101.33	78.1611	96	102.566	75.4951	280.405	102.072	142.26	54.1251	136.256	139.688	250.159	288.013	136.638	67.5443
ENSG00000167671	UBXN6	0.285	0.120106	8.98363	0.448	0.647	0.714	0.197	8.98363	4.77	0.0443	0.262565	1445.24	1071.18	1735	2681.18	2054.83	876.722	1837.73	1231.58	2557.6	1238.12	2290.93	1629.02	1983.96	2953.42	2464.5
ENSG00000259024	TVP23C-CDRT4	0.443	0.405649	3.51108	2.1	0.155	0.26	-0.148	3.51108	4.76	0.0444	0.262565	42.9364	48.3855	37	39.7614	37.7475	62.1382	17.5838	35.5649	22.8698	25.466	51.6061	67.0237	49.5507	52.2012	29.4424
ENSG00000198498	TMA16	0.376	0.0828992	3.87887	1.61	0.231	0.338	-0.141	3.87887	4.76	0.0444	0.262565	49.8062	58.0626	41	51.9609	36.5428	83.0249	33.8811	51.6265	19.0581	48.8318	65.9261	85.9036	81.2941	61.768	45.0295
ENSG00000136514	RTP4	-0.624	-0.525211	6.12599	1.08	0.362	0.465	0.282	6.12599	4.76	0.0444	0.262565	143.408	185.354	147	273.812	359.806	130.02	234.165	334.425	571.744	234.182	309.907	140.341	60.0028	153.692	436.44
ENSG00000168275	COA6	0.296	0.464826	4.37607	2.81	0.0899	0.184	-0.122	4.37607	4.76	0.0445	0.262833	79.003	96.0265	62	94.4333	77.5029	81.9806	60.9001	71.7035	32.78	59.5958	134.554	88.7355	67.745	79.2377	60.6167
ENSG00000158122	AAED1	-0.0808	0.00921782	3.73867	0.0899	0.914	0.933	-0.152	3.73867	4.76	0.0445	0.262833	54.9586	59.5513	47	46.9908	26.102	63.7047	47.1762	69.9826	24.3944	33.0796	46.7427	59.157	48.3893	49.4976	45.0295
ENSG00000166428	PLD4	0.458	0.330859	3.88903	0.455	0.643	0.71	0.305	3.88903	4.75	0.0446	0.263249	63.5459	25.3093	23	99.4035	47.3852	52.2169	15.0106	20.6506	31.2553	101.602	22.4257	21.3972	109.553	142.669	53.1118
ENSG00000131732	ZCCHC9	-0.161	-0.26753	5.25521	1.65	0.223	0.33	-0.0934	5.25521	4.75	0.0446	0.263272	129.239	149.623	109	120.64	102.4	186.937	150.106	158.895	110.537	140.457	179.135	187.855	121.941	144.333	128.738
ENSG00000163428	LRRC58	-0.072	-0.471494	5.58043	2.88	0.0854	0.178	-0.133	5.58043	4.75	0.0447	0.263371	158.435	145.901	102	160.401	113.644	216.7	150.964	232.319	120.447	229.982	293.155	279.108	264.786	145.581	99.2959
ENSG00000089159	PXN	-0.627	0.139129	7.01706	3.6	0.0512	0.132	0.183	7.01706	4.74	0.0448	0.26379	474.447	518.097	527	435.568	744.51	231.321	528.802	446.856	651.026	618.273	443.65	252.361	211.752	422.809	492.438
ENSG00000135473	PAN2	0.0604	0.115832	5.75692	0.181	0.836	0.871	0.117	5.75692	4.74	0.0449	0.264309	238.726	139.946	134	253.931	230.501	205.735	163.83	166.352	109.012	294.041	163.194	188.17	246.979	281.803	226.88
ENSG00000111231	GPN3	-0.032	-0.351413	4.34792	2	0.168	0.274	-0.12	4.34792	4.73	0.045	0.264309	60.111	55.8294	54	66.4196	59.0307	111.222	72.0508	95.7958	41.9279	73.2477	107.805	121.775	85.9394	62.5999	61.194
ENSG00000162980	ARL5A	0.329	0.23153	6.26481	1.54	0.244	0.351	-0.12	6.26481	4.73	0.045	0.264309	357.66	284.358	263	237.665	250.178	419.824	198.14	297.713	146.366	180.888	282.077	401.513	380.534	349.811	289.806
ENSG00000145293	ENOPH1	0.219	-0.000960207	4.99748	0.93	0.415	0.514	-0.117	4.99748	4.73	0.045	0.264309	129.239	100.493	98	105.277	94.3688	188.503	94.3523	113.005	48.0265	112.891	132.122	176.842	159.491	138.302	106.224
ENSG00000064933	PMS1	0.243	0.145564	4.31946	0.824	0.457	0.551	-0.12	4.31946	4.73	0.0451	0.264737	88.8784	67.7396	58	80.8783	54.6134	97.6457	48.4628	69.4089	35.8293	73.5102	87.5412	111.391	102.198	91.9241	45.6068
ENSG00000137310	TCF19	1.4	0.880283	4.75799	11.6	0.000763	0.0142	-0.187	4.75799	4.72	0.0451	0.264824	94.0307	75.928	124	90.8187	75.0935	101.823	39.4564	51.6265	30.493	47.2566	132.122	275.017	184.267	161.387	57.7302
ENSG00000280789	PAGR1	0.534	0.658794	6.11921	7.75	0.00446	0.0341	0.108	6.11921	4.72	0.0452	0.265305	307.854	250.116	275	346.105	253.39	181.193	146.675	149.717	206.59	232.607	265.055	292.638	235.366	381.215	349.845
ENSG00000070785	EIF2B3	0.815	0.687713	4.57341	8.89	0.00255	0.0259	-0.127	4.57341	4.71	0.0454	0.265699	112.064	87.0938	75	110.248	73.8888	101.823	43.3163	55.6419	36.5916	57.4955	98.3488	172.751	125.812	120.416	67.5443
ENSG00000143643	TTC13	-0.21	-1.15203	5.37793	8.78	0.00268	0.0267	-0.184	5.37793	4.71	0.0454	0.265699	84.5847	82.6275	82	84.0412	78.306	246.986	183.987	204.211	116.636	199.265	229.39	300.82	313.176	97.9553	61.194
ENSG00000166233	ARIH1	-0.128	0.201601	6.47923	2.84	0.0882	0.182	0.0874	6.47923	4.71	0.0454	0.265699	356.802	346.887	335	353.334	368.641	298.681	307.932	286.24	282.06	372.802	273.431	311.204	299.24	376.847	368.896
ENSG00000183011	NAA38	0.426	0.286949	6.2824	2.23	0.14	0.243	-0.127	6.2824	4.71	0.0454	0.265699	336.192	313.389	219	298.662	245.76	366.041	220.012	345.897	115.873	163.035	413.389	345.188	343.371	345.027	326.753
ENSG00000156136	DCK	-0.00249	-0.0821406	6.24007	0.194	0.825	0.862	-0.0938	6.24007	4.7	0.0457	0.266883	312.577	255.326	258	270.649	191.95	417.213	253.036	287.387	163.138	285.902	296.127	361.55	314.724	343.571	249.394
ENSG00000102898	NUTF2	-0.262	-1.82721	6.04772	13.1	0.000424	0.0117	-0.228	6.04772	4.69	0.0458	0.267338	97.895	75.928	85	111.151	74.6919	485.095	288.203	355.075	110.537	432.923	538.216	464.131	503.249	141.838	84.8634
ENSG00000108826	MRPL27	0.673	0.387773	5.29667	5.23	0.0179	0.0726	-0.128	5.29667	4.69	0.0459	0.267612	151.995	136.968	106	145.039	144.565	173.882	99.9277	138.818	48.0265	93.988	228.85	275.017	157.169	173.242	148.367
ENSG00000182154	MRPL41	0.333	0.646695	5.41526	4.69	0.0249	0.0869	-0.13	5.41526	4.69	0.0459	0.267612	223.269	163.766	124	282.848	134.124	207.301	95.2101	133.655	62.5107	117.091	214.53	185.652	168.008	188.839	109.11
ENSG00000118900	UBN1	-0.773	-0.00212982	6.83223	4.56	0.0271	0.0911	0.184	6.83223	4.68	0.046	0.267925	416.913	474.178	523	368.697	462.206	248.553	432.734	314.922	783.67	517.984	283.158	240.719	283.755	377.055	389.101
ENSG00000131469	RPL27	-0.404	0.266839	8.78722	3.49	0.0551	0.137	-0.163	8.78722	4.68	0.046	0.267983	2042.49	2124.49	2280	1447.22	1499.46	2484.48	1641.73	2438.49	724.971	1061.17	1518.19	1312.15	1724.98	1028.84	1237.16
ENSG00000119596	YLPM1	0.0221	0.0597726	4.50046	0.0701	0.933	0.947	0.0993	4.50046	4.68	0.046	0.267983	73.8506	69.9728	66	94.4333	99.5892	87.2023	65.6177	60.8045	61.7483	118.666	79.1653	86.5329	118.457	92.34	76.2038
ENSG00000186298	PPP1CC	-0.0294	-0.429491	7.65145	2.94	0.0818	0.174	-0.121	7.65145	4.68	0.0461	0.267983	743.659	497.998	456	656.063	555.371	1193.68	606.428	896.006	509.996	832.766	1047.25	1084.97	1288.7	608.321	532.272
ENSG00000164190	NIPBL	-0.377	0.0210721	6.84713	2.65	0.101	0.198	0.119	6.84713	4.68	0.0461	0.268013	367.536	454.079	380	491.596	529.67	360.819	460.182	347.045	522.955	466.79	393.125	363.123	317.821	386.414	467.037
ENSG00000168303	MPLKIP	-0.124	-0.556878	4.81292	3.63	0.0503	0.13	-0.132	4.81292	4.67	0.0462	0.268307	76.8562	68.484	62	88.5595	80.7155	152.996	119.227	143.407	51.8381	114.991	178.054	143.487	138.2	87.9726	69.8535
ENSG00000278828	HIST1H3H	-0.389	0.108131	3.74297	1.06	0.371	0.473	0.228	3.74297	4.67	0.0462	0.26843	47.6594	24.5649	47	74.1008	71.0778	24.0198	54.8959	36.1385	78.5195	37.2802	31.8823	43.7384	24.3882	74.2464	37.5246
ENSG00000097046	CDC7	0.592	-0.298139	3.84103	7.09	0.00626	0.0407	-0.154	3.84103	4.67	0.0463	0.268701	39.5015	48.3855	18	34.3394	37.7475	66.8377	44.6029	43.5957	32.0177	38.0678	71.8702	129.013	89.0363	54.9049	46.7614
ENSG00000160999	SH2B2	0.181	-0.496278	4.9663	6.26	0.00984	0.0529	0.119	4.9663	4.67	0.0463	0.268756	92.3133	62.5289	57	126.965	72.6841	102.867	92.2079	107.842	99.8646	188.501	159.141	105.727	154.459	189.671	142.594
ENSG00000035862	TIMP2	-0.269	0.175759	5.91933	1.57	0.238	0.345	0.156	5.91933	4.66	0.0464	0.268803	211.247	243.416	230	199.259	317.641	111.222	226.874	201.343	273.675	256.761	222.095	186.282	141.297	210.261	255.167
ENSG00000006712	PAF1	-0.288	-0.86554	6.05652	4.93	0.0216	0.0807	0.173	6.05652	4.66	0.0465	0.269034	124.086	145.156	126	160.853	267.847	220.355	273.622	191.018	300.356	548.176	227.499	342.041	428.923	169.706	202.633
ENSG00000169155	ZBTB43	-0.112	-0.0980068	4.73399	0.249	0.782	0.828	-0.111	4.73399	4.66	0.0465	0.269116	127.092	78.1611	95	92.1742	65.4558	113.311	99.9277	88.9123	84.6181	99.7638	106.454	119.573	149.426	88.3885	64.6578
ENSG00000114439	BBX	-0.41	-0.18609	6.44183	2.88	0.0857	0.179	0.107	6.44183	4.66	0.0465	0.269131	319.447	275.425	282	363.727	289.13	268.395	283.486	323.526	446.723	422.946	306.935	266.207	306.982	323.606	308.279
ENSG00000169976	SF3B5	0.284	0.167722	6.76709	1.31	0.298	0.403	-0.109	6.76709	4.65	0.0466	0.269131	449.115	320.833	340	475.781	349.767	544.623	300.212	435.383	181.433	339.722	650.345	468.222	522.992	478.338	342.34
ENSG00000162613	FUBP1	0.2	0.199296	6.83928	0.949	0.408	0.508	0.102	6.83928	4.65	0.0466	0.269131	409.184	409.415	356	462.678	473.049	443.322	299.783	243.218	360.58	519.56	372.861	472.942	591.124	508.702	505.139
ENSG00000123349	PFDN5	0.212	0.671593	8.60185	2.2	0.143	0.246	-0.216	8.60185	4.65	0.0467	0.269825	1940.73	2248.06	1965	1025.21	1443.64	1936.73	1399.85	1779.39	445.198	420.321	1428.49	1357.78	1652.2	1204.58	1389.57
ENSG00000104228	TRIM35	-0.0176	0.0347917	5.1515	0.0391	0.962	0.969	0.116	5.1515	4.64	0.0468	0.269935	119.793	104.215	97	176.215	144.163	134.72	78.9128	103.253	129.595	185.613	151.036	135.621	108.392	189.879	117.192
ENSG00000132424	PNISR	-0.657	-0.909656	7.8064	12.5	0.000533	0.0126	-0.121	7.8064	4.64	0.0469	0.269935	639.753	629.011	623	488.885	514.41	1387.4	1119.36	1030.24	821.024	1195.33	888.111	1015.42	1219.41	548.633	470.501
ENSG00000100226	GTPBP1	-1.17	-1.1962	6.69312	10	0.00151	0.0198	0.201	6.69312	4.64	0.0469	0.269935	228.422	255.326	296	158.594	261.02	224.011	602.139	480.7	851.517	710.949	261.813	213.343	287.239	281.387	428.358
ENSG00000166479	TMX3	-0.42	-0.554023	5.97092	5.13	0.019	0.0748	-0.116	5.97092	4.64	0.0469	0.269935	191.067	218.107	185	154.527	170.667	299.203	278.339	375.726	153.227	280.914	291.534	305.854	256.657	186.344	160.49
ENSG00000092931	MFSD11	-0.119	-0.17492	4.31959	0.488	0.623	0.694	-0.118	4.31959	4.64	0.0469	0.269935	69.557	71.4616	75	64.6123	44.9758	87.2023	89.2058	73.998	57.1744	64.3214	71.6001	99.7488	97.5529	77.7819	50.2253
ENSG00000154358	OBSCN	-1.2	-0.993526	4.57835	10.7	0.00111	0.0172	0.176	4.57835	4.63	0.047	0.270072	63.9753	34.9864	51	100.759	76.2982	143.074	75.9107	88.3387	115.873	244.684	51.0657	43.7384	118.07	67.1753	42.7203
ENSG00000100403	ZC3H7B	0.146	0.180688	5.94459	0.495	0.619	0.69	0.116	5.94459	4.63	0.047	0.270072	274.793	182.376	181	294.596	203.194	217.222	133.809	145.701	198.967	338.935	220.744	202.015	299.627	314.247	252.281
ENSG00000108639	SYNGR2	-0.176	-1.13771	8.31607	16.4	0.000133	0.00751	-0.128	8.31607	4.63	0.0472	0.270349	841.554	559.783	466	919.031	525.654	1733.6	1452.6	1720.31	896.494	1541.09	1986.7	1696.36	2056.35	1071.68	834.778
ENSG00000168488	ATXN2L	-1.38	-1.94409	3.91138	13.7	0.000343	0.0107	0.246	3.91138	4.62	0.0472	0.270349	18.892	23.8205	14	32.5321	28.913	42.8179	57.898	89.4859	60.986	263.324	43.2302	27.3759	72.7775	30.78	19.051
ENSG00000143376	SNX27	-0.326	0.300383	6.25544	3.13	0.0715	0.161	0.154	6.25544	4.62	0.0472	0.270349	286.386	334.976	286	304.084	414.42	147.252	304.072	275.341	285.872	307.955	262.894	191.002	142.458	300.937	316.939
ENSG00000174130	TLR6	-0.645	-0.155937	6.26635	2	0.168	0.275	0.204	6.26635	4.62	0.0472	0.270349	224.128	261.282	342	226.369	346.153	193.203	334.093	262.148	461.207	301.129	231.822	187.54	100.65	248.112	401.225
ENSG00000021574	SPAST	0.0738	0.297355	5.79132	1.82	0.194	0.302	-0.103	5.79132	4.62	0.0472	0.270349	273.505	231.506	251	184.348	155.809	239.676	177.554	192.165	137.981	157.259	210.747	258.34	192.783	212.548	198.015
ENSG00000108604	SMARCD2	0.422	0.437618	7.83694	3.79	0.0449	0.122	0.11	7.83694	4.62	0.0473	0.270349	803.77	852.329	781	1048.71	964.168	772.811	532.662	478.979	775.285	698.084	783.818	985.531	1002.24	1206.66	1121.12
ENSG00000163823	CCR1	-1.32	-0.63608	8.43916	3.75	0.0463	0.125	0.285	8.43916	4.62	0.0473	0.270349	877.191	1118.08	671	1027.02	2054.43	633.914	1645.59	1617.63	3104.19	1657.65	828.669	800.193	148.265	622.671	1535.05
ENSG00000110395	CBL	-0.606	0.0531686	5.47949	6.54	0.00841	0.0484	0.123	5.47949	4.62	0.0474	0.270349	172.175	196.519	175	168.986	176.289	111.222	191.707	152.585	165.425	262.536	131.852	96.9168	128.135	154.732	148.367
ENSG00000100647	SUSD6	-1.19	-0.690377	5.80381	6.53	0.00847	0.0485	0.202	5.80381	4.62	0.0474	0.270349	161.441	181.632	180	117.929	205.604	100.257	324.658	331.557	197.442	526.386	152.116	92.8262	108.005	125.824	231.498
ENSG00000171109	MFN1	-0.253	-0.350168	5.36075	2.55	0.109	0.208	-0.101	5.36075	4.62	0.0474	0.270349	141.261	121.336	132	140.52	107.621	253.252	162.972	185.282	102.914	146.495	148.064	216.49	154.459	149.533	129.893
ENSG00000149499	EML3	0.0406	-0.241165	5.43837	1.05	0.372	0.474	0.131	5.43837	4.62	0.0474	0.270349	131.815	119.103	118	172.601	127.699	137.331	107.219	123.33	169.236	284.327	168.868	158.906	286.465	198.198	131.048
ENSG00000187049	TMEM216	-0.337	-0.501752	4.1853	2.05	0.161	0.266	-0.158	4.1853	4.61	0.0474	0.270477	48.9475	50.6186	61	53.7683	44.9758	99.2122	91.7791	100.958	25.9191	71.935	112.399	70.7996	55.3574	65.0956	46.7614
ENSG00000178691	SUZ12	0.293	0.366557	6.40715	2.85	0.0872	0.181	-0.102	6.40715	4.61	0.0475	0.270541	402.744	337.954	384	277.426	244.957	330.533	265.902	306.317	167.712	235.233	334.764	399.625	411.116	374.143	287.496
ENSG00000144840	RABL3	-0.0187	-0.191536	4.45134	0.938	0.412	0.511	-0.0933	4.45134	4.61	0.0475	0.270541	88.0196	63.2733	63	70.0343	63.8495	109.656	65.6177	82.6024	53.3628	95.0382	108.346	114.853	93.2946	82.9812	60.6167
ENSG00000163820	FYCO1	-0.00961	-0.060977	4.27665	0.0632	0.939	0.953	0.112	4.27665	4.6	0.0476	0.270889	59.6816	58.8069	53	78.6192	77.5029	73.1037	39.8853	61.3782	60.986	116.829	79.7057	73.9463	91.359	84.437	59.4621
ENSG00000060982	BCAT1	1.43	1.26664	5.04073	8.65	0.00285	0.0276	-0.228	5.04073	4.6	0.0477	0.270889	221.981	169.721	113	163.112	46.1805	72.0594	57.4691	103.253	32.78	24.941	168.057	243.551	85.1652	189.671	157.026
ENSG00000148187	MRRF	0.0536	-0.495908	4.36325	3.72	0.0472	0.126	-0.135	4.36325	4.6	0.0477	0.270889	66.5514	52.1074	45	64.6123	46.5821	106	65.6177	101.532	35.8293	90.5751	111.048	122.405	126.199	70.9188	49.0707
ENSG00000160593	JAML	-0.397	0.487066	9.59094	3.6	0.0511	0.132	0.2	9.59094	4.6	0.0477	0.270889	3151.96	3155.48	3377	3580.79	4729.68	2247.42	2303.48	2211.91	3730.82	1857.71	2192.58	1367.85	1081.6	2787.25	3954.52
ENSG00000139083	ETV6	-0.715	-0.467298	6.13018	3.1	0.0731	0.163	0.177	6.13018	4.6	0.0477	0.270889	263.63	182.376	210	154.527	304.39	132.631	347.817	353.928	295.782	476.766	230.741	153.557	187.363	183.224	340.608
ENSG00000167283	ATP5L	0.0176	0.349831	7.4023	1.57	0.239	0.346	-0.142	7.4023	4.6	0.0477	0.270889	720.473	827.764	696	555.756	633.275	864.713	554.534	823.729	275.962	350.224	714.109	633.735	696.032	528.251	583.652
ENSG00000140332	TLE3	-1.01	-0.347968	6.62657	3.7	0.0478	0.127	0.225	6.62657	4.59	0.0479	0.27156	333.187	359.541	351	165.371	517.221	168.661	630.445	406.128	478.74	565.766	206.965	203.274	152.91	300.313	461.841
ENSG00000128513	POT1	0.0478	-0.00355162	5.31906	0.0657	0.937	0.951	-0.098	5.31906	4.59	0.0479	0.27156	172.175	117.614	136	143.683	120.872	195.814	131.235	162.91	77.7572	146.233	172.651	220.58	154.072	162.427	122.965
ENSG00000162636	FAM102B	0.145	0.200199	4.98007	1.1	0.356	0.46	-0.0859	4.98007	4.58	0.048	0.272077	138.255	120.591	96	131.484	99.9908	135.242	101.214	122.756	63.273	97.9261	137.796	145.69	131.619	137.678	99.2959
ENSG00000167005	NUDT21	0.266	-0.108574	6.48939	2.11	0.154	0.258	-0.117	6.48939	4.58	0.0481	0.272077	320.306	327.532	252	269.745	238.131	463.686	263.329	374.005	134.932	349.961	427.439	509.443	540.025	359.169	297.31
ENSG00000183309	ZNF623	-0.0282	-0.0287583	4.00444	0.0189	0.981	0.985	0.103	4.00444	4.58	0.0481	0.272191	54.5292	55.8294	37	71.8416	55.8181	61.0938	46.3184	49.332	45.7395	82.4364	55.9291	55.381	60.0028	82.1493	63.5032
ENSG00000166788	SAAL1	0.559	0.125069	3.95671	2.33	0.129	0.23	-0.171	3.95671	4.58	0.0482	0.272191	69.1276	43.9191	33	62.805	36.5428	76.2367	26.1613	45.8902	24.3944	57.2329	85.9201	113.909	101.424	66.7593	27.7105
ENSG00000186010	NDUFA13	0.299	0.181022	7.5443	1.4	0.276	0.383	-0.111	7.5443	4.57	0.0484	0.273498	741.941	595.513	555	869.781	575.449	986.378	560.967	713.593	304.93	525.86	918.102	945.883	937.979	747.871	658.701
ENSG00000179361	ARID3B	-0.126	0.00616949	4.42891	0.179	0.837	0.872	0.155	4.42891	4.57	0.0485	0.273498	81.1498	63.2733	78	67.7751	87.9437	39.6849	67.7621	61.3782	112.824	102.389	81.8672	69.2263	73.5518	104.194	73.3173
ENSG00000111670	GNPTAB	0.104	-0.104875	6.11249	0.851	0.446	0.541	-0.0994	6.11249	4.56	0.0485	0.273516	279.087	262.77	154	277.426	173.478	349.853	199.426	269.031	169.999	259.386	322.606	315.609	374.34	327.35	191.664
ENSG00000162434	JAK1	-0.24	-0.0211368	8.69229	0.804	0.465	0.558	0.128	8.69229	4.56	0.0485	0.273516	1379.98	1552.8	1319	1662.3	1694.22	1649.53	1170.83	977.461	2115.45	1783.93	1197.48	1387.36	1733.89	1702.26	1593.93
ENSG00000197102	DYNC1H1	-0.214	-0.239964	6.83692	1.28	0.305	0.41	0.102	6.83692	4.56	0.0486	0.273516	352.508	361.774	266	544.008	390.727	424.524	352.106	365.974	513.045	597.795	461.753	406.862	490.087	456.501	401.802
ENSG00000198818	SFT2D1	-0.264	-0.179711	5.90523	0.858	0.443	0.539	-0.13	5.90523	4.56	0.0486	0.273516	203.948	207.685	221	167.63	206.005	239.676	295.065	299.434	173.048	161.722	348.544	231.593	197.428	201.734	161.067
ENSG00000149806	FAU	-0.187	0.0452676	8.87655	0.72	0.502	0.59	-0.129	8.87655	4.56	0.0486	0.273516	1832.1	1854.28	1853	1703.87	1509.1	2657.32	1766.96	2339.25	1045.15	1121.56	1863.76	1783.52	2084.61	1414.42	1516.57
ENSG00000161203	AP2M1	0.92	1.21679	7.72484	7.55	0.00492	0.0361	0.193	7.72484	4.56	0.0487	0.273686	1035.63	868.705	762	1297.22	981.837	398.415	290.777	202.491	766.899	445.524	651.696	923.542	596.544	1414.01	1160.95
ENSG00000112972	HMGCS1	0.632	0.68966	5.71507	6.77	0.00744	0.0451	-0.126	5.71507	4.55	0.0489	0.274837	227.134	287.335	175	245.346	144.565	225.055	108.505	120.462	81.5688	154.896	200.75	334.804	294.594	216.708	157.026
ENSG00000134882	UBAC2	-0.214	-0.0280332	6.3064	1.03	0.38	0.481	0.0977	6.3064	4.54	0.049	0.275042	306.137	297.757	203	338.424	300.374	266.306	259.469	351.634	234.034	383.041	285.59	209.252	303.111	328.389	339.453
ENSG00000213928	IRF9	-0.678	-0.409973	8.28304	3.89	0.0421	0.118	0.148	8.28304	4.54	0.049	0.275157	849.712	923.046	814	1179.29	1523.96	856.358	1511.35	1326.8	1568.87	1611.71	1283.13	759.916	692.161	964.371	1188.09
ENSG00000128228	SDF2L1	-0.218	-2.43752	4.76039	11.8	0.000729	0.0141	-0.322	4.76039	4.53	0.0492	0.275494	14.5984	23.8205	19	37.5022	18.8738	197.902	102.501	120.462	86.9051	144.132	293.966	293.582	153.297	32.6518	17.8964
ENSG00000019582	CD74	-0.728	-1.86994	8.46006	10.3	0.00136	0.0188	0.244	8.46006	4.53	0.0492	0.275494	637.176	309.667	331	824.146	517.221	1134.15	939.234	2011.14	1417.92	5530.85	1096.16	754.881	2865.42	861.424	1037.99
ENSG00000198925	ATG9A	-0.6	-0.436271	5.4304	2.7	0.0975	0.193	0.17	5.4304	4.53	0.0492	0.275494	124.086	164.511	130	117.025	140.549	82.5028	236.739	197.902	130.358	320.557	117.802	95.6582	145.555	209.637	157.026
ENSG00000215021	PHB2	0.0221	-0.392698	7.90169	2.37	0.125	0.226	-0.13	7.90169	4.53	0.0492	0.275494	787.883	495.021	643	882.432	632.07	1565.99	785.268	1075.55	493.224	870.308	1262.32	1221.21	1502.78	903.019	609.631
ENSG00000104756	KCTD9	0.327	0.253205	5.00455	1.6	0.233	0.34	-0.119	5.00455	4.53	0.0493	0.275494	128.809	141.434	108	89.0113	110.03	117.488	103.788	135.376	51.8381	90.5751	141.309	189.428	154.072	132.063	97.564
ENSG00000116604	MEF2D	-0.112	-0.208983	4.9718	0.77	0.479	0.571	0.102	4.9718	4.53	0.0493	0.275494	96.6069	96.7709	74	115.218	129.707	98.1678	106.361	119.315	108.25	165.135	148.064	89.9942	140.91	134.559	112.574
ENSG00000133872	SARAF	-0.59	-0.674793	8.86629	7.02	0.0065	0.0414	-0.126	8.86629	4.52	0.0495	0.276281	1323.3	1447.1	1472	1268.75	1171.38	3040.59	2055.59	2213.06	1606.98	2125.23	2012.64	1946.83	2461.66	997.023	1103.8
ENSG00000102755	FLT1	0.373	1.21083	4.00391	4.78	0.0236	0.0844	-0.262	4.00391	4.52	0.0495	0.276281	70.8451	159.3	58	84.0412	42.9679	62.6603	45.4607	20.077	24.3944	31.7669	38.9072	121.146	21.6784	66.3434	23.0921
ENSG00000120217	CD274	-1.29	-0.0675183	7.54784	3.32	0.0622	0.147	0.303	7.54784	4.52	0.0495	0.276281	567.19	756.302	521	546.719	1575.76	346.198	729.086	895.433	1174.74	938.043	486.88	218.063	44.9053	245.2	878.076
ENSG00000175137	SH3BP5L	-0.164	0.141143	7.00947	0.488	0.623	0.693	0.193	7.00947	4.52	0.0495	0.276281	317.729	564.993	488	500.632	608.378	339.41	401.855	313.774	734.881	412.445	405.013	480.179	214.849	661.77	566.333
ENSG00000197345	MRPL21	0.279	0.453133	5.37346	2.82	0.0897	0.184	-0.116	5.37346	4.51	0.0496	0.276497	197.507	153.345	138	190.674	152.998	208.868	117.94	156.6	54.8874	102.914	188.322	180.932	165.298	175.529	140.862
ENSG00000155115	GTF3C6	0.295	0.0775664	5.18659	1.11	0.355	0.458	-0.126	5.18659	4.51	0.0496	0.276497	136.108	119.103	94	156.335	106.416	172.316	91.7791	134.229	57.1744	145.97	224.257	226.873	179.234	124.16	95.8321
ENSG00000278619	MRM1	0.263	0.310644	3.4056	0.811	0.462	0.555	0.157	3.4056	4.51	0.0497	0.276497	29.6261	37.2196	19	59.6421	52.204	29.7637	21.8726	30.4023	24.3944	54.345	43.2302	42.1651	38.3243	63.4318	27.1332
ENSG00000131437	KIF3A	0.136	-0.0854716	3.38095	0.464	0.637	0.705	-0.144	3.38095	4.51	0.0497	0.276553	43.3658	25.3093	39	35.6949	20.0785	54.3056	29.1634	36.7122	18.2958	39.9055	41.8793	61.989	54.5832	36.3953	27.7105
ENSG00000025708	TYMP	-0.207	0.312353	9.42468	1.91	0.181	0.288	0.165	9.42468	4.51	0.0498	0.276581	2953.17	2734.15	2808	3183.17	2607.79	1533.09	2102.34	2172.33	3428.94	2285.12	2161.78	1769.99	1693.24	2524.58	3578.12
ENSG00000125779	PANK2	-0.0274	0.231167	6.75245	1.06	0.368	0.471	0.121	6.75245	4.51	0.0498	0.276581	388.575	413.137	387	501.084	426.467	271.006	352.106	326.968	464.256	366.501	390.423	395.219	318.208	430.92	499.943
ENSG00000147905	ZCCHC7	-0.244	-0.452466	5.58711	2.9	0.0844	0.177	-0.116	5.58711	4.5	0.05	0.277475	195.361	126.547	122	154.979	123.683	320.09	172.836	208.8	112.062	208.716	172.921	207.364	298.852	170.33	121.811
ENSG00000243449	C4orf48	0.282	0.119101	3.6144	0.434	0.655	0.722	-0.185	3.6144	4.5	0.05	0.277475	42.0777	49.8742	20	62.805	29.3146	62.6603	35.1677	47.0375	12.9595	39.1179	92.6748	41.8504	55.7445	56.1527	26.5559
ENSG00000132432	SEC61G	0.519	0.722948	5.47009	6.16	0.0104	0.0543	-0.128	5.47009	4.49	0.0501	0.277475	187.632	228.528	169	190.222	161.431	183.804	113.652	152.011	58.699	89.5249	188.051	264.319	159.104	154.316	173.768
ENSG00000165502	RPL36AL	0.153	0.573441	8.22949	5.62	0.0142	0.0644	-0.112	8.22949	4.49	0.0501	0.277475	1355.07	1323.53	1493	1389.39	989.467	1354.51	884.338	1038.84	620.533	674.719	1184.24	1376.66	1093.99	964.579	1038.57
ENSG00000115839	RAB3GAP1	-0.0183	0.377226	6.00104	2.03	0.165	0.271	0.139	6.00104	4.49	0.0501	0.277475	264.918	243.416	252	311.766	252.186	219.833	169.405	114.726	283.585	228.144	148.604	212.084	266.722	293.242	267.291
ENSG00000168374	ARF4	0.126	0.0952333	7.11828	0.473	0.632	0.701	-0.0822	7.11828	4.49	0.0501	0.277475	538.852	501.72	455	533.164	457.388	580.652	483.77	519.707	306.455	489.893	711.948	719.639	550.09	538.65	450.295
ENSG00000137776	SLTM	-0.13	-0.858567	6.99552	6.81	0.00726	0.0445	-0.154	6.99552	4.49	0.0502	0.277895	333.616	356.564	293	279.685	240.54	751.924	461.897	430.794	487.888	608.822	620.354	856.833	948.431	368.736	242.467
ENSG00000138182	KIF20B	0.384	-0.293866	4.0979	2.56	0.109	0.207	-0.194	4.0979	4.48	0.0503	0.278018	56.2467	53.5962	45	41.5687	32.9287	66.3155	42.0297	76.8661	29.7307	67.4719	103.212	113.594	150.2	58.8564	23.6694
ENSG00000105122	RASAL3	0.241	0.179231	6.59868	0.701	0.511	0.597	0.131	6.59868	4.48	0.0503	0.278018	382.993	273.192	347	411.621	322.862	298.681	211.435	263.869	322.464	492.781	322.876	306.169	605.447	616.224	297.31
ENSG00000104812	GYS1	-0.116	-0.525211	4.08585	2.83	0.0888	0.183	0.139	4.08585	4.48	0.0504	0.278018	48.9475	41.6859	40	53.3164	46.1805	44.3844	55.7536	68.8353	42.6902	140.982	65.9261	61.989	96.3915	74.4543	55.9983
ENSG00000116752	BCAS2	0.215	0.209507	5.33036	1.19	0.329	0.434	-0.0953	5.33036	4.48	0.0504	0.278018	161.012	130.269	144	174.408	125.29	196.858	117.512	117.02	83.0934	143.082	190.213	234.74	165.298	153.068	122.388
ENSG00000163154	TNFAIP8L2	0.0381	0.400854	7.40626	1.46	0.263	0.37	0.155	7.40626	4.47	0.0505	0.278387	597.675	666.975	503	942.074	871.807	471.519	475.621	594.852	541.251	577.055	714.92	474.83	271.367	743.504	930.033
ENSG00000113597	TRAPPC13	0.454	0.628877	5.05862	3.9	0.0417	0.117	-0.141	5.05862	4.47	0.0506	0.279089	190.638	159.3	144	102.115	99.9908	120.099	102.072	126.772	43.4525	68.522	128.07	167.716	115.36	136.43	140.284
ENSG00000151353	TMEM18	0.396	0.0171019	4.95191	1.97	0.172	0.279	-0.142	4.95191	4.47	0.0507	0.279208	106.482	88.5826	97	119.284	77.1013	192.681	86.6326	118.167	37.3539	85.8494	136.986	166.458	188.912	142.669	105.646
ENSG00000205581	HMGN1	0.34	0.616275	7.77357	6.56	0.00833	0.048	-0.105	7.77357	4.46	0.0508	0.279458	931.291	1046.61	876	941.622	858.555	947.737	646.313	645.905	357.53	581.781	816.241	1219.64	1000.3	789.674	681.793
ENSG00000163378	EOGT	0.642	0.481793	3.86569	4.45	0.029	0.0943	-0.137	3.86569	4.46	0.0508	0.279458	56.6761	72.206	57	44.2798	34.1334	57.9608	43.3163	39.5803	24.3944	29.4041	54.8483	80.5542	78.9714	58.6484	62.9259
ENSG00000134539	KLRD1	-0.125	-0.112713	4.80615	0.0978	0.907	0.927	-0.197	4.80615	4.46	0.0509	0.279458	139.543	127.291	48	118.832	56.2197	88.2466	85.3459	132.508	102.152	85.5869	177.244	125.866	97.5529	139.55	32.3289
ENSG00000135407	AVIL	-0.152	-0.145366	3.88126	0.0801	0.923	0.94	0.248	3.88126	4.46	0.0509	0.279458	49.3769	52.8518	21	62.3531	50.9993	22.4533	46.3184	56.7891	51.8381	103.439	71.0597	20.1386	17.033	60.5201	104.492
ENSG00000106524	ANKMY2	0.469	0.469948	4.48981	4.21	0.0341	0.104	-0.112	4.48981	4.45	0.0511	0.280065	125.804	72.9504	77	101.663	58.6291	101.301	47.605	62.5254	45.7395	61.6961	89.9729	109.189	120.393	110.018	68.1216
ENSG00000121417	ZNF211	0.294	0.360246	5.20411	2.98	0.0795	0.171	0.0932	5.20411	4.45	0.0511	0.280065	146.843	121.336	113	187.511	143.36	137.853	87.0614	114.152	85.3804	134.156	120.504	143.173	146.716	196.742	176.077
ENSG00000079785	DDX1	0.152	-0.221067	5.61478	1.49	0.256	0.363	-0.133	5.61478	4.45	0.0511	0.280065	162.729	161.533	113	188.867	118.463	244.897	132.522	178.398	112.062	217.905	263.704	383.262	228.398	168.666	113.151
ENSG00000100814	CCNB1IP1	0.747	0.569203	4.6923	4.5	0.0283	0.0929	-0.155	4.6923	4.44	0.0512	0.280065	134.82	69.9728	76	124.706	77.9045	132.109	56.6114	65.3935	27.4437	64.0589	112.128	135.621	194.719	123.328	70.4308
ENSG00000117643	MAN1C1	-0.781	-0.500103	4.37903	3.63	0.0503	0.13	0.173	4.37903	4.44	0.0512	0.280065	71.7038	49.1299	40	97.5962	76.6998	90.8575	58.7558	81.4551	49.5511	226.044	65.3857	35.2425	92.9075	66.9673	52.5345
ENSG00000085117	CD82	0.0385	0.4912	6.69864	3.05	0.0755	0.166	0.141	6.69864	4.44	0.0512	0.280065	341.774	373.685	548	523.224	448.553	312.779	320.369	175.53	410.893	354.687	280.996	365.955	398.728	483.953	381.597
ENSG00000178988	MRFAP1L1	-0.128	-0.27296	6.28359	1.14	0.344	0.447	-0.111	6.28359	4.44	0.0512	0.280065	212.535	297.757	220	261.16	233.713	439.144	267.617	355.649	173.81	315.306	378.805	432.35	354.597	244.784	210.715
ENSG00000138670	RASGEF1B	-0.305	-0.254263	5.09966	0.962	0.403	0.503	-0.142	5.09966	4.44	0.0512	0.280065	176.898	97.5153	81	155.883	71.0778	251.163	152.679	94.6486	86.9051	124.442	118.613	133.103	106.069	170.33	96.4094
ENSG00000089127	OAS1	-0.932	-0.873502	9.47198	2.92	0.0829	0.175	0.265	9.47198	4.44	0.0513	0.280065	1870.74	1385.31	1325	2868.7	2317.86	1148.25	2499.05	2603.12	8342.89	2918.62	2633.53	1261.81	1428.84	1694.98	3316.02
ENSG00000108679	LGALS3BP	-1.63	-2.80553	4.77608	18.6	6.83e-05	0.00613	0.289	4.77608	4.44	0.0513	0.280095	20.6095	21.5874	20	32.0802	38.5507	52.2169	113.223	214.537	185.245	483.855	79.4355	34.2985	137.426	24.3328	46.7614
ENSG00000113194	FAF2	-0.228	-0.503015	5.68947	6.1	0.0107	0.0553	-0.0862	5.68947	4.44	0.0514	0.280095	168.311	152.6	112	168.986	148.179	271.528	225.588	184.708	157.801	239.433	268.838	253.62	218.333	188.008	139.13
ENSG00000137038	TMEM261	0.125	0.136634	5.72763	0.207	0.815	0.854	-0.139	5.72763	4.44	0.0514	0.280095	247.314	157.811	168	197	186.328	323.223	169.834	223.715	57.1744	161.722	264.245	221.839	209.816	235.841	169.727
ENSG00000241370	RPP21	-1.59	-0.355024	7.39772	18.9	6.25e-05	0.00613	0.155	7.39772	4.43	0.0516	0.281273	708.451	501.72	480	894.18	738.888	673.076	551.961	843.233	1267.75	829.353	366.376	170.863	314.724	395.773	360.236
ENSG00000204010	IFIT1B	1.5	0.10767	4.74824	7.1	0.00621	0.0406	0.314	4.74824	4.42	0.0517	0.281273	28.7674	43.1747	96	46.0871	80.7155	32.3745	79.3417	21.7978	77.7572	48.3067	55.1185	157.333	171.492	444.854	135.666
ENSG00000117280	RAB29	0.19	-0.326653	7.27598	6.81	0.00726	0.0445	-0.0863	7.27598	4.42	0.0517	0.281273	492.481	434.725	382	533.616	390.727	675.687	566.972	541.504	503.897	519.297	870.819	938.96	780.423	670.089	493.016
ENSG00000206562	METTL6	0.289	0.302473	4.25469	1.79	0.199	0.307	-0.109	4.25469	4.42	0.0517	0.281273	76.8562	78.1611	64	66.4196	65.4558	72.5815	60.4712	75.7188	33.5423	50.1445	86.7306	110.447	69.6806	79.8616	60.0394
ENSG00000197043	ANXA6	0.315	0.535196	9.07669	2.38	0.125	0.225	0.145	9.07669	4.41	0.0519	0.282011	2057.08	1883.31	1286	3162.84	3121	1958.66	1024.58	930.424	1744.2	2175.9	1547.1	2634.38	2622.31	2184.76	2136.02
ENSG00000167447	SMG8	0.136	0.359047	4.85478	1.39	0.278	0.385	0.129	4.85478	4.41	0.0519	0.282011	95.7482	127.291	60	167.63	130.912	99.7344	66.0466	71.7035	89.9544	125.755	112.128	106.357	79.3585	142.669	122.965
ENSG00000159346	ADIPOR1	0.149	-0.206116	9.9008	0.819	0.459	0.553	0.177	9.9008	4.41	0.0519	0.282011	2213.37	2264.44	3610	3324.14	3282.83	1954.48	4097.03	2719.57	4778.25	2802.05	3608.37	3797.38	4264.45	5201.61	4958.45
ENSG00000175756	AURKAIP1	-0.154	-0.589683	6.68674	4.48	0.0286	0.0934	-0.123	6.68674	4.41	0.052	0.282042	293.685	221.829	234	360.564	282.303	507.549	451.176	426.205	370.49	371.226	678.444	592.2	476.151	315.079	237.271
ENSG00000101413	RPRD1B	0.285	0.657382	4.29526	3.72	0.0473	0.126	0.143	4.29526	4.41	0.052	0.282072	82.0085	99.0041	51	91.7223	97.1798	37.5962	46.7473	45.3166	58.699	85.3243	70.7895	82.7569	42.5826	95.8756	81.9769
ENSG00000099940	SNAP29	-0.0517	-0.743956	6.05476	7.73	0.00449	0.0343	-0.126	6.05476	4.41	0.0521	0.282185	178.186	151.112	131	192.03	157.014	303.903	244.029	317.79	223.361	276.713	474.992	373.193	397.954	209.637	142.594
ENSG00000159335	PTMS	0.976	0.536386	4.0296	6.81	0.00728	0.0445	0.161	4.0296	4.41	0.0521	0.282185	48.0888	38.7084	63	68.6788	57.4244	18.2759	38.5987	32.1231	38.1163	69.5722	89.7027	89.9942	65.4224	121.456	61.194
ENSG00000137818	RPLP1	-1.26	-2.94129	8.3622	14.7	0.000238	0.00911	-0.339	8.3622	4.4	0.0522	0.282592	265.347	279.147	231	271.101	268.65	3225.96	2195.41	3201.99	715.823	2004.99	2136.92	1525.81	2325.4	183.224	143.748
ENSG00000119900	OGFRL1	-0.386	0.862275	7.62114	18.1	7.96e-05	0.00629	0.129	7.62114	4.4	0.0522	0.282618	1061.82	1009.4	1084	1021.6	1055.73	500.76	528.373	697.531	522.955	687.058	505.523	355.571	361.178	565.687	785.13
ENSG00000161791	FMNL3	-0.311	-0.446382	4.55109	1.24	0.316	0.422	0.174	4.55109	4.4	0.0523	0.282618	78.5736	46.8967	50	117.929	59.4323	79.8919	53.6093	86.6178	68.6093	227.882	92.1344	57.8984	113.812	117.713	60.6167
ENSG00000198858	R3HDM4	-1.29	-1.26171	8.31523	19.4	5.31e-05	0.00613	0.151	8.31523	4.39	0.0524	0.282936	607.121	602.213	946	715.705	937.263	981.156	2119.07	1749.56	1761.73	2706.75	939.717	588.109	1136.96	834.18	819.769
ENSG00000123737	EXOSC9	0.509	0.0708687	5.31269	4.2	0.0341	0.104	-0.118	5.31269	4.39	0.0524	0.282936	142.549	108.681	104	159.949	113.243	199.991	108.934	112.431	73.1832	128.905	193.455	280.681	264.786	158.267	113.728
ENSG00000182871	COL18A1	-0.395	-0.128173	6.4017	1.16	0.338	0.442	0.16	6.4017	4.39	0.0524	0.282936	265.776	249.371	353	257.997	381.491	269.439	340.097	261.001	477.216	258.598	268.027	196.666	251.237	381.423	374.669
ENSG00000132359	RAP1GAP2	0.143	0.0690345	6.03286	0.159	0.854	0.886	0.159	6.03286	4.39	0.0524	0.282936	227.563	246.394	198	285.559	167.856	128.454	160.399	189.297	282.823	368.339	275.863	167.716	330.596	402.636	225.725
ENSG00000128272	ATF4	0.285	0.179964	8.69126	1.5	0.252	0.36	-0.102	8.69126	4.39	0.0525	0.283206	1653.05	1435.93	1553	1473.88	1277.79	1917.93	1416.57	1516.67	808.065	1118.93	1835.66	1904.35	2288.62	1791.27	1439.21
ENSG00000126458	RRAS	0.537	-0.205799	6.11539	3.08	0.074	0.164	-0.192	6.11539	4.38	0.0526	0.283206	303.99	186.098	103	312.217	85.5343	284.582	178.412	334.999	89.192	239.696	563.344	295.156	480.409	383.294	179.541
ENSG00000081154	PCNP	0.066	0.360503	7.07677	2.92	0.0832	0.175	-0.0981	7.07677	4.39	0.0526	0.283206	620.86	614.123	559	429.242	518.025	576.997	461.897	520.854	267.576	379.628	526.598	581.186	576.801	477.506	437.017
ENSG00000159199	ATP5G1	0.439	-0.016076	5.67509	2.58	0.107	0.205	-0.138	5.67509	4.38	0.0526	0.283265	192.784	126.547	110	218.688	144.163	280.927	129.091	174.383	72.4209	187.188	318.553	316.238	310.853	231.266	123.543
ENSG00000167705	RILP	-0.141	-0.670115	6.78625	2.26	0.137	0.239	0.198	6.78625	4.38	0.0527	0.283265	231.427	188.331	289	417.495	339.326	252.208	554.963	380.315	674.658	317.144	518.222	322.532	288.013	549.673	699.69
ENSG00000017797	RALBP1	-0.138	0.107402	7.47124	0.669	0.526	0.61	0.13	7.47124	4.38	0.0528	0.283626	627.73	642.41	662	667.811	762.58	431.312	614.577	487.01	887.346	679.969	623.056	656.706	571.381	722.706	711.236
ENSG00000184164	CRELD2	0.665	-0.705875	6.05228	14.8	0.000229	0.00911	-0.149	6.05228	4.38	0.0528	0.283671	151.995	128.78	92	182.993	110.03	361.863	204.144	187.003	124.259	252.823	415.01	778.796	296.53	334.005	229.766
ENSG00000185112	FAM43A	0.0522	-0.277507	4.32628	0.301	0.744	0.796	0.266	4.32628	4.37	0.053	0.284319	30.0555	61.7845	22	145.942	50.5977	57.4386	33.0233	94.6486	45.7395	156.472	110.507	37.7598	35.6145	148.701	87.1726
ENSG00000213889	PPM1N	1.11	0.282013	5.46121	6.39	0.00915	0.0509	-0.214	5.46121	4.37	0.053	0.284421	194.502	166.744	96	161.305	52.204	130.02	104.216	156.6	94.5283	46.7315	323.146	181.247	264.012	431.96	119.501
ENSG00000151876	FBXO4	0.445	0.202267	3.66499	1.95	0.175	0.282	-0.138	3.66499	4.37	0.053	0.284435	53.2411	37.2196	45	37.5022	37.7475	61.0938	37.312	48.1847	14.4842	31.7669	54.5782	65.4503	74.326	50.9534	44.4522
ENSG00000177663	IL17RA	-0.691	0.361341	8.79792	4.36	0.0309	0.0978	0.218	8.79792	4.36	0.0531	0.284479	1592.51	2072.39	2514	1547.08	2363.64	817.195	1824.43	1311.31	2469.17	1419.8	998.618	920.71	533.831	1583.92	1819.08
ENSG00000172058	SERF1A	0.65	0.745001	3.59365	7.78	0.00437	0.0339	-0.121	3.59365	4.36	0.0532	0.284488	57.1054	41.6859	38	60.9976	44.5742	37.5962	35.5966	34.4177	16.0088	24.4159	64.0348	54.4371	66.9708	50.7454	31.1743
ENSG00000162302	RPS6KA4	0.486	0.422046	5.866	3.44	0.0574	0.14	0.118	5.866	4.36	0.0532	0.284488	267.064	177.91	154	338.424	170.667	151.951	114.509	190.444	141.03	246.259	242.9	196.666	270.206	323.398	300.197
ENSG00000100219	XBP1	0.232	-0.262003	8.61505	1.77	0.203	0.311	-0.158	8.61505	4.35	0.0533	0.284488	917.98	1034.7	939	1355.5	1269.76	2511.11	1211.57	1214.37	1115.28	1096.88	2547.07	3216.51	1721.11	1463.3	879.808
ENSG00000064961	HMG20B	0.37	0.337381	6.19435	2.76	0.0934	0.188	0.102	6.19435	4.35	0.0534	0.284488	311.289	203.963	193	412.976	273.067	248.553	167.261	222.568	179.146	289.053	298.018	241.663	337.951	418.65	334.835
ENSG00000136897	MRPL50	0.254	-0.0357269	4.46403	1.56	0.24	0.348	-0.107	4.46403	4.35	0.0534	0.284488	84.5847	68.484	61	75.4563	63.448	117.488	57.4691	92.354	42.6902	65.6341	118.343	115.797	78.9714	102.947	82.5542
ENSG00000135362	PRR5L	-0.226	-0.138733	5.42075	0.386	0.686	0.747	0.149	5.42075	4.35	0.0534	0.284488	147.701	131.013	86	179.378	202.391	97.6457	159.541	151.438	113.586	332.371	213.179	110.762	154.459	143.085	161.067
ENSG00000136699	SMPD4	0.199	0.107134	4.83261	0.374	0.694	0.753	0.137	4.83261	4.35	0.0534	0.284488	119.793	91.5602	73	120.188	87.5421	86.158	60.9001	88.9123	65.56	184.563	99.9699	76.7783	169.169	163.675	109.11
ENSG00000167522	ANKRD11	-0.657	-1.11362	6.62707	10.3	0.00135	0.0187	-0.156	6.62707	4.35	0.0535	0.284488	304.419	230.761	259	187.963	177.092	423.479	555.821	423.911	545.062	460.226	519.573	413.155	564.026	265.997	163.954
ENSG00000050730	TNIP3	1.2	1.38767	3.94478	2.27	0.135	0.237	-0.431	3.94478	4.35	0.0535	0.284488	22.3269	129.524	38	39.7614	71.4794	37.074	56.1825	10.8989	19.8205	11.8141	97.268	245.439	15.8717	40.3468	10.9687
ENSG00000166595	FAM96B	0.404	0.217761	6.42935	1.99	0.169	0.275	-0.119	6.42935	4.35	0.0535	0.284488	382.134	311.9	178	420.658	246.965	371.785	247.46	324.1	144.079	263.061	578.474	376.654	341.048	452.341	274.796
ENSG00000196776	CD47	-0.0137	0.206851	7.97539	1.2	0.326	0.431	-0.0969	7.97539	4.35	0.0535	0.284488	1136.1	1151.57	865	1075.37	714.794	1060	848.742	1055.47	497.798	893.674	1188.29	984.272	879.524	1024.48	795.522
ENSG00000104856	RELB	-0.329	0.000657196	6.21267	1.15	0.341	0.445	0.147	6.21267	4.35	0.0535	0.284488	191.067	299.99	196	318.091	411.609	225.055	249.605	181.84	372.777	366.763	310.447	200.127	234.591	330.677	191.664
ENSG00000136630	HLX	-0.789	0.0729764	6.2391	1.11	0.353	0.456	0.359	6.2391	4.35	0.0535	0.284488	194.931	320.088	111	184.348	811.973	49.0839	349.961	151.438	602.237	265.162	197.238	171.492	27.4851	248.944	289.228
ENSG00000160908	ZNF394	-0.411	-0.229945	6.44868	1.98	0.171	0.278	-0.128	6.44868	4.34	0.0536	0.284488	423.782	192.797	358	243.087	284.713	430.268	408.717	346.471	308.742	285.64	346.112	358.089	427.762	247.696	193.973
ENSG00000140280	LYSMD2	-0.249	0.197896	5.47814	1.36	0.286	0.393	0.159	5.47814	4.34	0.0536	0.284488	170.028	140.69	130	287.367	183.116	112.789	117.512	177.251	188.294	190.339	198.589	94.0848	81.2941	175.737	195.705
ENSG00000166446	CDYL2	0.549	0.714146	4.30337	5.43	0.0159	0.0681	-0.136	4.30337	4.34	0.0537	0.284488	125.804	103.47	59	89.4632	43.7711	62.6603	51.4649	63.099	26.6814	50.407	76.1933	78.9809	96.3915	106.274	60.0394
ENSG00000139278	GLIPR1	0.395	0.739195	8.26756	4.78	0.0236	0.0844	0.141	8.26756	4.34	0.0537	0.284488	1493.33	1191.03	1235	1223.57	1615.51	852.703	615.863	998.686	824.836	769.232	1068.87	736.002	966.238	1660.66	1849.1
ENSG00000129128	SPCS3	0.247	0.43781	8.04695	4.26	0.033	0.101	-0.0904	8.04695	4.34	0.0537	0.284488	1238.72	1080.11	989	1154.89	920.397	1069.93	788.271	951.648	549.636	700.972	1218.28	1291.7	905.848	1132.62	900.014
ENSG00000124535	WRNIP1	-0.00889	-0.393202	5.8366	3.9	0.0417	0.117	-0.0939	5.8366	4.34	0.0537	0.284488	199.225	174.932	132	204.681	129.305	312.779	208.004	207.653	125.021	275.401	286.67	284.143	303.885	211.093	185.314
ENSG00000197037	ZSCAN25	-0.32	-0.360948	4.27376	2.92	0.0828	0.175	0.0995	4.27376	4.34	0.0537	0.284488	53.6705	60.2957	46	81.782	62.6448	73.6259	63.0445	78.0134	60.986	123.655	70.2491	63.5623	92.5204	75.0783	58.3075
ENSG00000255529	POLR2M	0.154	0.112492	5.77011	0.408	0.671	0.735	-0.104	5.77011	4.34	0.0538	0.284505	275.652	168.977	165	208.296	165.848	287.193	144.531	216.831	95.2906	195.065	243.17	224.356	296.917	233.138	167.995
ENSG00000171302	CANT1	-0.865	-0.383253	6.75785	7.18	0.00598	0.0398	0.135	6.75785	4.33	0.0539	0.284926	359.807	372.94	320	366.889	461.403	278.316	539.095	448.577	568.695	629.3	347.463	270.297	212.139	355.426	360.236
ENSG00000186480	INSIG1	0.705	0.358749	6.95996	4.98	0.0208	0.0793	-0.138	6.95996	4.33	0.0539	0.284926	550.874	506.186	314	588.288	249.776	581.697	222.157	385.478	280.536	269.887	603.872	634.05	830.748	737.888	391.988
ENSG00000117528	ABCD3	0.47	0.459145	5.5308	4.49	0.0284	0.0931	-0.105	5.5308	4.33	0.0539	0.284926	232.286	199.497	144	185.704	138.541	196.336	118.369	161.763	67.8469	128.118	181.297	258.34	199.751	211.924	177.809
ENSG00000006576	PHTF2	0.205	-0.363984	5.51576	2.51	0.113	0.212	-0.16	5.51576	4.33	0.054	0.285185	155.43	116.87	166	111.603	84.7311	253.252	124.373	223.715	83.0934	167.498	218.853	216.175	374.34	205.893	104.492
ENSG00000116212	LRRC42	0.715	0.860744	3.67849	9.6	0.00183	0.022	-0.124	3.67849	4.32	0.0542	0.285731	57.5348	56.5738	59	46.9908	44.1726	44.9066	29.1634	28.6814	24.3944	22.3156	47.0129	82.7569	57.293	53.4491	39.2565
ENSG00000198399	ITSN2	-0.723	-0.88815	6.75722	11.6	0.000776	0.0142	-0.126	6.75722	4.32	0.0543	0.286087	304.419	323.066	338	252.575	216.044	546.711	646.742	425.058	533.628	478.866	446.622	440.216	498.991	329.429	208.983
ENSG00000164663	USP49	-0.44	-0.121093	4.35242	2.26	0.137	0.239	-0.13	4.35242	4.31	0.0543	0.286184	100.901	79.6499	81	52.8646	55.015	62.6603	103.359	84.3233	65.56	77.4482	85.9201	75.8343	67.745	74.4543	41.5657
ENSG00000117308	GALE	0.857	0.200006	4.58693	12.5	0.000533	0.0126	-0.112	4.58693	4.31	0.0544	0.286241	85.8728	78.1611	64	91.2705	46.9836	96.0792	69.0487	65.3935	34.3046	62.2211	119.153	148.522	141.684	159.931	92.9456
ENSG00000169019	COMMD8	0.48	0.953554	4.60587	5.1	0.0194	0.0757	-0.183	4.60587	4.31	0.0544	0.286241	160.153	139.946	112	80.4265	81.117	87.7245	48.8916	115.299	25.1567	29.4041	99.1593	86.2182	86.3265	98.9952	86.5953
ENSG00000111897	SERINC1	-0.16	0.561533	8.51451	4.87	0.0224	0.0824	0.151	8.51451	4.31	0.0544	0.286241	1414.75	1737.41	1975	1449.94	1730.76	1073.06	1129.23	1062.36	1339.41	1018.12	832.992	1039.34	878.75	1460.8	1805.22
ENSG00000169189	NSMCE1	-0.399	-0.998204	5.87429	7.9	0.00413	0.0329	-0.15	5.87429	4.31	0.0545	0.286307	136.967	111.659	104	182.541	134.526	415.125	247.031	265.016	160.851	317.144	352.326	359.347	305.046	152.236	97.564
ENSG00000136045	PWP1	0.315	-0.0479736	6.09398	1.79	0.199	0.306	-0.126	6.09398	4.31	0.0545	0.286307	260.624	173.443	204	264.323	180.305	418.258	169.405	189.297	141.792	255.973	316.121	436.44	432.407	300.105	169.727
ENSG00000140992	PDPK1	-0.355	-0.101341	5.16654	1.31	0.298	0.403	0.137	5.16654	4.31	0.0545	0.286307	123.227	163.022	119	121.995	101.999	90.3353	152.25	125.624	115.111	226.569	96.7276	88.4209	142.458	152.86	151.83
ENSG00000135077	HAVCR2	0.954	0.384972	6.66397	10.9	0.00105	0.0167	-0.127	6.66397	4.3	0.0546	0.286307	388.575	428.025	247	379.993	226.485	262.651	243.6	297.139	256.141	185.613	735.724	729.079	395.631	596.051	402.957
ENSG00000130255	RPL36	-0.151	-0.0142926	8.38747	0.39	0.684	0.745	-0.113	8.38747	4.3	0.0547	0.286763	1251.6	1178.37	1113	1505.96	1013.96	2092.85	1125.79	1511.51	644.165	1093.2	1474.15	1253	1582.14	1114.94	1009.7
ENSG00000154359	LONRF1	0.136	0.471956	5.53725	3.17	0.0694	0.158	-0.12	5.53725	4.29	0.0548	0.287002	205.665	241.183	212	160.401	148.581	178.582	168.548	128.493	121.21	109.478	182.378	214.287	143.62	233.346	119.501
ENSG00000154945	ANKRD40	-0.203	-0.68368	3.86165	3.12	0.0717	0.161	0.162	3.86165	4.29	0.0548	0.287002	34.7785	36.4752	26	52.4128	35.7397	46.9952	37.7409	65.3935	29.7307	141.507	61.6031	45.6264	76.6487	64.4716	47.9161
ENSG00000145012	LPP	-0.278	0.22905	6.31192	2.64	0.102	0.199	0.131	6.31192	4.29	0.0548	0.287002	360.666	236.717	337	326.224	368.641	191.114	286.488	295.418	316.365	297.454	283.969	168.031	229.172	308.424	339.453
ENSG00000083814	ZNF671	0.0565	-0.0049732	5.17918	0.0678	0.935	0.949	0.109	5.17918	4.29	0.0548	0.287002	89.7371	116.87	97	180.282	149.785	148.818	90.9213	135.376	91.479	173.274	172.11	127.125	118.07	175.529	152.408
ENSG00000116667	C1orf21	1.11	1.30617	4.68564	15.4	0.000185	0.00841	-0.145	4.68564	4.29	0.055	0.287594	157.147	113.148	69	149.105	104.006	46.9952	50.1783	56.2155	43.4525	38.3303	177.244	137.509	118.07	137.47	45.6068
ENSG00000164236	ANKRD33B	-0.683	0.121005	3.38831	3.16	0.0698	0.158	0.205	3.38831	4.28	0.055	0.287675	26.6206	46.8967	53	25.3027	55.8181	24.542	39.8853	29.255	53.3628	47.2566	17.5623	35.5571	15.4846	40.1388	31.7516
ENSG00000130717	UCK1	-0.0909	-0.725948	5.31363	7.45	0.00519	0.0373	-0.12	5.31363	4.28	0.0551	0.287693	117.646	81.8831	77	131.032	87.9437	209.39	159.541	191.018	97.5776	180.1	235.875	203.903	255.883	132.895	92.3683
ENSG00000011275	RNF216	-0.587	-0.532557	5.59932	3.85	0.0433	0.12	0.141	5.59932	4.28	0.0551	0.287827	167.881	104.959	116	190.222	170.667	169.183	159.541	196.181	190.581	414.808	168.598	106.357	267.109	175.529	111.419
ENSG00000104231	ZFAND1	0.248	0.506393	4.78504	2.31	0.132	0.233	-0.142	4.78504	4.28	0.0552	0.287864	133.532	120.591	111	89.4632	107.621	138.897	72.4797	115.299	29.7307	66.4217	108.076	107.93	145.555	104.402	81.3996
ENSG00000142512	SIGLEC10	0.501	-0.126546	7.77743	5.17	0.0186	0.074	-0.127	7.77743	4.27	0.0553	0.287864	832.537	911.88	353	770.829	416.427	714.328	822.152	664.261	471.117	831.19	1330.95	1314.04	1405.23	995.775	763.77
ENSG00000080822	CLDND1	0.0977	-0.618165	6.45778	5	0.0207	0.0789	-0.143	6.45778	4.27	0.0553	0.287864	196.649	230.017	169	237.213	245.359	449.066	340.526	476.111	166.187	321.87	683.308	466.334	537.702	275.98	231.498
ENSG00000181220	ZNF746	-0.686	-0.052165	5.9273	4.79	0.0235	0.0843	0.145	5.9273	4.27	0.0553	0.287864	163.588	272.447	237	218.688	292.343	153.518	268.475	233.466	288.159	285.377	197.508	140.341	120.78	228.354	194.551
ENSG00000104365	IKBKB	-0.0931	0.121237	6.52745	1.36	0.285	0.392	0.0766	6.52745	4.27	0.0553	0.287864	359.378	313.389	265	419.754	412.01	342.021	277.053	316.069	289.684	409.032	360.162	311.518	337.564	417.402	322.134
ENSG00000167491	GATAD2A	-0.153	0.0890008	5.54494	0.734	0.495	0.584	0.121	5.54494	4.28	0.0553	0.287864	173.034	148.134	185	174.86	192.753	113.311	141.1	130.787	198.967	259.123	196.157	136.879	188.912	196.742	136.821
ENSG00000175582	RAB6A	0.208	0.0330636	7.23635	1.27	0.308	0.413	-0.0857	7.23635	4.27	0.0554	0.287943	565.902	592.536	497	462.226	450.962	579.086	503.927	582.232	386.499	489.893	717.081	870.363	676.289	607.281	517.262
ENSG00000129158	SERGEF	0.135	-0.403922	4.02902	2.66	0.1	0.197	-0.141	4.02902	4.27	0.0555	0.288234	61.8284	34.242	28	61.4495	38.1491	105.478	43.7452	61.9518	33.5423	61.9586	86.4604	80.2396	111.489	61.768	41.5657
ENSG00000105501	SIGLEC5	-2.05	-0.0853502	7.4003	15.8	0.000163	0.00812	0.223	7.4003	4.26	0.0556	0.288667	579.212	707.917	748	716.609	1052.51	416.169	838.878	533.474	1336.36	849.043	244.791	167.087	69.2935	380.175	260.363
ENSG00000128590	DNAJB9	0.294	0.315002	5.31347	1.32	0.294	0.4	-0.129	5.31347	4.26	0.0556	0.288667	115.499	167.488	139	176.667	134.927	209.912	86.6326	129.066	99.1023	96.3509	219.664	238.516	146.329	171.162	98.7186
ENSG00000106603	COA1	0.3	0.599883	4.99371	3.19	0.0685	0.156	-0.146	4.99371	4.26	0.0557	0.289141	156.289	124.313	172	112.959	103.203	145.685	99.9277	123.904	44.2149	54.6076	114.02	125.866	151.362	122.288	110.265
ENSG00000115355	CCDC88A	0.81	0.460997	6.30825	7.5	0.00506	0.0367	-0.129	6.30825	4.25	0.0559	0.289555	360.236	416.115	216	269.745	166.651	258.474	168.548	289.682	131.882	186.663	366.106	411.897	547.767	406.379	315.784
ENSG00000109743	BST1	-0.075	1.22327	8.01462	5.58	0.0145	0.0651	0.277	8.01462	4.25	0.0559	0.289555	1125.36	1558.76	1830	811.042	1736.39	364.474	738.95	639.595	792.056	512.996	420.684	483.011	165.685	1263.85	1408.62
ENSG00000105819	PMPCB	0.311	0.343321	6.46502	2.75	0.094	0.189	-0.0952	6.46502	4.25	0.0559	0.289555	406.608	308.923	328	359.208	289.532	428.179	241.456	295.992	153.99	267.525	339.357	470.739	448.666	364.369	294.424
ENSG00000129925	TMEM8A	0.242	0.312522	6.36754	1.79	0.199	0.307	0.102	6.36754	4.25	0.056	0.289985	305.707	297.757	341	323.061	297.965	231.321	222.586	252.396	237.845	348.648	353.137	230.649	335.241	493.936	337.144
ENSG00000178449	COX14	0.249	0.393496	4.92998	1.67	0.219	0.326	-0.126	4.92998	4.24	0.0562	0.290421	153.283	107.192	98	131.936	108.825	151.951	84.4882	131.361	36.5916	75.6105	149.144	120.202	130.845	111.889	110.265
ENSG00000132963	POMP	0.213	0.541852	6.91769	4.09	0.0367	0.108	-0.114	6.91769	4.24	0.0562	0.290436	577.065	608.912	435	484.366	470.639	459.509	426.301	465.212	213.451	256.236	551.456	538.707	358.855	461.492	442.213
ENSG00000125952	MAX	-0.393	-0.082412	7.55532	2.13	0.152	0.256	0.117	7.55532	4.24	0.0562	0.290467	578.783	594.769	794	723.387	768.202	616.682	718.364	715.887	791.294	823.052	724.106	532.413	486.99	639.725	818.614
ENSG00000117362	APH1A	-0.0108	-0.180922	7.80617	0.972	0.4	0.499	-0.0867	7.80617	4.24	0.0563	0.290505	895.224	643.899	721	808.331	592.315	1098.64	826.44	873.061	598.425	821.476	1033.74	954.694	1261.99	802.776	731.441
ENSG00000065308	TRAM2	0.253	-1.34645	4.35374	15.5	0.000182	0.00841	-0.172	4.35374	4.23	0.0563	0.290617	33.9198	31.2645	31	36.1467	25.2989	143.074	48.8916	63.6727	57.9367	102.914	133.744	184.394	159.878	68.0072	43.8749
ENSG00000001561	ENPP4	-0.144	-0.0775017	3.60198	0.216	0.808	0.848	-0.133	3.60198	4.23	0.0564	0.290787	51.0943	44.6635	49	26.2064	33.7318	54.8278	43.3163	51.0529	27.4437	43.8436	41.6091	67.653	44.1311	47.4178	28.2878
ENSG00000151835	SACS	0.247	0.0645931	4.44178	0.742	0.492	0.581	-0.126	4.44178	4.23	0.0565	0.291	91.0252	74.4392	69	75.4563	56.2197	121.665	60.0424	59.0836	34.3046	89.5249	85.6499	122.09	129.683	92.548	55.9983
ENSG00000111913	FAM65B	-0.6	0.608142	10.3329	8.52	0.00303	0.0281	0.174	10.3329	4.23	0.0565	0.291197	6025.7	6619.13	7166	5221.4	6935.91	3269.3	4772.51	3679.25	5281.39	3970.34	2362.53	2617.38	2301.78	3953.98	5453.19
ENSG00000131558	EXOC4	-0.0866	-0.0709675	5.87143	0.138	0.872	0.899	0.103	5.87143	4.22	0.0566	0.291602	209.1	180.143	154	249.412	229.296	251.686	159.112	147.996	243.182	271.463	178.595	224.985	298.078	238.129	226.302
ENSG00000117450	PRDX1	0.687	0.697084	7.42648	8.53	0.00302	0.0281	-0.11	7.42648	4.22	0.0567	0.2917	846.277	686.329	463	981.384	561.796	709.628	361.97	496.762	259.953	420.583	910.537	1021.4	686.741	803.4	616.558
ENSG00000092531	SNAP23	-0.238	0.791085	8.08041	12	0.000655	0.0136	0.13	8.08041	4.22	0.0568	0.291861	1255.46	1138.92	1262	1294.96	2005.84	698.14	920.793	700.973	844.656	754.005	746.802	739.148	561.703	761.597	1075.51
ENSG00000138381	ASNSD1	0.375	0.514332	5.60859	3.54	0.0533	0.135	-0.118	5.60859	4.22	0.0568	0.292	234.003	209.918	198	216.429	132.116	224.533	106.361	161.189	67.0846	161.197	190.753	271.871	213.687	226.483	138.552
ENSG00000128891	C15orf57	0.0296	-0.617351	5.62291	4.94	0.0214	0.0802	-0.134	5.62291	4.21	0.0569	0.292	127.092	108.681	99	145.942	137.337	298.681	184.416	245.513	94.5283	185.088	289.372	292.953	320.918	154.732	123.543
ENSG00000172594	SMPDL3A	0.305	0.743521	6.19341	4.25	0.0332	0.102	-0.155	6.19341	4.21	0.0569	0.292038	405.32	557.549	181	279.685	259.414	258.996	260.755	187.576	138.743	159.36	274.242	330.713	193.944	409.499	188.2
ENSG00000105939	ZC3HAV1	-0.837	-0.25544	8.69417	3.49	0.0552	0.137	0.187	8.69417	4.21	0.057	0.292293	1517.37	1248.34	1566	1075.82	2090.17	962.358	1674.75	1578.62	3044.73	1620.64	1203.69	937.072	898.493	1048.18	1726.71
ENSG00000146083	RNF44	-0.388	-0.366614	4.63421	2.61	0.104	0.202	0.113	4.63421	4.21	0.057	0.292398	71.2744	76.6723	73	79.5228	92.7625	76.2367	93.4946	108.416	84.6181	158.572	108.886	55.0664	100.65	97.1234	84.8634
ENSG00000153066	TXNDC11	0.903	-0.21028	6.5639	15.3	0.000193	0.00856	-0.131	6.5639	4.2	0.0571	0.292701	279.945	180.143	232	253.027	201.588	453.243	185.274	227.73	247.756	249.41	572.8	959.414	614.351	523.052	302.506
ENSG00000121716	PILRB	-0.371	-0.174942	6.60933	3.15	0.0701	0.158	0.0881	6.60933	4.2	0.0573	0.293268	317.3	276.914	350	366.438	412.412	362.386	399.711	345.897	393.36	436.336	328.009	332.601	352.661	426.761	301.352
ENSG00000172432	GTPBP2	-0.27	0.379973	6.12893	2.35	0.127	0.228	0.188	6.12893	4.2	0.0573	0.293268	310.001	257.56	440	239.472	210.824	128.454	236.31	206.506	323.226	282.227	151.306	157.647	223.752	333.797	293.269
ENSG00000123838	C4BPA	-1.66	1.31777	4.00183	11.3	0.000887	0.0151	0.366	4.00183	4.2	0.0573	0.293313	80.2911	68.484	185	37.5022	146.171	19.8424	49.3205	69.4089	29.7307	45.9439	5.94416	11.9573	2.7098	7.07108	59.4621
ENSG00000135083	CCNJL	-1.15	0.506685	5.21151	3.9	0.0417	0.117	0.36	5.21151	4.19	0.0574	0.293313	118.075	197.264	271	68.6788	242.146	44.3844	164.259	134.802	214.213	76.3981	36.4755	50.3464	10.8392	117.713	171.459
ENSG00000117620	SLC35A3	0.324	0.263342	4.55777	1.57	0.238	0.346	-0.115	4.55777	4.19	0.0575	0.293845	117.216	106.448	82	73.649	53.4087	103.39	57.0403	91.7804	45.7395	66.9468	94.8363	100.378	110.715	108.562	92.3683
ENSG00000147364	FBXO25	0.223	-0.0464976	4.59702	0.94	0.411	0.511	-0.123	4.59702	4.19	0.0576	0.294057	102.618	61.7845	76	85.3967	63.8495	148.296	67.3332	77.4397	37.3539	92.6754	117.532	103.525	153.297	95.0437	76.7811
ENSG00000105323	HNRNPUL1	-0.304	-0.823447	5.9106	4.72	0.0245	0.0859	0.162	5.9106	4.18	0.0577	0.294743	138.685	134.735	138	178.926	155.006	179.626	173.265	200.77	319.414	523.235	215.881	237.572	427.762	188.424	160.49
ENSG00000196961	AP2A1	0.46	0.11533	6.17129	1.64	0.224	0.332	0.162	6.17129	4.17	0.0579	0.294951	310.86	231.506	180	274.715	155.407	127.409	165.974	191.018	256.141	404.044	281.807	218.378	399.889	530.539	339.453
ENSG00000153208	MERTK	1.15	0.869556	4.34368	6.25	0.00992	0.0531	-0.199	4.34368	4.17	0.058	0.294951	99.1831	148.134	43	61.4495	42.5664	39.6849	62.6156	49.332	28.206	28.6165	87.5412	166.143	68.1322	104.818	92.9456
ENSG00000204632	HLA-G	-0.787	0.0628358	6.71253	3.6	0.0511	0.132	0.197	6.71253	4.17	0.058	0.294951	325.887	307.434	382	727.453	503.166	276.228	326.373	235.761	753.177	479.392	400.69	155.13	206.719	260.798	322.712
ENSG00000196411	EPHB4	-0.282	0.768134	5.35439	2.56	0.108	0.207	0.3	5.35439	4.17	0.058	0.294951	153.712	246.394	210	139.165	226.887	64.749	156.968	83.176	185.245	76.1356	61.6031	60.4157	31.3563	236.465	239.58
ENSG00000136603	SKIL	0.0116	0.395132	5.87567	2.38	0.125	0.225	-0.127	5.87567	4.17	0.058	0.294951	271.358	305.201	253	198.807	193.556	234.454	261.184	209.948	119.685	127.33	232.092	205.476	177.298	271.821	183.582
ENSG00000106049	HIBADH	0.309	0.091948	4.02455	0.865	0.44	0.537	-0.144	4.02455	4.17	0.058	0.294951	80.7205	37.2196	54	55.5756	43.7711	78.8476	36.4543	59.0836	25.9191	61.171	82.1374	81.4982	110.328	64.8876	34.0608
ENSG00000106733	NMRK1	-0.0141	0.517875	5.6264	8.36	0.00328	0.0291	-0.0902	5.6264	4.17	0.0581	0.294951	219.405	205.452	248	207.844	196.769	213.567	163.401	164.631	102.914	135.731	189.943	206.106	166.072	183.432	131.048
ENSG00000141504	SAT2	0.0151	0.50052	4.6506	4.39	0.0303	0.0969	0.115	4.6506	4.17	0.0581	0.294951	115.499	125.058	71	132.839	94.7704	61.0938	61.329	97.5167	55.6497	118.404	75.9231	71.429	95.6173	103.571	101.605
ENSG00000148481	FAM188A	-0.0599	0.514129	5.41293	4.37	0.0306	0.0974	-0.132	5.41293	4.17	0.0581	0.294951	213.823	217.362	222	132.839	151.392	161.35	169.405	179.545	63.273	106.852	154.008	156.389	136.651	156.396	122.965
ENSG00000119922	IFIT2	-1.99	-1.02562	9.54444	4.21	0.0341	0.104	0.379	9.54444	4.17	0.0581	0.294951	1427.21	1928.72	1764	1384.42	3864.7	714.85	2526.5	2975.41	12397.7	2876.35	1527.11	752.679	232.269	537.402	2747.96
ENSG00000112659	CUL9	-0.188	-0.388682	4.84736	2.19	0.144	0.248	0.11	4.84736	4.16	0.0582	0.295124	86.7315	60.2957	90	108.44	90.3531	118.532	110.221	87.765	97.5776	163.56	88.0816	93.4555	163.362	147.869	91.791
ENSG00000166012	TAF1D	-0.137	-0.874403	4.96462	3.95	0.0403	0.115	-0.198	4.96462	4.16	0.0583	0.295188	82.4379	87.0938	67	58.7384	62.2433	196.336	117.083	160.616	64.0353	144.395	147.523	161.108	308.53	64.6796	51.3799
ENSG00000133398	MED10	-0.343	-0.916217	4.26839	3.37	0.0603	0.145	-0.213	4.26839	4.16	0.0583	0.295188	55.388	37.964	53	40.6651	36.1412	123.232	91.3502	106.121	25.1567	98.4512	99.9699	77.4076	164.137	44.9222	25.4013
ENSG00000143190	POU2F1	-0.0992	-0.0127695	4.61657	0.215	0.809	0.849	0.0991	4.61657	4.16	0.0583	0.295188	78.5736	72.206	100	82.6857	96.3767	78.3254	86.2037	86.0441	78.5195	111.315	75.3827	86.5329	126.586	103.987	81.9769
ENSG00000160294	MCM3AP	0.0139	0.0203323	6.18745	0.0071	0.993	0.994	0.102	6.18745	4.16	0.0583	0.295188	276.94	265.748	194	301.825	250.178	242.287	195.995	250.675	196.68	434.235	252.627	233.167	396.792	378.927	239.003
ENSG00000103496	STX4	-0.674	-1.25254	5.75925	11.8	0.000725	0.0141	-0.158	5.75925	4.16	0.0584	0.29533	119.363	115.381	136	93.0778	108.424	275.705	364.114	251.823	193.631	303.492	275.863	278.793	309.305	107.106	93.5229
ENSG00000127528	KLF2	-0.2	0.638137	8.55844	4.77	0.0238	0.0848	0.177	8.55844	4.15	0.0585	0.295451	1095.74	2262.95	1440	2358.12	1927.13	978.545	1028.01	1685.32	1168.64	787.084	964.304	804.913	821.07	1612.62	1734.21
ENSG00000225973	PIGBOS1	0.153	0.499127	4.29684	1.82	0.193	0.301	-0.164	4.29684	4.15	0.0586	0.295873	112.493	75.928	100	57.8348	61.8417	84.5914	69.4776	79.7342	39.6409	24.6784	67.0068	86.8475	62.3254	71.7507	72.74
ENSG00000152778	IFIT5	-1.27	-0.664013	7.32649	3.51	0.0545	0.136	0.273	7.32649	4.15	0.0586	0.295892	387.286	497.254	368	486.625	835.666	238.631	580.696	864.457	1674.83	645.84	526.598	217.434	125.425	310.92	663.897
ENSG00000008083	JARID2	0.0308	-0.26069	5.43557	1.61	0.231	0.339	0.103	5.43557	4.15	0.0586	0.295892	135.25	114.636	112	166.275	138.943	163.961	109.363	115.873	192.868	224.206	170.219	184.394	236.527	186.136	162.799
ENSG00000175197	DDIT3	0.0595	0.849926	5.54943	7.3	0.00562	0.0388	-0.159	5.54943	4.14	0.0588	0.296288	224.128	227.039	315	167.63	194.36	187.981	182.7	131.934	100.627	57.758	150.225	172.122	174.202	157.02	116.038
ENSG00000168016	TRANK1	-1.41	-1.21009	7.52567	11.1	0.000958	0.0157	0.189	7.52567	4.14	0.0589	0.296785	455.985	367.73	404	513.284	539.709	516.426	833.731	785.87	1818.15	1391.18	608.195	315.924	332.919	298.233	666.206
ENSG00000135249	RINT1	-0.383	-2.24783	4.0431	10.2	0.00142	0.0192	-0.296	4.0431	4.13	0.059	0.296994	18.0333	22.3318	16	14.0069	16.0628	124.276	64.3311	97.5167	32.78	105.54	109.697	138.453	146.716	17.8857	9.81413
ENSG00000100376	FAM118A	-0.132	-1.02687	4.83107	9.78	0.00169	0.0211	-0.143	4.83107	4.14	0.059	0.296994	82.8673	55.8294	46	67.7751	52.204	170.227	110.221	130.213	64.7976	157.784	157.25	144.431	224.139	98.9952	53.6891
ENSG00000164010	ERMAP	-0.162	-0.819985	4.21851	9.28	0.00212	0.0235	-0.117	4.21851	4.13	0.0591	0.297231	55.388	50.6186	36	45.1834	35.7397	79.3697	87.0614	96.9431	44.2149	88.2122	98.6189	80.8689	116.521	69.8789	47.3388
ENSG00000118971	CCND2	0.759	0.277649	5.98877	3.36	0.0607	0.145	0.169	5.98877	4.13	0.0591	0.297299	160.582	142.923	139	321.706	321.657	168.139	94.3523	153.732	133.407	369.651	364.755	456.894	227.236	384.126	193.396
ENSG00000166579	NDEL1	-0.634	-0.372584	6.50821	3.3	0.0631	0.149	0.146	6.50821	4.13	0.0593	0.297661	223.269	377.407	292	241.731	376.672	231.843	503.927	395.229	330.087	533.999	286.4	249.529	223.365	313.207	397.184
ENSG00000110713	NUP98	-0.364	-0.257918	7.27868	1.6	0.233	0.34	0.124	7.27868	4.12	0.0593	0.297661	459.849	569.46	413	493.855	689.896	542.534	635.591	423.911	837.795	648.465	483.368	563.88	543.509	625.375	604.435
ENSG00000232838	PET117	0.467	0.332239	3.54431	1.58	0.236	0.344	-0.156	3.54431	4.12	0.0593	0.297716	56.6761	41.6859	34	42.0206	32.1256	69.4485	20.586	37.2858	13.7219	32.0294	38.3668	64.821	69.2935	51.7853	35.2154
ENSG00000150459	SAP18	-0.324	-0.534148	6.92781	4.49	0.0283	0.0929	-0.106	6.92781	4.12	0.0594	0.297927	352.079	321.577	322	403.488	365.83	701.796	486.343	521.428	375.064	556.315	678.985	603.842	588.414	321.526	280.569
ENSG00000177426	TGIF1	-0.418	-0.688936	4.79152	5.49	0.0154	0.067	-0.123	4.79152	4.12	0.0594	0.297984	76.8562	75.1836	54	98.4999	71.0778	194.769	126.089	118.167	55.6497	141.77	135.094	120.517	128.522	103.571	54.2664
ENSG00000160014	CALM3	0.444	0.51251	7.72546	6.54	0.00843	0.0484	0.0876	7.72546	4.11	0.0595	0.298419	860.016	775.656	698	1097.51	824.02	569.165	513.791	542.078	603.762	763.193	950.525	852.428	783.133	1146.76	921.951
ENSG00000138821	SLC39A8	0.611	1.493	8.03003	9.27	0.00213	0.0235	-0.203	8.03003	4.11	0.0596	0.298623	1361.08	2421.51	882	1517.71	1113.95	917.974	684.483	447.43	312.553	383.566	1080.49	1466.97	254.721	1012	730.287
ENSG00000083720	OXCT1	0.482	-0.247659	5.28428	4.38	0.0304	0.097	-0.149	5.28428	4.11	0.0597	0.298755	127.521	90.0714	106	105.277	95.9751	245.42	84.9171	137.097	57.9367	142.295	184.269	281.311	312.401	159.515	106.224
ENSG00000122417	ODF2L	-0.0249	0.0813265	4.57892	0.149	0.863	0.892	-0.123	4.57892	4.11	0.0597	0.298755	94.8895	93.049	112	65.0641	64.2511	128.454	71.1931	78.587	64.0353	76.9232	83.2182	103.21	132.78	91.3002	58.8848
ENSG00000198876	DCAF12	-0.262	-0.923834	8.30124	4.68	0.0252	0.0873	0.188	8.30124	4.11	0.0598	0.298755	524.683	586.581	924	685.884	987.861	541.49	1701.77	1095.63	2083.43	1490.42	1249.08	1328.2	1405.61	1560.84	1179.43
ENSG00000148484	RSU1	0.0941	0.134344	6.97718	0.359	0.704	0.762	0.0938	6.97718	4.11	0.0598	0.298755	493.769	402.716	337	568.407	532.481	492.406	328.946	319.511	461.969	517.459	422.035	494.968	607.383	612.688	479.738
ENSG00000169062	UPF3A	-0.0623	-1.18302	5.17533	6.92	0.00686	0.0428	-0.205	5.17533	4.1	0.0599	0.298973	84.5847	70.7172	75	66.8715	47.3852	276.228	127.376	160.042	62.5107	196.64	157.79	219.007	378.985	97.7473	59.4621
ENSG00000076944	STXBP2	-0.207	-0.225694	6.31836	0.249	0.783	0.828	0.217	6.31836	4.1	0.0599	0.299159	197.078	260.537	263	267.938	307.602	140.986	220.012	157.174	657.887	358.887	264.245	394.905	229.172	331.925	273.641
ENSG00000035403	VCL	-0.49	-0.66173	6.51644	3.49	0.0555	0.138	0.158	6.51644	4.1	0.06	0.299159	208.671	268.725	265	238.568	301.98	268.917	381.698	260.427	686.093	413.495	277.754	363.753	357.307	312.999	368.319
ENSG00000004478	FKBP4	0.685	1.15816	7.54329	3.3	0.0631	0.149	0.239	7.54329	4.1	0.0601	0.299428	1052.37	450.357	169	1198.26	1906.65	291.371	286.059	201.917	500.848	878.972	870.549	753.623	401.438	878.478	655.238
ENSG00000150776	C11orf57	0.336	0.330277	5.74088	2.32	0.131	0.231	-0.103	5.74088	4.09	0.0601	0.299428	244.308	247.882	145	206.94	171.47	218.267	157.397	210.521	99.8646	136.781	231.282	297.673	198.203	218.996	213.602
ENSG00000123600	METTL8	0.305	-0.569501	4.27443	6.68	0.00781	0.0462	-0.136	4.27443	4.09	0.0602	0.299428	67.8395	34.242	37	49.2499	43.7711	117.488	53.6093	75.7188	27.4437	85.5869	109.156	125.237	115.747	98.3712	52.5345
ENSG00000157045	NTAN1	0.602	0.121688	5.57813	5.44	0.0158	0.0679	-0.118	5.57813	4.09	0.0602	0.299428	179.045	124.313	151	176.667	126.093	252.73	116.654	152.011	105.201	99.5013	207.775	275.647	330.209	256.015	162.222
ENSG00000137275	RIPK1	-0.602	-0.274257	6.57179	4.62	0.0261	0.0894	0.114	6.57179	4.09	0.0602	0.299428	366.677	284.358	293	314.025	407.593	309.124	380.84	341.308	536.677	428.722	290.453	297.044	292.271	292.202	357.35
ENSG00000157601	MX1	-1.75	-1.57387	9.18552	6.16	0.0104	0.0545	0.318	9.18552	4.09	0.0603	0.299715	1187.62	666.231	1036	1315.29	1760.08	663.155	2182.54	2214.78	9908.7	3088.22	1568.72	653.874	811.779	577.125	2127.36
ENSG00000187764	SEMA4D	-0.786	-0.484258	7.01071	5.21	0.0182	0.0729	0.141	7.01071	4.09	0.0603	0.299715	388.575	414.626	360	386.77	556.575	321.134	522.798	635.006	673.133	859.019	537.406	253.305	332.531	386.622	431.822
ENSG00000138623	SEMA7A	0.521	0.285407	4.6619	2.52	0.112	0.211	0.136	4.6619	4.09	0.0603	0.299715	100.471	57.3182	78	119.736	85.1327	74.1481	54.467	51.6265	75.4702	112.103	85.9201	94.3995	155.233	191.751	80.8223
ENSG00000275074	NUDT18	0.454	0.403128	4.76228	4.34	0.0313	0.0983	-0.0968	4.76228	4.08	0.0604	0.299871	143.837	88.5826	73	131.936	78.306	101.301	69.9065	73.998	70.8962	70.0972	138.877	122.719	148.652	123.12	81.3996
ENSG00000005810	MYCBP2	-0.459	-0.314101	6.73698	3.49	0.0552	0.137	0.104	6.73698	4.08	0.0606	0.299975	364.53	294.779	278	483.463	391.932	487.184	340.526	306.317	551.923	546.076	328.009	360.291	443.246	409.291	337.722
ENSG00000112486	CCR6	-0.71	-0.587592	4.53594	3.13	0.0712	0.16	0.173	4.53594	4.08	0.0606	0.299975	65.2633	44.6635	34	151.364	71.4794	152.996	58.3269	83.176	66.3223	188.764	57.8204	64.5063	65.8095	111.474	76.7811
ENSG00000151233	GXYLT1	-0.128	-0.066729	4.46314	0.268	0.768	0.816	-0.102	4.46314	4.08	0.0606	0.299975	85.8728	90.8158	56	85.8485	64.6527	102.345	70.7642	91.7804	48.0265	95.5633	95.1065	119.887	87.1008	72.5826	55.421
ENSG00000165689	SDCCAG3	0.022	0.0051247	5.67861	0.012	0.988	0.99	-0.0862	5.67861	4.08	0.0606	0.299975	237.438	142.923	156	228.176	142.156	264.218	153.108	187.003	121.21	194.277	230.201	231.279	239.237	203.19	154.717
ENSG00000122678	POLM	-0.69	-0.808824	3.61613	4.15	0.0354	0.106	0.179	3.61613	4.07	0.0607	0.299975	44.2245	21.5874	25	37.0504	30.9208	32.8967	39.0275	61.3782	38.1163	133.631	35.9351	25.1732	65.0352	43.0504	32.9062
ENSG00000174175	SELP	-0.505	-1.00123	3.67743	4.09	0.0367	0.108	0.212	3.67743	4.07	0.0607	0.299975	18.4627	27.5425	40	35.6949	22.8895	33.4188	58.7558	39.0067	104.439	50.407	34.0438	51.6051	32.9047	60.3122	61.194
ENSG00000274512	TBC1D3L	0.416	1.09297	3.85034	2.33	0.129	0.23	0.306	3.85034	4.07	0.0607	0.299975	54.9586	72.9504	44	82.6857	91.9594	23.4976	19.7282	7.45716	86.1427	20.7404	29.1804	44.6824	19.3557	115.633	51.9572
ENSG00000119383	PPP2R4	0.242	-0.147803	6.39011	1.9	0.182	0.29	0.117	6.39011	4.07	0.0607	0.299975	313.436	217.362	172	354.238	246.162	233.932	190.849	234.614	362.867	442.899	388.802	390.814	379.759	419.482	371.205
ENSG00000126870	WDR60	-0.158	-1.30655	3.56733	9.03	0.00238	0.025	-0.185	3.56733	4.07	0.0608	0.299975	33.061	20.0986	11	24.399	18.0706	73.6259	48.8916	45.8902	35.067	60.6459	61.6031	66.709	107.231	27.4524	20.2056
ENSG00000100034	PPM1F	0.357	0.84869	8.02404	5.33	0.0169	0.0701	0.15	8.02404	4.07	0.0608	0.299975	1375.68	1028.75	913	1811.4	962.963	638.613	459.753	580.511	862.19	867.158	989.972	552.866	736.292	1599.73	1173.08
ENSG00000168394	TAP1	-0.63	-0.077919	10.1024	1.91	0.18	0.287	0.197	10.1024	4.07	0.0608	0.299975	3486.44	4061.4	4093	3766.04	5538.04	2280.31	4375.8	3713.67	7130.79	4387.25	3659.98	2865.97	1647.17	2877.93	5254.6
ENSG00000168710	AHCYL1	-0.0997	-0.63196	6.31737	7.01	0.00654	0.0416	-0.104	6.31737	4.07	0.0609	0.300283	250.319	221.829	168	206.94	206.808	396.327	286.488	337.293	263.002	364.401	404.203	499.373	469.57	247.488	198.015
ENSG00000148444	COMMD3	0.349	0.600261	3.61761	3.28	0.0639	0.15	-0.134	3.61761	4.06	0.061	0.30049	56.6761	54.3406	36	51.5091	50.5977	51.6948	36.0254	47.0375	12.9595	24.6784	58.3608	53.8077	42.9697	50.9534	37.5246
ENSG00000007376	RPUSD1	0.408	0.546309	4.7822	1.56	0.24	0.347	0.181	4.7822	4.06	0.061	0.30049	145.554	92.3046	86	130.128	84.7311	45.4287	47.1762	110.137	35.067	173.537	96.7276	73.317	118.07	174.697	125.274
ENSG00000182774	RPS17	-0.317	0.290235	9.10881	2.04	0.163	0.268	-0.182	9.10881	4.06	0.0611	0.3005	2484.3	2950.02	2843	1620.28	1770.12	3241.63	1998.12	3230.1	827.885	1030.19	1839.99	1577.42	2151.97	1419.62	1700.15
ENSG00000143158	MPC2	0.277	0.215557	6.18042	1.44	0.267	0.374	-0.102	6.18042	4.06	0.0611	0.3005	284.668	255.326	307	259.805	205.202	331.055	244.029	263.869	166.187	160.672	309.366	347.076	318.982	335.668	271.909
ENSG00000127920	GNG11	-0.421	0.0250362	5.42252	0.669	0.526	0.61	0.248	5.42252	4.06	0.0611	0.3005	114.64	149.623	166	162.208	231.304	113.833	208.004	157.748	190.581	76.9232	85.6499	138.138	48.7764	111.682	330.217
ENSG00000198189	HSD17B11	-0.0903	0.501397	8.21881	2.81	0.0901	0.184	0.158	8.21881	4.05	0.0612	0.301032	1208.66	1328.74	1313	1150.82	1553.27	723.727	920.793	952.222	1176.27	815.963	939.987	809.318	541.96	1208.95	1600.86
ENSG00000178585	CTNNBIP1	0.682	0.836032	3.76357	9.08	0.00233	0.0248	0.116	3.76357	4.05	0.0614	0.301438	67.8395	48.3855	42	62.805	61.0386	33.4188	22.3015	37.2858	24.3944	43.8436	41.6091	41.5358	76.6487	79.0297	58.3075
ENSG00000129968	ABHD17A	0.253	-0.0985958	8.1465	2.25	0.138	0.24	-0.0995	8.1465	4.05	0.0614	0.301438	1107.76	679.63	724	1255.2	757.762	1308.56	930.228	945.338	735.644	978.736	1844.04	1345.19	1522.91	1228.29	838.82
ENSG00000168439	STIP1	0.321	0.119063	7.39822	0.239	0.791	0.834	0.262	7.39822	4.05	0.0614	0.301438	421.636	331.254	173	1202.33	1048.9	396.849	291.634	184.708	979.588	912.577	1000.78	722.471	523.379	786.762	491.284
ENSG00000164615	CAMLG	0.184	0.48009	5.27306	5.12	0.0191	0.0751	-0.0883	5.27306	4.04	0.0616	0.301937	194.502	157.811	140	178.023	136.132	180.148	108.505	134.229	68.6093	104.752	151.846	143.802	173.427	158.683	126.429
ENSG00000065518	NDUFB4	0.0799	0.0497802	6.5922	0.146	0.865	0.894	-0.0863	6.5922	4.04	0.0616	0.301937	357.66	295.524	311	413.88	324.468	473.085	316.08	380.889	224.124	302.967	514.71	452.803	421.568	327.35	321.557
ENSG00000112149	CD83	-0.153	-0.0051286	5.82466	0.0935	0.911	0.93	-0.234	5.82466	4.04	0.0616	0.301937	255.042	138.457	160	197.903	226.084	595.273	198.998	83.176	113.586	165.135	173.461	247.641	414.987	204.853	60.0394
ENSG00000134352	IL6ST	-0.567	0.328419	7.53005	13.6	0.000358	0.0108	0.0968	7.53005	4.03	0.0618	0.302643	809.781	891.037	674	738.749	1073.8	664.722	689.63	651.067	567.932	786.559	471.48	465.075	451.763	570.886	645.423
ENSG00000241058	NSUN6	-0.0842	0.311598	4.16065	2.5	0.114	0.213	-0.108	4.16065	4.03	0.0618	0.302643	84.5847	58.0626	60	86.7522	70.2746	86.6801	60.9001	58.51	29.7307	64.8465	73.4914	84.0156	71.6162	54.6969	39.2565
ENSG00000204439	C6orf47	-0.15	-0.0594765	5.88185	0.311	0.737	0.79	0.111	5.88185	4.03	0.0619	0.302821	185.056	164.511	212	274.263	211.226	198.424	183.129	150.864	281.298	271.463	231.012	243.236	197.428	227.315	221.684
ENSG00000198848	CES1	0.621	2.27648	5.45518	21.1	3.29e-05	0.00562	0.205	5.45518	4.03	0.062	0.302821	423.782	265.003	127	282.848	405.585	30.2858	41.1719	53.3474	114.349	80.5987	98.0786	110.447	62.7126	107.314	178.386
ENSG00000167397	VKORC1	-0.184	-0.853794	5.57948	7.88	0.00416	0.033	-0.125	5.57948	4.03	0.062	0.302821	133.103	84.1163	84	154.979	111.235	288.76	174.123	238.055	118.923	239.958	329.36	276.591	220.655	149.325	115.46
ENSG00000186104	CYP2R1	0.5	0.477008	4.22291	2.92	0.0829	0.175	-0.133	4.22291	4.02	0.0621	0.302821	105.194	75.1836	73	57.3829	47.7868	75.1924	53.1804	67.6881	22.8698	44.6312	67.8174	95.0288	76.2616	86.7247	79.6677
ENSG00000089639	GMIP	-0.56	0.0313524	6.96218	2.67	0.1	0.196	0.166	6.96218	4.03	0.0621	0.302821	527.259	445.891	568	388.126	485.899	262.129	524.513	413.586	691.429	506.958	338.547	234.111	344.145	499.551	516.108
ENSG00000167272	POP5	0.471	0.433631	4.75234	2	0.167	0.274	-0.146	4.75234	4.03	0.0621	0.302821	128.38	96.0265	76	121.995	87.1406	142.552	69.4776	95.2222	19.8205	75.873	128.88	135.935	123.877	133.727	82.5542
ENSG00000185896	LAMP1	-0.0326	0.408824	8.03285	2.17	0.147	0.251	0.141	8.03285	4.02	0.0622	0.302982	874.615	1253.56	974	1099.31	1339.64	719.027	844.024	495.041	1176.27	879.234	685.199	1090.63	906.622	971.234	1085.33
ENSG00000243156	MICAL3	0.239	-0.00353122	3.76225	0.52	0.604	0.677	0.163	3.76225	4.02	0.0622	0.303146	45.942	29.0313	34	72.2935	38.1491	44.9066	27.8768	43.0221	28.9684	83.224	33.5034	52.8637	95.6173	80.0696	39.8338
ENSG00000126226	PCID2	0.0456	0.836624	5.96334	9.51	0.00191	0.0224	-0.126	5.96334	4.01	0.0624	0.303409	397.162	291.057	187	467.648	224.076	315.912	137.24	184.134	91.479	180.363	231.282	247.327	181.944	237.921	139.13
ENSG00000284194	SCO2	0.00705	0.35426	7.39421	1.77	0.202	0.31	0.126	7.39421	4.01	0.0624	0.303409	665.944	607.424	506	999.005	734.47	440.711	523.655	554.124	662.461	476.504	673.041	432.664	524.153	718.963	785.13
ENSG00000139921	TMX1	0.23	0.321293	6.59336	1.5	0.254	0.362	-0.113	6.59336	4.01	0.0624	0.303409	468.007	463.012	379	313.573	257.808	348.809	305.787	418.175	203.541	239.696	398.258	473.571	359.242	374.351	389.679
ENSG00000254999	BRK1	-0.162	-0.193207	7.30955	0.809	0.463	0.556	-0.0946	7.30955	4.01	0.0624	0.303409	559.032	475.666	466	584.222	550.552	859.491	593.133	769.235	356.006	560.253	827.318	657.65	705.323	529.083	464.151
ENSG00000128604	IRF5	-0.00911	-0.2469	6.37336	0.422	0.663	0.728	0.174	6.37336	4.01	0.0624	0.303413	321.164	240.439	175	328.483	203.194	167.616	185.274	325.82	504.659	359.675	354.758	220.895	296.53	416.778	469.924
ENSG00000173706	HEG1	-0.0882	-0.437245	4.27665	1.68	0.217	0.324	-0.144	4.27665	4.01	0.0625	0.30345	77.2855	76.6723	30	55.5756	42.5664	73.6259	53.1804	96.9431	58.699	88.4748	127.799	80.5542	102.972	71.3347	39.8338
ENSG00000152484	USP12	0.346	-0.540139	5.54777	10.2	0.00139	0.019	-0.116	5.54777	4.01	0.0627	0.303976	133.103	109.426	131	110.248	86.3374	238.109	192.993	154.879	96.053	175.374	193.996	303.652	357.307	222.115	158.181
ENSG00000112237	CCNC	0.503	0.548696	5.70151	2.93	0.0826	0.175	-0.145	5.70151	4.01	0.0627	0.303976	214.682	198.008	270	173.052	162.234	285.104	120.085	170.941	66.3223	114.991	178.054	292.953	273.303	222.323	182.427
ENSG00000102921	N4BP1	-1.01	-0.36037	7.30832	6.41	0.00907	0.0506	0.164	7.30832	4	0.0627	0.304026	464.143	607.424	642	492.499	604.764	434.967	1044.74	570.186	779.859	764.506	352.867	270.297	380.146	500.799	641.382
ENSG00000159753	CARMIL2	-0.609	-1.44191	4.06667	4.97	0.021	0.0794	0.263	4.06667	4	0.0628	0.304026	31.3436	15.6322	26	52.8646	26.9052	51.6948	43.7452	54.4946	58.699	273.038	51.6061	48.4584	127.748	53.657	22.5148
ENSG00000180233	ZNRF2	0.0271	0.186704	5.8391	0.946	0.409	0.509	-0.0864	5.8391	4	0.0628	0.304026	272.646	261.282	191	221.851	153.801	236.021	176.696	224.288	154.752	175.374	232.362	237.257	208.268	262.878	183.582
ENSG00000069998	CECR5	0.389	0.498238	5.5882	4.63	0.026	0.0893	-0.0974	5.5882	4	0.0629	0.304026	241.303	192.797	163	230.435	143.762	200.513	131.664	162.91	64.0353	148.596	215.611	220.58	215.236	211.509	167.418
ENSG00000066044	ELAVL1	0.446	0.543547	5.60073	4.24	0.0333	0.102	0.11	5.60073	4	0.0629	0.304026	202.66	198.008	104	291.885	190.745	141.508	95.6389	118.167	116.636	217.118	199.129	179.988	209.429	274.316	192.242
ENSG00000137841	PLCB2	-0.219	-0.576956	7.41651	3.74	0.0465	0.125	0.123	7.41651	4	0.0629	0.304026	493.769	375.918	418	496.566	618.417	575.953	530.946	797.916	638.066	1148.07	707.355	500.003	1137.73	735.393	482.624
ENSG00000099804	CDC34	0.116	-0.168921	7.83882	0.592	0.565	0.643	0.155	7.83882	4	0.0629	0.304026	559.032	520.33	711	1009.4	892.689	537.834	992.844	614.929	1124.43	642.164	1035.63	865.643	818.36	1281.32	1071.47
ENSG00000131368	MRPS25	-0.238	-0.395027	5.1116	1.2	0.328	0.433	-0.15	5.1116	3.99	0.063	0.304223	116.358	91.5602	93	137.358	85.1327	245.42	105.503	142.26	60.986	174.587	153.197	190.372	200.912	105.858	57.7302
ENSG00000182307	C8orf33	-0.0304	-0.629239	5.06769	3.61	0.0509	0.131	-0.148	5.06769	3.99	0.063	0.304289	96.1776	75.1836	68	116.121	72.6841	214.612	102.501	140.539	64.7976	170.124	198.859	200.127	223.365	108.978	60.6167
ENSG00000116771	AGMAT	-0.297	-0.235602	4.14073	0.685	0.518	0.603	-0.154	4.14073	3.99	0.0631	0.304319	76.8562	37.964	52	61.4495	59.0307	118.532	46.7473	73.998	34.3046	82.699	82.4076	89.3649	89.4235	49.9135	24.824
ENSG00000149177	PTPRJ	-0.0694	0.401382	7.94819	3.74	0.0466	0.125	0.108	7.94819	3.99	0.0632	0.30454	1091.87	1030.24	997	1023.86	1095.08	611.983	885.625	717.035	845.419	919.665	809.216	736.002	737.066	1041.94	1082.44
ENSG00000122026	RPL21	-0.179	0.611797	8.32668	5.04	0.0201	0.0773	-0.162	8.32668	3.99	0.0632	0.304728	1603.25	1614.59	1919	1196.46	1179.01	1628.65	1017.72	1463.9	682.281	434.235	1012.4	995.6	1256.19	817.542	921.951
ENSG00000112029	FBXO5	0.614	0.021101	4.22055	4.07	0.0373	0.11	-0.144	4.22055	3.98	0.0633	0.304728	58.8229	49.8742	55	54.6719	52.204	99.7344	34.3099	61.9518	28.9684	58.5456	99.1593	170.863	82.0683	83.3972	55.421
ENSG00000069275	NUCKS1	0.487	0.150456	6.99329	2.71	0.097	0.193	-0.127	6.99329	3.98	0.0633	0.304728	477.024	425.048	392	491.596	341.736	618.249	312.649	380.315	236.321	442.899	561.453	885.467	979.4	452.133	327.907
ENSG00000011566	MAP4K3	0.164	0.393165	3.74702	1.71	0.213	0.32	-0.124	3.74702	3.98	0.0633	0.304728	70.4157	64.7621	43	49.7018	38.1491	62.1382	35.5966	51.6265	17.5335	40.9557	48.0936	48.7731	63.8739	55.7368	40.9884
ENSG00000107341	UBE2R2	-0.0108	0.551107	7.0024	5.29	0.0173	0.0708	0.116	7.0024	3.98	0.0634	0.304773	608.409	530.007	544	542.653	626.047	331.055	375.265	369.99	490.175	363.35	403.662	359.662	377.437	543.433	570.952
[truncated: 7,046 more rows]
