# Supplementary material for: Host and Parasite Transcriptomic Changes upon Successive Plasmodium falciparum Infections in Early Childhood
Source: mSystems. 2020 Jul 7;5(4):e00116-20. doi: 10.1128/mSystems.00116-20 (PMC7343306; doi:10.1128/mSystems.00116-20)
Supplement: TABLE S4 [file mSystems.00116-20-st004.xlsx]

## Sheet: S4
Supplementary table 4: Differentially expressed genes from the parasite transcriptomes by successive infection numbers and by patient.
GeneID	GeneSymbol	PATIENT						TIMEPOINT					LIBRARY-SIZE NORMALIZED READCOUNTS
		logFC.group2	logFC.group3	logCPM	F	PValue	FDR	logFC	logCPM	F	PValue	FDR	pf_1A	pf_1B	pf_1C	pf_1D	pf_1E	pf_2A	pf_2B	pf_2C	pf_2D	pf_2E	pf_3A	pf_3B	pf_3C	pf_3D	pf_3E
PF3D7_1462800	glyceraldehyde-3-phosphate dehydrogenase	-0.473	0.240758	11.1148	1.65	0.224791	0.985728	0.641211	11.1148	31.5	5.02e-05	0.0442831	863.584	857.54	1204.01	5714	3612.06	1294.4	871.434	1461.85	1755.94	3727.49	539.802	917.128	1022.78	2397.64	2669.27
PF3D7_1346300	DNA/RNA-binding protein Alba 2	-0.668	-0.707125	9.50261	4.02	0.0401491	0.879752	0.45632	9.50261	31.2	5.29e-05	0.0442831	323.035	414.404	491.935	588	770.257	344.735	636.441	868.342	764.895	1742.82	336.411	426.403	280.496	868.053	796.942
PF3D7_1105700	tRNA-splicing ligase RtcB%2C putative	-0.606	0.0156	8.53685	1.54	0.245614	0.995143	0.615352	8.53685	30.1	6.38e-05	0.0442831	235.804	163.592	299.927	455	617.277	170.489	191.29	401.977	402.543	567.528	86.6772	125.773	64.4228	509.35	627.985
PF3D7_0308200	T-complex protein 1 subunit eta	-0.524	-0.0488741	7.15627	1.61	0.232732	0.995143	0.483669	7.15627	29.1	7.65e-05	0.0442831	74.5682	59.3681	100.826	230	243.89	70.4499	138.751	140.601	85.4845	229.694	53.2078	84.8059	73.4021	109.036	204.928
PF3D7_0209100	phospholipase A2%2C putative	-0.833	-0.682317	6.79849	5.27	0.0185507	0.812145	0.42347	6.79849	28.9	7.84e-05	0.0442831	50.6501	66.1112	74.2047	69	174.952	60.9	130.87	125.14	146.408	185.683	48.9168	63.9479	48.6022	94.0101	141.342
PF3D7_0821300	ATP-dependent RNA helicase DHX36%2C putative	-0.0652	-0.0178577	7.40829	0.0377	0.963111	0.999886	0.359376	7.40829	26.9	0.000112	0.0527013	98.7676	102.318	149.206	200	229.058	120.861	123.228	162.064	145.451	174.785	92.6846	132.892	90.363	174.535	317.808
PF3D7_0107500	lipid/sterol:H+ symporter	-0.0472	0.0930916	10.9052	0.131	0.878142	0.996433	0.417982	10.9052	24.5	0.000176	0.0574913	1209.97	1299.5	1568.58	2531	2443.98	868.725	1272.52	1811.44	2474.59	1798.15	877.929	1060.89	1747.54	2861.92	2013.79
PF3D7_0524400	ribosome-interacting GTPase 1%2C putative	-0.398	-0.182215	8.85224	1.46	0.26264	0.996433	0.322511	8.85224	24.5	0.000179	0.0574913	281.952	287.752	415.658	541	605.879	334.715	435.836	477.825	402.543	625.37	282.345	300.63	223.627	442.31	630.892
PF3D7_1205500	zinc finger protein%2C putative	-0.0307	0.0243749	10.3362	0.0183	0.981883	0.999886	0.414843	10.3362	24.3	0.000183	0.0574913	790.141	961.617	1016.55	1115	2088.99	763.52	897.584	1032.95	1556.58	1203.8	530.362	837.817	783.763	2258.56	1604.78
PF3D7_0106300	calcium-transporting ATPase	-0.499	-0.113257	9.38483	2.28	0.137024	0.97209	0.33074	9.38483	23.3	0.000226	0.0636866	540.83	443.136	511.542	721	945.484	381.212	665.218	658.259	698.23	946.438	342.418	363.829	408.486	711.626	686.363
PF3D7_0623600	transcription or splicing factor-like protein%2C putative	-0.687	-0.451007	7.97103	2.02	0.166796	0.97209	0.459221	7.97103	21.9	0.0003	0.0771225	150.262	128.411	148.967	185	428.729	94.2463	260.069	281.565	304.299	453.519	108.99	144.382	71.6918	280.489	283.29
PF3D7_0623100	nuclear polyadenylated RNA-binding protein NAB2%2C putative	-0.312	-0.241411	10.1443	1.45	0.264907	0.996433	0.24824	10.1443	19.6	0.000495	0.104419	995.555	717.548	1186.08	894	1155.73	743.951	1028.69	1152.82	1342.87	1427.2	628.195	803.47	1117.28	1179.36	1238.05
PF3D7_1350100	lysine--tRNA ligase	-0.574	-0.4436	9.5815	4.23	0.035119	0.863676	0.268818	9.5815	19.4	0.000521	0.104419	455.006	576.677	499.587	963	682.506	608.061	828.806	1021.68	740.015	1007.63	401.633	559.669	623.134	594.884	958.874
PF3D7_1230700	protein transport protein SEC13	-0.603	-0.519668	7.9076	1.2	0.329415	0.996433	0.522627	7.9076	19.3	0.00053	0.104419	94.2654	102.612	92.9352	158	588.026	102.857	222.098	223.724	310.679	430.885	133.878	119.652	60.2895	251.593	244.533
PF3D7_0318600	cleavage and polyadenylation specificity factor%2C putative	-0.622	-0.363941	8.37284	3.34	0.063421	0.898295	0.302288	8.37284	19.1	0.000555	0.104419	279.701	197.307	274.422	270	400.99	173.15	355.237	390.881	417.216	477.411	169.063	215.075	187.14	320.174	363.468
PF3D7_0903500	conserved Plasmodium protein%2C unknown function	-0.331	-0.637799	9.87861	0.91	0.423758	0.996433	0.610402	9.87861	18.6	0.000626	0.110412	416.456	401.065	430.802	697	1107.8	196.007	749.042	780.307	2105.22	1240.68	366.447	273.652	450.817	1993.48	994.118
PF3D7_1340300	nucleolar complex protein 2%2C putative	-0.143	-0.375194	9.57917	3.45	0.0586004	0.890776	0.176035	9.57917	18.2	0.00068	0.112974	550.96	557.181	724.831	558	692.394	585.986	854.12	813.229	668.566	901.589	540.66	739.148	795.878	728.579	981.159
PF3D7_0606000	conserved Plasmodium protein%2C unknown function	-0.0667	-0.126298	10.2488	0.061	0.941039	0.99717	0.442719	10.2488	17.9	0.000736	0.115522	812.652	810.778	857.14	813	1790.86	480.781	993.588	927.638	1687.36	1433.07	560.398	667.956	562.417	2359.89	1473.13
PF3D7_1033700	bromodomain protein 1	-0.173	0.10898	7.81946	1.01	0.389451	0.996433	0.243758	7.81946	17.3	0.000842	0.118335	204.57	209.035	245.489	198	265.038	133.072	189.499	215.721	266.342	199.096	119.288	159.37	200.822	233.099	268.998
PF3D7_1124800	ribosome biogenesis regulatory protein%2C putative	-0.119	0.127162	8.46841	1.34	0.291822	0.996433	-0.178223	8.46841	17.2	0.000873	0.118335	482.301	397.986	456.387	243	266.274	512.875	401.805	323.4	189.469	223.826	316.672	441.016	371.429	198.808	276.265
PF3D7_0517600	F-actin-capping protein subunit beta%2C putative	0.377	0.36627	4.62017	0.41	0.671176	0.996433	0.558197	4.62017	16.9	0.00093	0.118335	16.0392	11.727	32.4397	8	34.4686	5.16632	15.0453	17.2795	22.0091	17.1851	6.86552	8.86777	17.3885	25.429	81.5109
PF3D7_0209700	RING zinc finger protein%2C putative	-0.64	-0.311421	8.08273	2.48	0.117387	0.951607	0.352296	8.08273	16.9	0.000938	0.118335	141.82	175.319	440.765	103	435.183	193.033	237.262	282.111	386.594	338.253	89.2518	199.462	266.813	226.549	237.024
PF3D7_0218400	ATP-dependent RNA helicase DDX47%2C putative	-0.497	-0.207236	8.03566	1.34	0.290959	0.996433	0.359016	8.03566	16.8	0.000964	0.118335	190.782	193.056	172.321	277	333.563	149.197	209.56	264.65	414.983	290.051	128.729	142.009	125.425	329.421	277.113
PF3D7_0528100	AP-1 complex subunit beta%2C putative	-0.132	-0.17484	8.80257	0.182	0.835507	0.996433	0.368777	8.80257	16.5	0.00104	0.121521	317.688	303.291	437.656	334	487.504	222.778	465.33	357.05	613.383	383.102	181.936	233.06	323.539	754.393	663.472
PF3D7_0830300	sporozoite invasion-associated protein 2	1.2	0.968781	5.86537	2.26	0.139036	0.97209	0.685743	5.86537	16.3	0.0011	0.121521	35.7364	17.5906	68.3863	15	130.322	5.9491	19.5828	19.4622	64.7513	15.9277	12.0147	46.2123	33.4942	113.66	183.854
PF3D7_0405400	pre-mRNA-processing-splicing factor 8%2C putative	-0.404	-0.28506	10.2253	1.69	0.218853	0.978146	0.259036	10.2253	16.1	0.00114	0.121521	930.273	790.696	901.217	1085	1522.11	775.418	1235.15	1282.69	1438.56	1425.94	815.281	751.138	852.034	1205.95	1305.99
PF3D7_0905800	conserved Plasmodium protein%2C unknown function	-0.311	-0.330871	8.56303	0.93	0.416173	0.996433	0.315934	8.56303	16	0.00116	0.121521	282.233	294.202	302.558	204	468.416	165.322	396.91	372.874	567.132	414.958	215.406	242.427	256.266	422.275	556.648
PF3D7_1224300	polyadenylate-binding protein%2C putative	-0.338	-0.260782	12.5968	0.418	0.665669	0.996433	0.446676	12.5968	15.7	0.00126	0.124374	4375.32	2823.58	4043.88	6112	8276.59	2064.18	4775.93	6186.44	9896.43	8668.84	3127.25	3388.86	2930.38	9048.48	6490.47
PF3D7_1361100	protein transport protein Sec24A	-0.451	-0.141653	10.1337	1.14	0.344801	0.996433	0.340584	10.1337	15.7	0.00128	0.124374	831.787	800.371	967.69	1109	1501.79	520.233	1098.67	1095.89	1362.65	1592.77	679.687	564.04	485.452	1382.03	1103.85
PF3D7_1009400	zinc finger protein%2C putative	-0.637	-0.396762	6.77359	1.86	0.189413	0.97209	0.363079	6.77359	14.6	0.00168	0.150722	74.5682	60.5408	97.1596	109	111.371	56.0468	108.78	132.052	106.218	194.485	58.3569	56.0793	35.347	118.669	134.56
PF3D7_0518500	ATP-dependent RNA helicase DDX23%2C putative	-0.533	-0.140146	7.10011	1.8	0.198684	0.977789	0.307222	7.10011	14.5	0.00172	0.150722	81.3215	105.837	106.166	130	241.006	72.7982	147.468	182.254	94.7347	191.551	84.9608	93.1741	81.6687	91.3131	150.062
PF3D7_1012500	phosphoglucomutase%2C putative	-0.252	0.14255	7.31501	2.17	0.14902	0.97209	0.204387	7.31501	14.4	0.00179	0.150722	122.686	166.964	168.176	141	230.294	136.986	149.737	147.695	111.002	162.63	83.2445	134.39	134.689	114.816	202.506
PF3D7_1018300	conserved Plasmodium protein%2C unknown function	-0.373	-0.204362	9.5864	0.639	0.541704	0.996433	0.367895	9.5864	14.4	0.00179	0.150722	469.639	592.949	590.689	663	1148.31	358.355	694.592	798.496	1355.95	559.145	420.513	467.119	343.066	982.868	919.995
PF3D7_1123400	translation elongation factor EF-1%2C subunit alpha%2C putative	-0.312	-0.251449	9.2183	1.52	0.251637	0.995833	0.206552	9.2183	14.2	0.00187	0.150722	461.478	504.263	513.694	569	542.984	417.533	623.903	618.244	587.866	758.66	420.513	446.012	426.872	588.719	711.313
PF3D7_1018800	conserved protein%2C unknown function	0.45	0.220385	7.60587	0.669	0.526722	0.996433	0.442187	7.60587	14.2	0.00187	0.150722	77.1007	234.248	155.902	90	310.63	51.8198	107.944	114.227	319.291	132.451	101.266	199.462	160.059	286.654	310.177
PF3D7_0206700	adenylosuccinate lyase	-0.0927	0.228995	8.66344	0.532	0.598316	0.996433	0.336499	8.66344	13.9	0.00203	0.159531	440.374	274.706	295.304	320	685.665	221.369	248.964	437.809	425.828	364.24	169.922	325.11	172.459	494.324	656.326
PF3D7_1302500	conserved Plasmodium protein%2C unknown function	-0.415	0.0773413	8.28234	1.57	0.241305	0.995143	0.303346	8.28234	13.6	0.00221	0.165154	279.138	286.873	283.349	284	437.106	133.855	330.519	335.405	260.281	415.796	145.034	278.398	108.322	214.22	494.395
PF3D7_0318200	DNA-directed RNA polymerase II subunit RPB1	-0.517	-0.830532	8.45867	8.02	0.00432926	0.689066	0.228738	8.45867	13.6	0.00223	0.165154	210.198	209.914	335.236	186	276.161	217.455	450.285	455.452	439.544	512.2	226.562	234.559	363.305	359.473	361.773
PF3D7_1456300	conserved Plasmodium protein%2C unknown function	0.568	0.0716336	4.56694	1.32	0.296931	0.996433	-0.413109	4.56694	13.4	0.00234	0.165154	23.6367	17.0042	30.7659	12	7.82754	54.0116	22.0903	11.8228	6.69841	5.44894	29.1785	34.347	31.2137	11.9439	21.6797
PF3D7_1414100	conserved Plasmodium protein%2C unknown function	-0.171	-0.290059	8.5645	0.288	0.75353	0.996433	0.410057	8.5645	13.4	0.00234	0.165154	266.757	229.557	289.327	114	641.309	99.2561	451.837	324.491	520.881	426.694	147.609	257.54	374.564	518.597	493.305
PF3D7_0315800	zinc finger protein%2C putative	-0.265	-0.0252177	7.74644	1.04	0.377047	0.996433	0.205808	7.74644	13.1	0.00252	0.173752	194.159	170.042	202.529	194	269.432	172.994	191.052	208.082	244.014	184.006	134.736	154.499	161.627	193.8	276.144
PF3D7_0219800	Plasmodium exported protein (PHISTc)%2C unknown function	-0.108	-0.034725	7.92886	0.0526	0.94898	0.99848	0.347606	7.92886	12.9	0.00272	0.1795	199.505	167.99	230.106	119	393.711	188.179	120.721	186.801	355.016	222.568	84.9608	187.472	199.112	374.114	278.445
PF3D7_1014600	transcriptional coactivator ADA2	-0.144	-0.281289	9.23131	0.698	0.513299	0.996433	0.243715	9.23131	12.8	0.00273	0.1795	428.274	561.872	503.891	473	482.698	364.774	562.886	527.117	706.204	776.683	453.983	356.709	468.206	713.167	855.077
PF3D7_0721400	conserved Plasmodium protein%2C unknown function	1.35	0.28215	3.90826	5.54	0.0158599	0.812145	-0.449121	3.90826	12.7	0.00286	0.180779	8.16029	10.8475	16.6582	4	4.80638	16.5949	8.2391	4.72914	5.7415	2.51489	48.0587	26.7282	10.1195	6.93517	12.7172
PF3D7_0108400	mitochondrial carrier protein%2C putative	0.276	0.701731	7.24302	1.06	0.369659	0.996433	0.499266	7.24302	12.6	0.00297	0.180779	110.586	79.7439	185.392	69	464.434	35.0684	84.4209	72.7559	214.668	86.7638	70.3716	111.534	49.0298	226.164	154.301
PF3D7_1464400	zinc finger protein%2C putative	0.206	-0.0560369	6.63635	0.385	0.686774	0.996433	-0.32971	6.63635	12.5	0.003	0.180779	94.2654	108.182	154.547	55	33.0954	195.381	110.81	95.6741	35.0869	39.4	114.139	155.373	108.179	40.4552	106.824
PF3D7_0925700	histone deacetylase 1	-0.175	-0.117362	7.62219	0.213	0.810246	0.996433	0.277876	7.62219	12.5	0.00301	0.180779	105.24	130.024	211.615	283	159.709	197.103	157.498	153.697	168.098	222.987	121.005	99.2941	221.774	157.583	323.742
PF3D7_0215300	acyl-CoA synthetase	-0.152	-0.218301	9.23732	0.571	0.576814	0.996433	0.206637	9.23732	12.3	0.00325	0.187386	395.633	527.863	387.602	516	778.908	587.552	554.408	579.501	464.742	705.428	369.022	677.698	477.755	598.351	738.806
PF3D7_1225600	conserved Plasmodium protein%2C unknown function	-0.284	0.0789763	9.13739	2	0.169454	0.97209	0.188214	9.13739	12.1	0.00339	0.187386	522.821	675.624	586.464	411	673.031	354.285	570.289	553.127	594.564	537.768	327.829	450.758	408.486	444.622	747.89
PF3D7_1240000	3-hydroxyisobutyryl-coenzyme A hydrolase%2C putative	-0.116	0.238936	7.56534	0.727	0.499524	0.996433	0.297565	7.56534	12.1	0.00343	0.187386	155.327	195.842	213.767	157	253.502	97.8471	159.648	170.249	133.649	247.298	80.6699	213.201	63.2826	188.406	280.262
PF3D7_0818000	U4/U6.U5 small nuclear ribonucleoprotein%2C putative	-0.618	-0.439757	6.43805	1.98	0.17282	0.97209	0.335933	6.43805	12	0.00346	0.187386	55.1523	66.9907	126.092	36	74.2929	40.8609	95.6452	118.774	86.1225	134.128	28.3203	62.574	55.5861	74.3605	134.802
PF3D7_0820500	protein transport protein YIF1%2C putative	0.147	0.0445357	8.07201	0.114	0.89322	0.996433	0.328487	8.07201	12	0.00346	0.187386	191.626	230.29	253.699	177	344.686	138.708	172.305	193.713	428.699	180.234	133.878	224.567	225.052	451.172	308.361
PF3D7_1145400	dynamin-like protein	-0.337	0.0997496	8.49161	1.94	0.178969	0.97209	0.232781	8.49161	11.9	0.00362	0.187386	301.087	254.77	526.288	463	331.366	340.664	318.579	397.975	239.867	349.57	129.587	251.045	382.404	250.052	529.518
PF3D7_1348400	conserved Plasmodium membrane protein%2C unknown function	0.984	0.238505	5.14613	0.728	0.499163	0.996433	-0.938744	5.14613	11.9	0.00365	0.187386	31.797	3.95788	30.6065	23	1.37325	125.088	3.58222	8.9126	9.25019	2.51489	115.856	43.2148	85.6595	1.92644	3.8757
PF3D7_0718500	prefoldin subunit 3%2C putative	0.137	-0.346673	5.10264	0.201	0.820332	0.996433	-0.796184	5.10264	11.8	0.00371	0.187386	10.13	28.7313	31.0847	21	1.6479	134.011	4.77629	21.2811	12.1209	7.54468	99.5501	33.3478	59.2918	3.46759	4.72352
PF3D7_0603400	trophozoite exported protein 1	0.788	-0.541579	4.40578	1.88	0.187477	0.97209	-0.744932	4.40578	11.8	0.00372	0.187386	10.13	9.67481	17.3755	9	0.411976	54.9509	10.6272	10.3677	8.61225	2.51489	61.7897	15.2376	63.2826	2.31172	4.36017
PF3D7_1033100	S-adenosylmethionine decarboxylase/ornithine decarboxylase	-0.263	-0.242164	11.259	0.458	0.641087	0.996433	0.299969	11.259	11.7	0.0038	0.188471	1772.47	1977.62	1573.92	2326	2675.92	1038.59	2178.59	2369.48	3439.8	3299.12	1813.36	1693.87	1352.74	2749.03	2834.47
PF3D7_1362400	calpain	-0.246	0.13643	9.25902	1.8	0.19997	0.977789	0.19404	9.25902	11.4	0.00419	0.189683	609.771	613.178	699.485	554	690.608	429.588	627.485	560.039	462.829	701.655	290.927	660.337	352.758	481.995	849.627
PF3D7_1450100	signal recognition particle subunit SRP54	0.112	0.0506676	9.05454	0.0793	0.924142	0.996433	0.280119	9.05454	11.4	0.00419	0.189683	440.656	338.179	522.302	445	681.957	339.882	480.137	446.358	597.754	331.547	268.614	374.57	447.967	895.793	676.189
PF3D7_0422500	pre-mRNA-splicing helicase BRR2%2C putative	-0.414	-0.428621	9.30729	3.43	0.0595949	0.890776	0.181335	9.30729	11.4	0.00421	0.189683	482.02	563.924	487.87	428	646.252	418.942	729.22	695.911	700.463	857.998	438.535	579.153	530.348	527.844	666.258
PF3D7_0407200	peptidyl-tRNA hydrolase 2%2C putative	0.421	0.460508	6.20824	1.54	0.246881	0.995833	-0.282108	6.20824	11.4	0.00421	0.189683	111.149	81.6495	120.274	48	36.3912	108.336	60.4201	61.115	37.9577	18.4426	80.6699	92.6745	64.5653	58.1784	68.6726
PF3D7_1362200	RuvB-like helicase 3	-0.314	-0.157401	6.53742	0.472	0.6329	0.996433	0.31085	6.53742	11.4	0.00425	0.189683	56.2779	57.1693	101.942	125	72.5077	65.5967	75.7042	118.774	58.0529	126.164	59.2151	41.716	77.1078	60.4901	168.351
PF3D7_1455500	AP-1 complex subunit gamma%2C putative	0.284	-0.062744	7.45821	1.4	0.276293	0.996433	0.218152	7.45821	11.3	0.00428	0.189683	119.309	162.859	175.27	98	177.699	134.638	139.587	134.053	182.771	127.002	87.5354	191.219	220.634	197.652	318.898
PF3D7_1128100	prefoldin subunit 5%2C putative	0.467	-0.347604	7.07775	1.23	0.31921	0.996433	-0.559605	7.07775	11.3	0.00432	0.189683	75.9751	56.7296	192.008	80	16.3417	446.496	60.6589	114.772	46.8889	34.7894	205.107	254.293	305.438	51.6285	58.4989
PF3D7_1426700	phosphoenolpyruvate carboxylase	-0.382	0.0382394	8.44944	3.25	0.0673039	0.904886	0.173523	8.44944	11.3	0.00437	0.189683	364.68	301.092	350.061	353	398.518	242.661	375.297	336.86	376.706	331.547	187.085	301.13	266.243	280.875	369.888
PF3D7_0924000	patatin-like phospholipase%2C putative	-0.286	-0.0506337	9.04695	0.54	0.593533	0.996433	0.279847	9.04695	11.2	0.00451	0.193064	463.167	492.536	318.658	372	836.448	277.259	530.526	499.288	764.895	414.119	266.897	385.186	398.652	573.308	628.228
PF3D7_0623700	ATP-dependent RNA helicase SUV3%2C putative	0.909	0.166829	7.27609	0.912	0.422897	0.996433	0.75233	7.27609	11.1	0.00465	0.194987	57.122	69.1895	65.6764	22	354.711	11.7416	89.5554	48.5646	263.471	19.2809	35.1858	81.6834	144.381	478.527	292.737
PF3D7_0909400	exoribonuclease%2C putative	-0.115	-0.0499177	9.40717	0.143	0.86791	0.996433	0.202044	9.40717	11	0.0047	0.194987	660.983	517.749	584.87	556	791.542	388.101	646.351	618.971	800.939	677.345	511.481	563.041	520.799	653.062	868.279
PF3D7_1456800	V-type H(+)-translocating pyrophosphatase%2C putative	-0.0175	0.388583	10.0481	0.721	0.502339	0.996433	0.363559	10.0481	10.7	0.0052	0.212681	822.501	637.804	702.275	2143	1279.73	692.131	629.993	666.444	1104.6	1009.31	597.3	545.93	466.068	1603.57	1129.53
PF3D7_0731100	EMP1-trafficking protein	-0.301	0.00314967	11.783	0.508	0.611788	0.996433	0.325167	11.783	10.6	0.00534	0.214016	3012.83	2881.04	2712.74	3723	4373.4	1733.22	3064.35	3259.65	4642.96	3929.1	1782.46	2304.37	1475.45	5206	3323.3
PF3D7_0103300	conserved Plasmodium protein%2C unknown function	-0.16	-0.346272	7.50805	0.689	0.517475	0.996433	-0.296083	7.50805	10.6	0.00538	0.214016	157.859	227.065	271.871	88	56.9899	281.8	259.472	230.636	93.4588	96.8234	167.347	248.672	276.362	62.0313	149.457
PF3D7_0527500	Hsc70-interacting protein	-0.583	-0.52565	9.38289	2.29	0.135449	0.97209	0.277325	9.38289	10.5	0.0055	0.215071	480.331	436.832	467.067	472	802.254	385.909	515.959	782.672	1059.63	1048.29	508.049	391.931	361.879	685.812	549.26
PF3D7_1309100	60S ribosomal protein L24%2C putative	0.0883	0.199968	9.59775	0.424	0.662321	0.996433	-0.205826	9.59775	10.5	0.00556	0.215071	796.894	970.119	953.662	782	406.757	1259.17	637.754	742.292	356.292	448.489	859.907	934.863	1033.19	407.249	605.579
PF3D7_1030200	claudin-like apicomplexan microneme protein%2C putative	-0.287	-0.936275	7.25319	0.626	0.548252	0.996433	0.796262	7.25319	10.4	0.00566	0.215071	37.1434	33.2755	23.1143	45	413.761	6.41877	236.785	49.8378	324.076	54.0702	41.1931	84.8059	24.3723	288.58	328.345
PF3D7_0507500	subtilisin-like protease 1	0.793	-0.143989	5.43854	1.38	0.281621	0.996433	0.581645	5.43854	10.4	0.00571	0.215071	15.7578	14.219	35.9466	8	68.5253	2.818	40.1208	9.45827	59.9668	27.6638	28.3203	14.4882	43.7562	80.5251	118.209
PF3D7_1329500	conserved Plasmodium protein%2C unknown function	-0.188	-0.0553301	12.1554	0.145	0.866527	0.996433	0.330849	12.1554	10.2	0.00602	0.222348	3449.27	3277.71	2836.36	5001	6242.12	2311.7	3594.4	3859.52	6765.08	4699.08	2896.39	2981.94	2409.16	6579.55	4130.17
PF3D7_1010000	ribosomal protein L43%2C mitochondrial%2C putative	0.478	0.604548	6.48836	1.11	0.355686	0.996433	0.398222	6.48836	10.2	0.00615	0.222348	41.6456	69.1895	130.795	70	187.037	45.5576	35.8222	75.6662	60.6047	67.483	30.8949	127.896	32.0689	149.877	89.6257
PF3D7_1033900	ubiquitin-conjugating enzyme E2%2C putative	-0.189	0.132042	4.91534	0.335	0.720364	0.996433	0.384459	4.91534	10.2	0.00616	0.222348	20.8228	12.7532	38.4175	49	18.8135	12.3679	25.1949	32.7402	23.9229	29.7596	8.5819	19.4841	28.3631	28.126	42.5116
PF3D7_0215400	conserved Plasmodium protein%2C unknown function	-0.425	-0.594194	9.2118	1.23	0.319255	0.996433	0.356563	9.2118	10.1	0.00623	0.222348	297.147	320.735	120.433	643	863.638	323.756	700.801	670.446	713.86	805.604	416.222	393.055	362.735	656.53	619.992
PF3D7_0418300	conserved Plasmodium protein%2C unknown function	-0.553	-0.657953	8.9716	1.47	0.262109	0.996433	0.376817	8.9716	10.1	0.00636	0.222348	281.671	350.199	294.587	189	727	133.855	488.017	572.771	863.777	884.404	339.843	265.783	263.392	613.763	389.993
PF3D7_1016200	Rab3 GTPase-activating protein non-catalytic subunit%2C putative	0.605	0.338229	6.77128	2.9	0.0862669	0.936979	0.228168	6.77128	9.99	0.0065	0.222348	76.5379	94.4027	107.999	109	109.86	57.2992	74.8684	59.1142	92.5019	93.4702	78.9535	164.241	86.7998	131.768	165.081
PF3D7_0323500	survival motor neuron-like protein	-0.335	-0.346174	7.00643	1.12	0.351757	0.996433	-0.249633	7.00643	9.98	0.00653	0.222348	124.655	159.341	183.559	55	59.1872	162.818	191.29	142.784	75.9154	98.0809	126.154	212.327	126.85	47.3904	89.7468
PF3D7_0605100	RNA-binding protein%2C putative	0.255	0.0715131	8.55351	0.295	0.748889	0.996433	0.32071	8.55351	9.97	0.00654	0.222348	285.047	282.475	514.81	198	367.894	258.786	233.68	197.532	522.157	264.064	164.773	180.728	466.21	601.048	683.335
PF3D7_0810800	hydroxymethyldihydropterin pyrophosphokinase-dihydropteroate synthase	1.34	-0.151277	5.06752	2.26	0.138569	0.97209	-0.785583	5.06752	9.91	0.00667	0.222348	26.732	4.69082	12.4339	18	4.80638	118.669	7.16444	4.36536	9.88814	1.6766	82.3863	36.3454	120.436	13.0998	3.8757
PF3D7_0411900	DNA polymerase alpha catalytic subunit A	1.46	0.129984	4.93467	2.63	0.105163	0.936979	-0.705918	4.93467	9.9	0.00669	0.222348	9.56724	4.98399	12.8324	27	1.0986	60.4303	14.0901	13.278	3.50869	2.93404	131.303	83.432	22.9471	9.2469	13.6861
PF3D7_1108500	succinyl-CoA synthetase alpha subunit%2C putative	1.48	0.243841	4.55031	4.43	0.0309596	0.842659	-0.507293	4.55031	9.86	0.00678	0.222786	11.537	6.59646	21.4405	17	3.57045	39.1388	10.6272	11.0953	5.10355	2.09574	86.6772	38.2189	15.9632	15.7968	20.2263
PF3D7_0414000	structural maintenance of chromosomes protein 3%2C putative	1.63	-0.77504	4.36003	4.16	0.036655	0.863676	-0.831208	4.36003	9.73	0.00708	0.228346	5.90917	1.31929	12.2745	5	0.549301	50.2543	0.716444	15.0969	1.91383	0	74.6626	52.0826	41.6183	1.15586	11.7482
PF3D7_1012000	RING zinc finger protein%2C putative	-0.0815	-0.0896896	7.44766	0.0293	0.971135	0.999886	0.359829	7.44766	9.7	0.00714	0.228346	93.4212	104.224	157.257	266	135.265	133.698	103.646	186.437	54.5442	313.104	74.6626	202.71	155.356	67.4253	376.186
PF3D7_1009200	small subunit rRNA synthesis-associated protein%2C putative	-0.422	-0.0740571	7.38983	1.45	0.265751	0.996433	0.224021	7.38983	9.65	0.00727	0.228346	142.383	171.215	125.773	146	214.365	126.966	174.454	150.969	154.701	210.413	97.8337	138.013	73.117	136.392	227.213
PF3D7_0822600	protein transport protein SEC23	-0.261	0.072754	9.54896	0.603	0.559866	0.996433	0.281826	9.54896	9.61	0.00736	0.228346	687.997	610.979	658.039	663	1095.99	417.533	632.5	684.451	1044.95	632.915	447.975	453.755	328.67	1019.09	754.188
PF3D7_0730300	AP2 domain transcription factor AP2-L%2C putative	0.0122	0.0925701	11.2151	0.039	0.961896	0.999886	0.317839	11.2151	9.61	0.00736	0.228346	1269.07	2311.11	1256.3	3260	3129.09	1484.14	1595.76	1819.99	1821.01	3630.67	1823.65	1893.58	1271.35	3278.41	1962.56
PF3D7_1249800	THO complex subunit 2%2C putative	-0.258	-0.291409	9.73844	0.943	0.411402	0.996433	0.211255	9.73844	9.57	0.00747	0.229218	650.853	791.429	590.21	640	932.713	434.128	901.525	937.46	1155.32	874.764	609.315	649.721	897.644	779.437	920.117
PF3D7_1239900	vacuolar protein sorting-associated protein 16%2C putative	-0.116	0.0712886	8.34337	0.384	0.687861	0.996433	0.189327	8.34337	9.53	0.00755	0.229218	309.247	342.723	368.712	205	368.443	195.851	336.848	325.037	260.281	339.511	177.645	325.984	216.928	308.23	465.206
PF3D7_1318800	translocation protein SEC63%2C putative	-0.351	0.0469227	9.562	1.45	0.264744	0.996433	0.220267	9.562	9.45	0.00777	0.229218	798.864	726.637	714.39	630	908.406	455.263	781.64	803.953	718.963	824.047	393.051	567.787	362.022	845.321	878.089
PF3D7_0917600	pre-mRNA-splicing factor ATP-dependent RNA helicase PRP43%2C putative	-0.0728	0.111501	9.3598	0.259	0.775347	0.996433	0.231061	9.3598	9.43	0.00781	0.229218	648.321	606.874	602.963	532	805	359.764	638.59	562.221	772.232	535.253	363.014	492.973	473.479	898.105	728.148
PF3D7_1111500	acylphosphatase%2C putative	0.0866	-0.0351965	4.60126	0.0454	0.955712	0.999886	-0.379895	4.60126	9.43	0.00782	0.229218	23.6367	24.7734	35.0699	12	8.10219	62.309	19.5828	19.4622	9.56916	5.86809	18.022	34.8466	27.0804	7.70575	22.4064
PF3D7_0517500	UTP--glucose-1-phosphate uridylyltransferase%2C putative	0.378	0.238914	5.40271	0.143	0.867799	0.996433	0.70476	5.40271	9.4	0.00789	0.229218	19.6972	15.5383	62.5679	21	49.0251	0.626221	41.5537	14.1874	58.0529	21.7957	6.00733	6.12001	56.7263	75.1311	114.333
PF3D7_0419600	ran-specific GTPase-activating protein 1%2C putative	-0.156	-0.449979	8.8319	1.25	0.316137	0.996433	-0.26959	8.8319	9.38	0.00795	0.229218	425.461	685.446	557.532	157	153.255	544.186	596.917	502.016	266.023	386.875	484.878	614.749	679.86	341.365	202.627
PF3D7_1025000	EF-hand calcium-binding domain-containing protein%2C putative	-0.409	-0.256124	9.40405	0.908	0.424665	0.996433	0.266876	9.40405	9.2	0.00843	0.234256	513.535	542.815	580.805	445	935.871	245.792	895.077	672.629	740.334	952.726	396.484	684.192	323.824	663.465	684.304
PF3D7_1453800	glucose-6-phosphate dehydrogenase-6-phosphogluconolactonase	0.103	-0.0462985	9.19492	0.203	0.818747	0.996433	0.211575	9.19492	9.19	0.00845	0.234256	478.925	523.173	573.233	356	658.612	386.378	548.438	426.168	682.281	498.368	372.455	526.696	494.146	868.823	698.475
PF3D7_1218200	conserved Plasmodium protein%2C unknown function	-0.084	0.180947	8.75058	0.451	0.645285	0.996433	0.246057	8.75058	9.15	0.00857	0.234256	399.854	423.933	375.487	292	688.96	215.577	358.699	327.947	486.114	478.668	280.628	402.422	242.583	515.515	380.667
PF3D7_0716300	conserved Plasmodium protein%2C unknown function	0.507	-0.435638	6.40905	1.19	0.331697	0.996433	-0.526437	6.40905	9.14	0.00861	0.234256	69.7845	23.8938	27.0995	66	21.1481	169.549	94.5705	38.1969	58.3719	13.8319	319.247	49.5846	156.924	30.4377	30.1578
PF3D7_0822500	dynein light chain 1	0.382	0.527884	5.92936	0.458	0.641197	0.996433	0.510345	5.92936	9.13	0.00863	0.234256	54.3081	29.6108	87.3559	14	112.332	7.20154	38.0909	32.0126	96.6486	33.1128	16.3056	44.8385	45.1815	100.56	102.585
PF3D7_0108300	conserved Plasmodium protein%2C unknown function	-0.358	-0.274918	10.5983	1.03	0.380488	0.996433	0.219568	10.5983	9.11	0.00868	0.234256	1177.9	1484.35	1182.09	935	2007.42	1025.91	1449.13	1532.42	1591.99	2391.25	1226.35	1186.03	937.266	1519.96	1558.03
PF3D7_0918900	gamma-glutamylcysteine synthetase	-0.215	0.0993474	9.01323	1.23	0.321174	0.996433	0.177278	9.01323	9.08	0.00878	0.234256	541.393	495.321	609.738	416	560.699	332.21	538.766	470.549	502.7	507.589	293.501	428.401	340.643	561.364	574.331
PF3D7_1032300	conserved Plasmodium protein%2C unknown function	0.641	-0.735281	4.89686	2.83	0.0905133	0.936979	0.5038	4.89686	9.08	0.0088	0.234256	7.31612	4.54423	9.2457	14	45.3173	14.4031	31.7623	7.0937	37.3197	9.22128	18.8802	19.609	32.3539	59.7196	69.3993
PF3D7_1226200	conserved Plasmodium protein%2C unknown function	0.768	0.225884	5.06467	0.559	0.583111	0.996433	0.730769	5.06467	9.05	0.00888	0.234256	9.00446	20.8155	37.9393	2	51.085	0.782776	22.6874	10.0039	53.5873	7.96383	5.14914	17.9853	32.924	75.5163	88.0512
PF3D7_1030100	pre-mRNA-splicing factor ATP-dependent RNA helicase PRP22%2C putative	-0.533	0.053469	9.11777	2.3	0.134625	0.97209	0.247948	9.11777	9	0.00901	0.235634	514.38	453.25	512.897	451	1003.3	296.516	686.353	616.425	547.994	533.158	311.523	423.905	189.848	433.063	660.565
PF3D7_1110200	pre-mRNA-processing factor 6%2C putative	-0.284	-0.0176271	10.6434	0.311	0.737654	0.996433	0.347505	10.6434	8.93	0.00923	0.239141	1378.24	1203.63	1346.37	1275	2321.62	590.996	1485.07	1443.11	2580.48	1415.47	877.929	928.368	489.3	2448.5	1701.43
PF3D7_0201800	knob associated heat shock protein 40	0.176	-0.205807	7.76608	0.417	0.666486	0.996433	-0.366272	7.76608	8.86	0.00945	0.240619	144.634	183.821	299.13	172	53.4195	740.193	125.855	135.326	97.9244	82.5724	298.65	198.838	311.139	136.777	182.643
PF3D7_0814400	phospholipase DDHD1%2C putative	0.243	-0.0679445	5.8977	0.192	0.82713	0.996433	0.497543	5.8977	8.84	0.00953	0.240619	29.8273	31.0767	84.9648	21	70.0358	7.98432	64.8381	36.5599	87.0794	35.2085	20.5966	23.8556	64.8504	119.439	98.2249
PF3D7_1138500	protein phosphatase PPM2	-0.34	-0.253399	8.65083	1.22	0.323359	0.996433	0.190768	8.65083	8.83	0.00956	0.240619	341.044	393.296	348.866	222	467.18	260.978	422.821	355.413	432.526	571.719	275.479	341.971	317.411	385.673	392.657
PF3D7_0309500	asparagine synthetase [glutamine-hydrolyzing]%2C putative	-0.251	-0.0455149	10.9421	0.482	0.627033	0.996433	0.226782	10.9421	8.81	0.00963	0.240619	1879.12	1552.81	1599.83	1699	2552.19	1334.63	1845.92	1796.53	2272.36	2047.12	1250.38	1480.42	1081.22	2475.09	1988.48
PF3D7_1364300	pre-mRNA-splicing factor ATP-dependent RNA helicase PRP16	0.0775	0.0402685	8.27329	0.0361	0.96462	0.999886	0.250222	8.27329	8.62	0.0103	0.247105	290.675	254.33	343.207	210	300.879	136.829	279.652	240.822	407.008	264.064	179.362	272.278	201.535	453.869	415.306
PF3D7_1218300	AP-2 complex subunit mu%2C putative	-0.0523	-0.0602218	8.04138	0.0132	0.986905	0.999886	0.34801	8.04138	8.61	0.0103	0.247105	238.899	173.853	215.122	143	369.542	115.225	218.396	176.979	447.199	217.119	115.856	175.482	173.885	501.644	240.536
PF3D7_0618300	60S ribosomal protein L27a%2C putative	0.139	0.295522	9.10126	0.892	0.430678	0.996433	-0.188424	9.10126	8.59	0.0104	0.247105	633.126	577.703	718.056	518	390.69	993.03	419.358	483.827	294.73	229.694	514.056	585.398	772.219	348.685	449.582
PF3D7_1368300	conserved Plasmodium protein%2C unknown function	0.71	-0.491908	5.05324	2.54	0.11212	0.945944	-0.450748	5.05324	8.55	0.0105	0.247105	24.7623	23.0143	40.0913	9	3.84511	96.9077	11.7019	18.5528	7.65533	14.6702	45.4841	66.0712	58.7217	9.2469	39.1204
PF3D7_1451200	conserved Plasmodium protein%2C unknown function	-0.415	-0.249306	10.4224	0.552	0.586987	0.996433	0.336236	10.4224	8.56	0.0105	0.247105	935.901	1340.84	883.522	735	2108.9	489.079	1209.83	1271.41	2427.06	1724.38	859.907	817.958	689.695	1850.54	994.239
PF3D7_0215700	DNA-directed RNA polymerase II subunit RPB2%2C putative	-0.425	-0.721389	8.29506	2.5	0.115983	0.951607	0.26153	8.29506	8.51	0.0107	0.247105	170.241	235.86	92.6164	273	313.101	258.003	386.999	351.593	265.704	497.111	228.279	245.675	165.475	303.221	481.193
PF3D7_1421100	conserved Plasmodium protein%2C unknown function	-0.238	-0.409527	9.205	0.155	0.857469	0.996433	0.64897	9.205	8.47	0.0108	0.247105	243.683	178.544	417.013	324	1251.17	41.9568	582.827	463.455	1250.05	558.306	184.511	540.06	15.3931	1038.73	668.922
PF3D7_1204500	conserved Plasmodium protein%2C unknown function	0.717	1.16405	4.96836	2.17	0.148486	0.97209	-0.490949	4.96836	8.39	0.0111	0.247105	46.1478	30.9301	112.224	12	6.72893	38.5126	15.4035	13.8236	5.10355	11.317	30.8949	73.565	31.7838	6.54989	14.1705
PF3D7_1451900	ribosome biogenesis protein TSR1%2C putative	-0.0201	-0.0926357	9.12756	0.112	0.894488	0.996433	0.172192	9.12756	8.39	0.0111	0.247105	521.696	506.755	626.157	307	548.339	398.277	578.648	451.814	582.124	532.319	312.381	499.843	582.656	658.456	725.483
PF3D7_1134700	DNA-directed RNA polymerase I subunit RPA2%2C putative	-0.131	-0.0219412	9.39581	0.111	0.895309	0.996433	0.248762	9.39581	8.38	0.0112	0.247105	629.468	613.324	586.943	483	789.62	304.187	694.234	543.487	945.433	595.611	423.088	470.866	419.461	895.408	810.022
PF3D7_1335900	thrombospondin-related anonymous protein	0.578	-0.155821	4.65563	0.382	0.689182	0.996433	0.721679	4.65563	8.35	0.0113	0.247105	12.0997	6.1567	9.56452	1	44.768	1.09589	23.0456	5.4567	34.449	4.61064	6.00733	9.36737	4.70344	37.3729	123.901
PF3D7_1421000	DIX domain-containing protein%2C putative	0.172	0.0918114	5.84039	0.0428	0.958174	0.999886	0.479222	5.84039	8.36	0.0113	0.247105	38.8317	20.0826	43.4389	31	123.593	22.0743	37.1357	34.1953	89.9501	29.7596	30.8949	31.3495	8.12412	114.816	82.1165
PF3D7_1115500	AP2 domain transcription factor%2C putative	0.779	0.986175	6.61418	2.94	0.0841005	0.936979	0.338909	6.61418	8.31	0.0114	0.247105	93.4212	97.1879	85.2836	59	225.213	30.9979	39.6432	39.2882	99.2003	62.4532	72.9462	60.8254	88.3676	164.518	83.0854
PF3D7_0603300	dihydroorotate dehydrogenase	0.718	0.337741	5.41413	0.732	0.497574	0.996433	-0.527379	5.41413	8.32	0.0114	0.247105	33.4853	30.1971	74.9221	36	1.92255	74.99	15.2841	34.741	11.164	12.9936	93.5427	90.5512	62.1424	7.70575	22.8909
PF3D7_1309120	unspecified product	0.0677	0.158366	8.14744	0.255	0.778332	0.996433	-0.186748	8.14744	8.33	0.0114	0.247105	301.649	345.068	316.984	294	145.565	433.189	228.187	273.562	137.796	180.653	317.53	344.719	369.576	150.647	220.31
PF3D7_1004300	E3 ubiquitin-protein ligase%2C putative	-0.336	-0.575455	9.30251	3.32	0.0642548	0.898295	0.187906	9.30251	8.29	0.0115	0.247105	492.431	480.369	492.174	359	542.846	375.733	707.846	700.822	838.259	806.024	447.975	487.103	633.396	693.517	622.656
PF3D7_1326700	conserved Apicomplexan protein%2C unknown function	-0.105	-0.0346512	6.58277	0.102	0.903308	0.996433	0.193195	6.58277	8.3	0.0115	0.247105	78.2262	86.3403	106.326	60	113.156	60.7435	88.3614	93.8552	89.3122	100.177	71.2298	65.9463	98.4871	80.1398	122.085
PF3D7_0529500	cell cycle regulator protein%2C putative	0.041	-0.0604123	5.51945	0.0117	0.988389	0.999886	-0.61032	5.51945	8.29	0.0115	0.247105	19.4159	28.8778	53.7207	41	10.8487	174.716	37.0163	45.2906	7.65533	7.54468	48.9168	73.4402	88.5101	5.00874	15.2606
PF3D7_1363200	bifunctional polynucleotide phosphatase/kinase	-0.494	-0.0179425	4.34013	0.585	0.569252	0.996433	-0.425489	4.34013	8.22	0.0118	0.247105	17.1647	22.2814	21.6796	21	5.90498	39.1388	15.4035	27.2835	3.50869	11.317	33.4694	19.3592	13.8252	2.69701	7.50918
PF3D7_0507600	cell differentiation protein%2C putative	-0.211	-0.258081	8.40538	0.885	0.433466	0.996433	0.168796	8.40538	8.15	0.0121	0.247105	289.268	256.676	287.733	272	342.901	311.545	236.068	325.947	396.163	398.192	236.002	356.834	271.231	355.62	323.621
PF3D7_0518300	proteasome subunit beta type-1%2C putative	-0.111	0.0417413	7.09299	0.0489	0.952452	0.999886	-0.427417	7.09299	8.14	0.0121	0.247105	82.7284	86.1938	180.769	165	45.8666	359.921	112.004	138.964	29.6644	66.6447	248.875	190.095	167.043	31.2083	53.2909
PF3D7_1358700	YOP1-like protein%2C putative	-0.238	0.244588	8.40734	2.25	0.139454	0.97209	0.186607	8.40734	8.12	0.0122	0.247105	312.342	324.399	304.55	460	411.701	260.038	220.784	315.397	407.965	274.543	230.853	255.792	263.535	282.03	315.143
PF3D7_0104300	ubiquitin carboxyl-terminal hydrolase 1%2C putative	-0.0499	0.0750639	11.3952	0.0583	0.943561	0.99717	0.3028	11.3952	8.14	0.0122	0.247105	2242.95	2574.97	1829.45	1482	4724.95	1019.49	2598.06	2199.05	3560.05	2446.99	1658.88	1991.63	1672.71	3978.86	2541.13
PF3D7_0710600	60S ribosomal protein L34	0.07	0.255893	9.33824	0.988	0.395462	0.996433	-0.156972	9.33824	8.11	0.0123	0.247105	647.758	886.711	854.191	561	451.8	993.656	553.094	665.353	295.368	351.666	607.599	744.393	762.242	401.855	575.663
PF3D7_0610800	transketolase	-0.152	0.0847507	10.6708	0.531	0.598463	0.996433	0.184774	10.6708	8.11	0.0123	0.247105	1759.53	1287.34	1463.69	1556	1945.76	1289.08	1407.21	1429.47	1425.17	1798.99	1066.73	1278.83	1102.88	1916.03	1700.71
PF3D7_1444300	1-acyl-sn-glycerol-3-phosphate acyltransferase%2C putative	0.238	0.531265	5.15094	0.435	0.655024	0.996433	-0.476405	5.15094	8.11	0.0123	0.247105	40.2387	25.7995	46.8661	54	3.02115	81.4088	21.6127	19.0984	13.0779	10.0596	60.9315	39.0931	43.8987	7.70575	17.5618
PF3D7_0609200	citrate synthase-like protein%2C putative	0.232	0.325129	4.48508	0.267	0.769561	0.996433	-0.380053	4.48508	8.1	0.0123	0.247105	31.5156	18.1769	38.1784	15	6.45428	51.6632	6.44799	15.6425	8.93122	7.54468	19.7384	23.8556	31.4988	12.3292	11.8693
PF3D7_0217800	40S ribosomal protein S26	-0.159	-0.0318564	8.32748	0.266	0.770021	0.996433	-0.189915	8.32748	8.1	0.0123	0.247105	326.412	305.196	395.652	291	202.143	631.857	274.278	347.046	171.926	186.102	319.247	353.087	421.599	148.336	251.315
PF3D7_0706000	importin-7%2C putative	0.108	0.280944	9.01442	0.719	0.503229	0.996433	0.189685	9.01442	8.04	0.0126	0.249364	513.254	564.364	481.414	297	797.997	300.743	468.793	376.33	494.407	445.975	355.291	470.367	431.576	569.07	608.243
PF3D7_0811300	CCR4-associated factor 1	-0.403	-0.366447	11.7437	0.709	0.508178	0.996433	0.307536	11.7437	8.03	0.0126	0.249364	2753.39	2339.84	2206.45	2398	4352.66	1284.85	3487.29	3100.86	6228.57	4017.54	2233.87	2274.52	1730.15	4440.82	3160.15
PF3D7_1416100	protein SEY1%2C putative	0.237	0.0618094	8.23263	0.425	0.661441	0.996433	0.218663	8.23263	7.98	0.0128	0.251503	226.518	293.616	295.304	190	344.412	172.367	291.951	245.187	239.229	285.44	199.958	318.865	172.459	476.601	394.959
PF3D7_1231100	ras-related protein Rab-2	-0.117	-0.224455	6.97243	0.244	0.786594	0.996433	-0.262606	6.97243	7.97	0.0129	0.251503	75.6937	136.327	125.933	111	61.9337	276.007	127.288	116.773	58.3719	75.0277	167.347	170.111	160.344	43.9228	88.2934
PF3D7_1144300	60S ribosomal protein L41	-0.277	-0.353545	7.66829	1.58	0.238081	0.995143	-0.173512	7.66829	7.94	0.013	0.251643	167.427	214.458	208.746	133	131.146	313.424	209.082	255.191	142.9	148.798	249.733	231.686	265.958	91.3131	133.227
PF3D7_1354500	adenylosuccinate synthetase	0.133	-0.414588	6.69994	0.467	0.635699	0.996433	-0.489302	6.69994	7.93	0.0131	0.251643	37.4248	183.235	46.9458	76	13.3205	207.905	61.4947	60.7512	91.545	41.0766	306.374	91.4255	165.76	22.3467	48.6885
PF3D7_0305100	conserved Plasmodium protein%2C unknown function	0.501	-1.05824	4.64798	2.33	0.131563	0.97209	-0.554321	4.64798	7.88	0.0133	0.252434	6.47195	6.1567	7.57191	17	1.78523	75.6162	15.6424	8.54882	11.164	7.54468	90.9682	16.6115	44.4688	8.86161	8.4781
PF3D7_1418000	ubiquitin fusion degradation protein 1%2C putative	0.848	0.435613	4.52628	0.573	0.575792	0.996433	-0.723072	4.52628	7.86	0.0134	0.252434	18.0089	9.8214	47.7429	13	0.961276	69.0409	5.25392	6.54803	8.29328	2.51489	36.9022	16.4866	71.5492	6.1646	2.78566
PF3D7_0931400	PUB domain-containing protein%2C putative	0.303	0.0418926	5.80462	0.155	0.857652	0.996433	-0.515522	5.80462	7.86	0.0134	0.252434	45.3037	45.1491	101.304	41	4.66906	167.358	22.9262	49.6559	14.6727	17.1851	69.5134	76.9373	109.177	8.47632	36.6981
PF3D7_1314500	transmembrane emp24 domain-containing protein%2C putative	-0.333	-0.102863	4.50157	0.287	0.754854	0.996433	-0.380392	4.50157	7.82	0.0136	0.252434	17.4461	21.2553	34.9105	17	7.00358	50.5674	24.5979	24.5551	3.82767	11.317	19.7384	28.6017	26.9379	5.77931	10.0526
PF3D7_0806800	V-type proton ATPase subunit a%2C putative	-0.134	-0.190993	10.0368	0.209	0.81373	0.996433	0.246444	10.0368	7.82	0.0136	0.252434	890.878	693.068	770.422	806	1367.76	567.2	993.468	895.989	1670.78	854.226	759.498	755.26	890.66	1387.03	961.296
PF3D7_1205600	tetratricopeptide repeat protein%2C putative	1.7	0.896588	6.02686	2.28	0.137019	0.97209	-0.762426	6.02686	7.79	0.0138	0.252434	37.1434	16.4179	146.497	29	8.65149	124.148	15.5229	38.015	10.2071	2.93404	162.198	85.93	260.542	5.77931	20.4686
PF3D7_1349200	glutamate--tRNA ligase%2C putative	-0.399	-0.103362	9.90353	1.43	0.271129	0.996433	0.189547	9.90353	7.79	0.0138	0.252434	914.234	969.533	806.767	679	1196.24	574.871	1061.77	1004.4	941.606	1194.16	651.366	778.241	493.576	837.615	1113.42
PF3D7_1019100	conserved Plasmodium protein%2C unknown function	0.769	0.662248	3.83062	0.294	0.749397	0.996433	-0.908455	3.83062	7.76	0.0139	0.252964	20.8228	0.73294	13.1512	15	0.137325	63.0918	1.6717	3.27402	0.637944	0	13.731	9.86696	32.7815	3.85287	1.21116
PF3D7_1451500	pre-mRNA-splicing factor CWF18%2C putative	-0.192	0.458805	3.53222	1.61	0.232401	0.995143	-0.309432	3.53222	7.73	0.0141	0.252964	15.7578	16.5644	15.622	4	7.41556	12.3679	9.9108	5.82047	8.93122	2.93404	11.1565	7.86859	10.6896	3.46759	4.6024
PF3D7_0523800	transporter%2C putative	-0.208	0.161587	7.34026	1.07	0.369315	0.996433	0.19826	7.34026	7.73	0.0141	0.252964	153.639	143.07	145.381	143	249.52	117.73	173.857	146.239	121.847	152.57	103.841	101.168	115.305	176.462	165.444
PF3D7_1470900	proteasome subunit beta type-2%2C putative	0.0279	-0.131677	7.05709	0.0748	0.928317	0.99717	-0.36553	7.05709	7.65	0.0145	0.258516	117.339	97.3344	171.763	114	47.2399	319.842	102.213	155.516	41.7853	61.6149	163.056	167.613	278.643	27.3554	73.5173
PF3D7_0710000	conserved Plasmodium protein%2C unknown function	0.987	1.10338	5.09487	3.21	0.0694676	0.907523	-0.380195	5.09487	7.61	0.0147	0.26054	27.0134	91.1777	55.793	18	11.2607	32.5635	7.88088	16.0063	17.2245	8.38298	53.2078	62.1993	33.2091	20.0349	18.7729
PF3D7_0721700	secreted ookinete protein%2C putative	1.48	0.566808	4.46804	2.65	0.103352	0.936979	0.536324	4.46804	7.59	0.0148	0.26054	9.56724	7.03622	28.1356	1	30.4862	2.03522	11.2243	5.4567	22.647	3.77234	10.2983	14.3633	30.6436	32.3641	78.6041
PF3D7_0512000	prefoldin subunit 6%2C putative	0.952	0.0481453	6.2179	1.14	0.346931	0.996433	-0.674216	6.2179	7.58	0.0149	0.26054	48.399	26.0927	112.782	41	8.23951	249.393	14.4483	41.1071	28.3885	7.12553	115.856	77.8116	287.765	15.0262	24.2232
PF3D7_1433500	DNA topoisomerase 2	-0.0577	0.116138	10.4029	0.361	0.702798	0.996433	0.169022	10.4029	7.56	0.015	0.260916	1377.12	1526.71	1582.69	955	1282.34	930.252	1199.45	1225.94	1266.96	1337.5	678.829	1034.91	1598.6	1519.96	1477.73
PF3D7_0814500	conserved Plasmodium protein%2C unknown function	0.0151	0.387146	8.31205	0.739	0.494374	0.996433	0.288702	8.31205	7.53	0.0151	0.260916	290.675	325.572	245.33	225	631.147	137.612	262.218	187.71	438.587	224.245	188.802	246.799	180.726	441.154	257.855
PF3D7_0907800	ribosomal protein L35%2C apicoplast%2C putative	0.275	0.510059	5.71323	0.84	0.45131	0.996433	-0.322726	5.71323	7.5	0.0153	0.260916	42.7712	62.2999	101.782	45	25.9545	91.5848	36.4192	46.7457	14.3537	20.1192	57.4988	81.0589	72.2619	15.4115	34.2758
PF3D7_1108000	IWS1-like protein%2C putative	0.00232	0.079488	8.85885	0.113	0.893567	0.996433	0.151217	8.85885	7.5	0.0153	0.260916	447.409	449.292	541.192	353	455.508	309.823	394.88	406.342	448.794	469.866	352.716	337.475	513.957	507.424	464.721
PF3D7_1315900	exportin-T%2C putative	-0.0134	-0.0133504	9.36192	0.00247	0.997534	0.999948	0.17021	9.36192	7.49	0.0153	0.260916	620.182	590.163	554.583	496	760.507	391.388	653.516	559.311	692.17	650.519	537.227	598.387	487.589	721.643	766.784
PF3D7_1330200	conserved Plasmodium protein%2C unknown function	0.806	0.81984	4.34033	1.9	0.184734	0.97209	-0.374777	4.34033	7.48	0.0154	0.261	27.2948	16.711	42.6418	11	7.96486	26.6144	10.8661	15.8244	3.50869	4.19149	22.3129	34.4719	25.9402	3.85287	19.2574
PF3D7_0206500	conserved Plasmodium protein%2C unknown function	-0.0658	-0.0634299	9.27389	0.0199	0.980281	0.999886	0.28759	9.27389	7.45	0.0156	0.261479	503.124	591.189	333.005	393	911.839	329.705	473.927	448.177	773.826	820.275	430.812	454.754	360.169	1009.07	445.343
PF3D7_1118100	AP-1 complex subunit sigma%2C putative	-0.324	-0.271619	6.05849	0.391	0.682966	0.996433	-0.307164	6.05849	7.42	0.0157	0.262988	58.529	59.6613	66.3937	64	24.8559	167.358	75.5848	73.3016	21.3711	36.0468	75.5207	98.6696	45.8941	17.7232	56.9244
PF3D7_1468700	eukaryotic initiation factor 4A	-0.289	0.0549212	11.6353	0.676	0.523493	0.996433	0.242028	11.6353	7.4	0.0159	0.26336	2879.46	2427.06	2246.78	4449	3575.54	2134.79	2378.71	3363.87	3279.03	3704.02	2387.49	1687.5	1877.67	3532.32	3037.95
PF3D7_0214100	protein transport protein SEC31	-0.492	-0.101124	9.03303	0.903	0.426325	0.996433	0.294813	9.03303	7.33	0.0163	0.266511	379.876	542.669	326.23	297	1015.11	213.385	713.936	520.205	644.005	500.464	279.77	371.073	204.101	604.901	487.975
PF3D7_1433100	HID1 domain-containing protein%2C putative	0.07	0.122921	4.58202	0.0293	0.971161	0.999886	-0.407236	4.58202	7.32	0.0163	0.266511	18.2903	19.4962	32.8382	23	6.72893	53.5419	11.7019	17.8252	8.29328	11.317	36.9022	30.4752	36.4873	3.46759	9.44703
PF3D7_1465900	40S ribosomal protein S3	0.00887	0.190147	9.78281	0.488	0.623304	0.996433	-0.173294	9.78281	7.3	0.0165	0.266511	881.593	1120.37	1214.06	825	520.325	1517.02	763.848	925.274	425.19	438.43	762.931	1051.52	1023.21	468.51	861.981
PF3D7_0934500	V-type proton ATPase subunit E%2C putative	-0.895	-0.195785	8.15521	5.37	0.0175322	0.812145	-0.222238	8.15521	7.26	0.0167	0.266511	347.234	245.388	392.544	224	227.41	428.805	384.491	336.314	359.801	117.362	268.614	291.762	231.038	68.1959	132.258
PF3D7_1129800	conserved Plasmodium protein%2C unknown function	0.904	1.16611	4.70127	1.59	0.236829	0.995143	-0.586337	4.70127	7.26	0.0167	0.266511	33.7667	44.2696	50.9311	24	2.1972	44.9314	10.3884	12.9142	7.65533	2.09574	11.1565	41.8409	63.5676	3.0823	10.6582
PF3D7_0208900	6-cysteine protein	1.02	-0.619968	3.89188	5.38	0.0174182	0.812145	0.385357	3.89188	7.23	0.0169	0.266511	2.5325	9.67481	4.46344	6	6.72893	4.07044	6.80621	12.1866	5.42253	17.6043	17.1638	4.62123	18.9563	15.4115	48.083
PF3D7_1115600	peptidyl-prolyl cis-trans isomerase	-0.424	-0.218143	6.36999	0.219	0.80569	0.996433	-0.556253	6.36999	7.21	0.017	0.266511	34.6109	184.115	69.1833	67	11.6726	183.483	24.7173	135.326	72.0877	13.4128	153.616	57.5781	118.013	16.5674	24.9498
PF3D7_1033400	haloacid dehalogenase-like hydrolase	-0.0914	0.0659542	8.5096	0.217	0.807713	0.996433	-0.184951	8.5096	7.22	0.017	0.266511	374.529	513.058	478.465	268	215.189	563.912	414.701	349.774	116.744	280.411	363.014	415.411	429.153	176.847	316.112
PF3D7_0110200	FAD-linked sulfhydryl oxidase ERV1%2C putative	0.114	0.200871	3.88018	0.0794	0.924089	0.996433	-0.405327	3.88018	7.2	0.0171	0.266511	13.7881	18.4701	21.9187	5	6.31696	30.6848	13.9706	12.0047	1.91383	3.77234	6.86552	28.6017	10.8322	3.46759	11.9905
PF3D7_1118600	histone acetyltransferase	-0.0636	-0.239212	7.24921	0.555	0.585303	0.996433	0.177433	7.24921	7.19	0.0172	0.266511	107.209	132.222	149.206	77	177.973	120.234	170.514	158.062	118.977	147.121	107.274	144.257	113.453	163.362	222.974
PF3D7_0926100	protein kinase%2C putative	0.0523	0.222482	10.8851	0.556	0.584953	0.996433	0.173023	10.8851	7.16	0.0173	0.266511	1914.85	2045.05	2215.7	1306	2162.87	1241.48	1554.8	1374.54	2126.91	1569.29	1085.61	1800.16	1783.46	2222.72	2023.97
PF3D7_0705500	inositol-phosphate phosphatase%2C putative	-0.382	-0.231409	10.6742	0.662	0.530109	0.996433	0.257579	10.6742	7.16	0.0174	0.266511	1186.06	1675.21	1074.65	1098	2231.53	726.103	1732.84	1719.04	2139.67	2051.73	1122.51	1211.14	822.531	2022.76	1302.84
PF3D7_1312500	conserved Plasmodium protein%2C unknown function	0.606	0.272472	4.72937	0.36	0.703743	0.996433	0.556544	4.72937	7.15	0.0174	0.266511	9.28585	14.0724	18.5711	19	51.3596	0.313111	29.9712	11.4591	18.1814	19.7	16.3056	11.9902	2.56551	60.1048	45.1762
PF3D7_0210100	60S ribosomal protein L37ae%2C putative	-0.0248	-0.0882901	9.17584	0.113	0.893923	0.996433	-0.146613	9.17584	7.14	0.0174	0.266511	496.371	664.044	623.049	349	487.504	865.125	595.365	665.535	370.646	304.721	707.149	604.382	726.039	336.741	507.354
PF3D7_0602100	ATP-dependent RNA helicase%2C putative	-0.415	-0.23049	8.84105	1.64	0.227563	0.988675	0.171528	8.84105	7.14	0.0175	0.266511	402.387	408.248	565.662	319	409.504	347.709	548.438	461.455	352.145	651.358	298.65	418.034	260.399	274.325	726.21
PF3D7_0316900	E3 ubiquitin-protein ligase%2C putative	0.0466	0.189992	8.96	0.381	0.689813	0.996433	0.175846	8.96	7.12	0.0176	0.267737	489.336	483.447	495.761	375	644.742	322.191	404.432	423.076	570.96	360.887	309.807	548.178	355.751	577.546	543.204
PF3D7_0623900	ribonuclease H2 subunit A%2C putative	1.33	0.751994	5.09719	2.09	0.158375	0.97209	0.481508	5.09719	7.1	0.0177	0.267837	19.1345	17.8837	33.7149	8	62.8949	5.00977	18.8663	6.91181	38.2767	4.61064	25.7457	13.8637	21.6643	60.4901	110.7
PF3D7_1464500	conserved Plasmodium membrane protein%2C unknown function	1.35	-0.19338	5.16934	4.19	0.0358861	0.863676	-0.449414	5.16934	7.06	0.018	0.269319	21.3856	17.8837	18.332	10	13.3205	38.356	13.6124	11.6409	23.285	6.70638	169.063	23.8556	85.517	11.9439	14.2917
PF3D7_1320900	RNA-binding protein%2C putative	0.121	-0.169284	5.77143	0.169	0.846313	0.996433	-0.396824	5.77143	7.06	0.018	0.269319	38.8317	67.5771	86.798	29	10.2994	141.369	47.1659	40.1977	10.5261	31.8553	44.6259	110.535	76.6802	11.9439	45.2973
PF3D7_0321800	WD repeat-containing protein%2C putative	-0.394	-0.278469	9.05169	1.34	0.292369	0.996433	0.191861	9.05169	7.04	0.0181	0.269345	368.057	554.103	414.383	337	685.802	277.416	666.173	614.06	556.287	635.849	354.433	520.326	387.82	483.921	462.783
PF3D7_1460700	60S ribosomal protein L27	-0.131	0.403629	9.37027	4.52	0.0291904	0.837451	-0.143148	9.37027	7.01	0.0183	0.271226	761.721	863.697	767.074	745	606.428	876.397	565.274	714.281	385.318	340.349	697.709	670.953	606.316	355.62	449.824
PF3D7_1108300	pterin-4a-carbinolamine dehydratase	-0.325	0.0808152	4.68521	0.637	0.542626	0.996433	0.282907	4.68521	6.99	0.0185	0.271535	17.4461	14.5122	18.0132	37	34.0566	14.5596	17.3141	29.2843	19.4573	29.7596	13.731	26.7282	13.5402	14.6409	25.3132
PF3D7_1117900	conserved Plasmodium protein%2C unknown function	0.734	0.999464	6.1685	1.95	0.177278	0.97209	-0.410658	6.1685	6.98	0.0186	0.271535	176.431	56.583	170.248	34	33.5073	115.068	38.2103	37.8331	22.328	17.1851	41.1931	56.0793	191.416	21.9614	43.8439
PF3D7_1315000	conserved Plasmodium protein%2C unknown function	0.182	-0.0687217	6.55943	0.47	0.634169	0.996433	0.203466	6.55943	6.92	0.0189	0.275559	68.9404	78.278	85.2836	51	117.688	58.2386	86.3314	79.1221	101.433	71.2553	61.7897	120.652	75.1124	104.413	135.771
PF3D7_1227800	elongator complex protein 3%2C putative	-0.253	-0.0226061	9.68745	0.589	0.567513	0.996433	0.190854	9.68745	6.91	0.0191	0.275559	805.055	698.785	724.433	581	1177.84	483.756	926.481	711.917	979.244	782.97	596.442	580.777	605.175	886.161	775.504
PF3D7_0624100	conserved Plasmodium protein%2C unknown function	0.96	0.256913	4.14198	1.41	0.275134	0.996433	0.452262	4.14198	6.89	0.0192	0.275559	9.28585	9.38163	6.69516	4	32.6834	1.87866	13.6124	7.27559	20.0952	2.93404	11.1565	10.4915	18.9563	23.1172	45.6606
PF3D7_0627100	ankyrin-repeat protein%2C putative	-0.164	-0.179292	10.5399	0.25	0.782133	0.996433	0.213346	10.5399	6.89	0.0192	0.275559	1437.34	1188.1	1323.33	850	1705.85	816.279	1459.16	1301.79	2065.66	1510.61	1018.67	1050.64	1219.19	1956.1	1505.71
PF3D7_1249900	apicoplast dimethyladenosine synthase%2C putative	0.0753	0.0365796	8.52753	0.0427	0.958268	0.999886	-0.197923	8.52753	6.87	0.0193	0.275942	430.526	384.5	609.579	225	180.583	519.92	341.744	405.069	182.133	225.921	298.65	746.766	318.266	172.223	381.757
PF3D7_1212000	glutathione peroxidase-like thioredoxin peroxidase	0.964	0.643302	4.86736	0.688	0.517615	0.996433	-0.675526	4.86736	6.83	0.0196	0.277217	20.26	5.86352	57.3871	25	2.7465	90.0193	4.8957	9.27638	6.06047	4.19149	58.3569	27.6025	81.6687	3.0823	9.56815
PF3D7_0716400	transcription initiation factor IIA subunit 1%2C putative	-0.0552	-0.0524663	5.79518	0.00777	0.992268	0.999948	-0.392394	5.79518	6.81	0.0198	0.277217	51.2128	88.3926	77.4726	35	11.398	110.215	49.1958	70.0276	7.01739	31.8553	46.3423	106.288	61.5722	11.5586	41.7849
PF3D7_1236700	S-adenosyl-methyltransferase%2C putative	0.512	0.704237	4.8871	0.261	0.773617	0.996433	-0.865845	4.8871	6.8	0.0199	0.277217	14.3509	8.20893	69.5819	26	0.549301	100.195	2.02992	17.8252	5.7415	3.77234	48.9168	56.5789	61.0021	1.92644	0.605579
PF3D7_0201700	DnaJ protein%2C putative	-0.0153	0.419481	9.56653	2.38	0.126429	0.967318	0.171886	9.56653	6.79	0.02	0.277217	852.609	1046.35	852.039	715	737.162	487.044	601.574	630.248	551.503	795.545	440.252	498.594	601.755	905.426	815.836
PF3D7_0611700	60S ribosomal protein L39	0.168	0.507671	7.18831	2.03	0.166393	0.97209	-0.196322	7.18831	6.78	0.02	0.277217	170.522	211.82	189.457	121	124.829	240.156	115.109	138.6	59.3288	51.9745	113.281	174.982	179.728	75.9016	132.016
PF3D7_1243100	zinc finger protein%2C putative	0.107	0.201886	6.58532	0.11	0.896929	0.996433	-0.340439	6.58532	6.78	0.02	0.277217	108.616	137.939	174.792	55	32.1341	180.352	101.257	95.8559	15.9486	47.783	66.9388	135.639	151.793	25.0437	83.2065
PF3D7_0902600	serine/threonine protein kinase%2C FIKK family	0.391	-0.431431	5.08754	0.817	0.460625	0.996433	-0.515725	5.08754	6.74	0.0203	0.280046	18.8531	33.8618	28.1356	18	5.76766	134.324	11.1049	17.0976	12.7589	9.22128	32.6112	17.7355	103.761	16.9526	14.4128
PF3D7_1365200	conserved Plasmodium protein%2C unknown function	0.865	0.23667	4.1113	0.998	0.391879	0.996433	-0.50752	4.1113	6.7	0.0206	0.282863	10.13	12.0202	14.9844	16	2.7465	45.5576	2.86577	7.45748	7.65533	0.838298	28.3203	24.4801	35.347	4.23816	10.7793
PF3D7_0503800	60S ribosomal protein L31	-0.0867	0.128088	8.23421	0.459	0.640779	0.996433	-0.168108	8.23421	6.69	0.0207	0.282895	285.329	350.639	389.356	272	217.935	545.439	244.188	306.666	142.581	182.749	302.941	337.975	365.443	141.4	247.682
PF3D7_0522000	conserved Plasmodium protein%2C unknown function	1.18	1.43766	5.3215	5.63	0.0151061	0.812145	-0.314009	5.3215	6.64	0.0211	0.284958	62.7498	107.009	24.6286	20	35.9792	26.6144	24.7173	23.8276	11.164	5.02979	69.5134	34.8466	31.3562	28.126	38.1515
PF3D7_1423500	conserved Plasmodium protein%2C unknown function	-0.264	-0.278164	5.97703	0.0329	0.96767	0.999886	-0.831923	5.97703	6.65	0.0211	0.284958	34.8923	7.3294	48.3805	21	24.7185	563.129	16.717	9.45827	2.2328	2.93404	44.6259	44.214	76.1101	15.0262	15.5028
PF3D7_0524900	S-adenosyl-L-methionine-dependent tRNA 4-demethylwyosine synthase%2C putative	-0.0769	-0.0580736	8.07968	0.116	0.891168	0.996433	0.123064	8.07968	6.62	0.0213	0.286208	250.155	225.013	352.452	180	259.133	218.395	293.981	255.555	214.03	261.13	181.936	250.296	303.728	200.735	376.912
PF3D7_1478100	Plasmodium exported protein (hyp13)%2C unknown function	-0.0733	0.371418	7.00861	0.958	0.405927	0.996433	0.25019	7.00861	6.57	0.0217	0.289195	128.876	126.799	98.0363	121	216.287	60.9	102.69	100.767	136.839	119.038	82.3863	124.524	39.0528	129.457	148.73
PF3D7_0715000	4-nitrophenylphosphatase	0.512	0.260635	6.66026	1.15	0.341752	0.996433	-0.260807	6.66026	6.54	0.022	0.289195	94.8282	120.935	168.893	63	41.4722	165.479	101.854	75.8481	38.9146	33.9511	66.0807	175.107	166.046	57.0225	111.305
PF3D7_1141700	OTU domain-containing protein%2C putative	0.614	-0.197964	4.5264	0.667	0.527699	0.996433	-0.629257	4.5264	6.52	0.0221	0.289195	7.59751	13.1929	22.4766	19	0.411976	58.7082	10.0302	25.6465	1.91383	4.61064	35.1858	53.5813	52.4504	3.0823	6.41914
PF3D7_1143900	ATP-dependent (S)-NAD(P)H-hydrate dehydratase%2C putative	-0.0323	-0.358264	5.0627	0.505	0.613706	0.996433	0.282775	5.0627	6.53	0.0221	0.289195	20.26	16.4179	29.1718	32	23.208	29.1193	27.8219	37.2874	16.9055	36.466	18.022	15.7372	43.6137	19.6497	79.6942
PF3D7_1027300	peroxiredoxin	-0.242	-0.323856	10.9347	0.749	0.489865	0.996433	0.200771	10.9347	6.5	0.0223	0.289195	1471.1	1627.13	1493.74	1507	2059.19	1286.57	1954.34	1911.48	2176.98	2596.21	1678.62	1386	1303.56	2524.79	1651.17
PF3D7_0710400	DNA repair protein RAD14%2C putative	0.225	-0.358438	4.3676	0.441	0.651486	0.996433	-0.461928	4.3676	6.49	0.0224	0.289195	9.56724	9.38163	22.3969	17	2.7465	64.1877	8.83614	13.8236	8.61225	5.44894	34.3276	30.4752	30.6436	1.92644	14.1705
PF3D7_1333000	20 kDa chaperonin	0.456	-0.221835	5.59424	0.501	0.615891	0.996433	-0.57345	5.59424	6.47	0.0225	0.289195	21.9484	15.6849	86.798	27	5.35568	178.943	25.0755	21.463	17.8624	11.317	70.3716	39.218	146.947	9.2469	20.4686
PF3D7_0617800	histone H2A	0.99	0.788099	8.88681	1.88	0.186337	0.97209	-0.397795	8.88681	6.46	0.0226	0.289195	315.719	276.318	435.983	731	179.209	624.969	259.233	300.118	175.435	99.7575	1821.08	313.245	522.224	229.631	272.51
PF3D7_1356200	mitochondrial import inner membrane translocase subunit TIM23%2C putative	0.33	0.11783	4.66998	0.105	0.90127	0.996433	-0.607954	4.66998	6.47	0.0226	0.289195	7.03473	15.2452	44.1562	23	1.23593	88.1406	9.7914	10.5496	11.802	3.35319	36.044	36.9699	49.8849	3.46759	8.96257
PF3D7_0323000	translation machinery-associated protein 7%2C putative	0.098	-0.193688	5.2566	0.0566	0.945171	0.997455	-0.710478	5.2566	6.42	0.023	0.289195	14.0695	20.9621	48.3805	33	0.961276	166.888	6.68681	21.6449	19.7763	5.02979	54.9242	49.9593	89.7929	1.92644	7.26695
PF3D7_1414200	conserved Plasmodium protein%2C unknown function	0.0885	0.212638	8.04015	0.325	0.727514	0.996433	0.193195	8.04015	6.4	0.0232	0.289195	247.341	269.282	274.263	156	370.503	147.632	218.754	223.543	309.722	178.557	186.227	236.183	184.432	318.247	310.056
PF3D7_1407200	conserved Plasmodium protein%2C unknown function	0.0878	0.456705	4.0429	0.771	0.480112	0.996433	-0.280096	4.0429	6.39	0.0233	0.289195	16.8834	21.5484	22.7954	6	14.4191	22.8571	15.0453	10.3677	4.14664	7.96383	22.3129	17.236	8.12412	9.63219	8.35699
PF3D7_0904000	GTPase-activating protein%2C putative	-0.0896	-0.281364	8.28186	0.978	0.39897	0.996433	0.150623	8.28186	6.35	0.0237	0.289195	194.44	303.437	356.517	156	313.651	214.168	338.758	332.858	310.36	307.655	253.166	283.769	303.3	331.347	342.031
PF3D7_0810600	ATP-dependent RNA helicase DBP1%2C putative	-0.246	-0.100814	10.7128	0.546	0.590594	0.996433	0.167531	10.7128	6.34	0.0237	0.289195	1660.2	1654.69	1258.53	1279	1888.77	1088.84	1584.53	1553.16	1753.39	2138.5	1268.41	1390.12	1288.03	1676	1603.57
PF3D7_0918700	conserved Plasmodium protein%2C unknown function	-0.175	0.18131	9.40675	0.469	0.634572	0.996433	0.263808	9.40675	6.34	0.0237	0.289195	724.859	685.592	626.077	324	1112.47	264.265	718.473	547.488	837.94	617.406	337.269	593.391	273.797	866.897	781.923
PF3D7_0909600	conserved Plasmodium protein%2C unknown function	1.53	0.416935	4.54589	2.54	0.112214	0.945944	0.512114	4.54589	6.33	0.0238	0.289195	5.90917	4.54423	10.2819	24	35.0179	0.626221	19.1052	4.18347	19.4573	5.02979	30.0367	9.86696	10.262	31.9789	82.3587
PF3D7_1020000	RNA-binding protein 34%2C putative	-0.0411	-0.447793	7.79236	0.635	0.543928	0.996433	-0.330103	7.79236	6.32	0.0239	0.289195	168.834	353.863	270.756	67	67.4267	337.69	359.535	262.103	44.9751	158.857	200.817	360.581	379.696	57.0225	198.388
PF3D7_1117400	conserved Plasmodium protein%2C unknown function	-0.0811	-0.65914	6.94307	0.419	0.66545	0.996433	0.557847	6.94307	6.31	0.024	0.289195	48.399	55.4103	42.4027	17	268.608	8.14088	217.321	63.8433	206.375	46.1064	54.9242	67.0703	31.2137	238.108	267.181
PF3D7_1037700	enhancer of rudimentary homolog%2C putative	0.131	-0.0552451	6.85091	0.239	0.790727	0.996433	-0.202133	6.85091	6.31	0.024	0.289195	112.556	101.439	140.917	98	53.8315	203.678	99.108	108.406	69.8549	54.4894	145.892	119.902	165.048	50.8579	121.721
PF3D7_1106500	conserved Plasmodium protein%2C unknown function	0.983	0.583222	5.69413	1.07	0.369246	0.996433	-0.561866	5.69413	6.29	0.0242	0.289195	29.8273	43.9764	71.8933	54	7.00358	116.477	16.5976	30.5575	14.0348	9.22128	65.2225	93.9235	174.597	8.86161	12.596
PF3D7_1459200	WD repeat-containing protein%2C putative	-0.482	-0.305953	6.23495	0.513	0.608839	0.996433	0.347511	6.23495	6.29	0.0242	0.289195	46.992	73.0008	60.8941	21	119.336	14.2465	89.7943	86.7615	82.6138	121.134	39.4768	59.9511	27.6505	83.6074	73.5173
PF3D7_1240100	early transcribed membrane protein 12	0.0518	0.289368	8.01139	0.207	0.815612	0.996433	0.346813	8.01139	6.28	0.0243	0.289195	200.631	147.761	157.257	390	410.74	136.516	162.513	209.719	309.722	196.581	198.242	105.039	67.5584	466.968	212.8
PF3D7_1133800	RNA (uracil-5-)methyltransferase%2C putative	0.135	0.331274	8.29573	0.783	0.475153	0.996433	0.192906	8.29573	6.27	0.0244	0.289195	372.278	295.961	336.83	208	406.071	144.344	324.788	235.729	299.196	238.077	179.362	266.658	249.995	401.084	396.654
PF3D7_1359400	CUGBP Elav-like family member 1	-0.24	-0.0728644	10.316	0.333	0.722214	0.996433	0.21072	10.316	6.26	0.0245	0.289195	1142.16	836.871	922.179	1503	1496.84	811.896	1069.65	1240.67	1571.26	1384.87	1155.98	815.835	732.168	1329.63	1228.72
PF3D7_1306400	26S protease regulatory subunit 10B%2C putative	0.551	-0.444849	7.42904	1.73	0.211394	0.977789	-0.41662	7.42904	6.25	0.0246	0.289195	67.8148	158.901	219.506	80	29.5249	457.611	129.915	124.413	40.1905	84.6681	240.293	210.703	561.847	35.8317	128.746
PF3D7_0928500	conserved Plasmodium protein%2C unknown function	-0.0472	-0.153814	7.28277	0.201	0.820023	0.996433	-0.182679	7.28277	6.25	0.0246	0.289195	151.387	190.418	197.746	99	72.9197	238.903	170.275	162.246	88.6743	98.0809	120.147	244.426	198.542	63.5724	161.205
PF3D7_0729900	dynein heavy chain%2C putative	0.944	0.899856	3.97288	0.889	0.431682	0.996433	-0.615251	3.97288	6.2	0.025	0.289195	6.75334	10.1146	31.005	16	1.78523	37.4167	4.53748	9.09449	0.318972	1.6766	10.2983	51.4581	15.6781	4.62345	6.05579
PF3D7_0526800	conserved Plasmodium protein%2C unknown function	0.435	-0.286597	7.78349	0.767	0.482014	0.996433	-0.482769	7.78349	6.2	0.0251	0.289195	137.599	147.028	346.953	147	16.891	666.926	157.379	161.336	93.4588	65.3872	209.398	257.165	715.92	48.9315	137.709
PF3D7_1142600	60S ribosomal protein L35ae%2C putative	-0.0205	0.158054	9.54686	0.718	0.503886	0.996433	-0.118224	9.54686	6.19	0.0251	0.289195	810.401	894.187	896.833	588	633.618	1078.51	688.98	809.046	441.138	397.353	679.687	788.857	893.795	479.683	668.922
PF3D7_1107000	U6 snRNA-associated Sm-like protein LSm4%2C putative	-0.25	-1.25833	5.52078	4.32	0.0331043	0.843262	-0.314956	5.52078	6.18	0.0253	0.289195	16.8834	25.6529	39.613	14	14.8311	103.17	57.5543	54.9307	16.2676	40.2383	60.0733	126.647	32.639	18.4938	24.4654
PF3D7_0409200	protein SOF1%2C putative	-0.236	-0.00536194	9.39609	0.621	0.55089	0.996433	0.167566	9.39609	6.17	0.0254	0.289195	704.036	586.352	560.242	494	916.371	457.298	710.115	661.533	719.601	607.347	455.699	611.502	385.682	677.335	755.884
PF3D7_1360700	E3 SUMO-protein ligase PIAS%2C putative	-0.000805	0.220575	8.8715	0.291	0.751992	0.996433	0.237399	8.8715	6.17	0.0254	0.289195	434.465	516.723	357.872	276	784.951	214.95	408.134	415.982	525.666	400.287	334.694	384.062	214.078	623.78	491.124
PF3D7_1474800	proteasome subunit alpha type-1%2C putative	0.361	0.482601	7.12528	1.01	0.387357	0.996433	-0.251044	7.12528	6.13	0.0258	0.289195	150.543	164.912	232.099	158	44.2187	189.432	87.6449	119.138	58.0529	69.9979	208.54	181.727	169.894	41.2258	131.774
PF3D7_0525100	acyl-CoA synthetase	-0.202	0.111244	10.6043	0.225	0.801063	0.996433	0.326091	10.6043	6.13	0.0258	0.289195	1523.72	1194.84	924.57	1185	2777.81	454.01	1383.45	1196.11	2130.1	1964.13	1074.45	1094.61	340.358	2174.18	1302.84
PF3D7_1235300	CCR4-NOT transcription complex subunit 4%2C putative	-0.25	-0.474022	9.67152	2.05	0.163521	0.97209	0.173325	9.67152	6.12	0.0259	0.289195	568.406	804.915	864.314	350	647.626	514.91	1024.04	797.223	984.029	934.283	427.379	782.737	934.843	877.685	924.356
PF3D7_0403500	ubiquitin specific protease%2C putative	0.639	-0.22988	4.91182	2.65	0.103546	0.936979	-0.291678	4.91182	6.11	0.026	0.289195	19.6972	13.4861	36.7437	15	12.2219	61.9959	16.2394	25.2827	11.483	9.64043	37.7604	65.3218	43.3286	18.8791	27.1299
PF3D7_0505800	small ubiquitin-related modifier	-0.0555	-0.409563	8.39485	1.09	0.361379	0.996433	-0.212677	8.39485	6.11	0.026	0.289195	238.899	283.794	392.464	250	141.445	633.579	349.505	442.356	133.011	222.568	447.975	432.647	462.79	116.742	337.55
PF3D7_1111400	conserved Plasmodium protein%2C unknown function	0.316	-0.108732	4.76375	0.588	0.56756	0.996433	-0.30124	4.76375	6.11	0.026	0.289195	19.4159	26.2393	34.9902	11	13.3205	61.5262	16.717	24.0095	12.1209	7.54468	22.3129	48.7103	38.3401	10.788	26.2821
PF3D7_1027000	conserved Plasmodium protein%2C unknown function	-0.0828	-1.94628	6.86185	3.93	0.0425651	0.885468	0.455685	6.86185	6.09	0.0262	0.289195	40.5201	11.8736	14.5859	1	112.607	78.4342	111.168	122.048	203.185	109.817	85.819	41.0915	82.3814	108.266	467.991
PF3D7_1125400	mitochondrial import inner membrane translocase subunit TIM44%2C putative	0.259	-0.0781678	7.82895	0.532	0.598331	0.996433	-0.243608	7.82895	6.07	0.0264	0.289195	280.264	136.913	300.724	197	67.7013	420.977	167.051	207.173	100.476	134.966	279.77	327.608	360.597	75.9016	251.679
PF3D7_0909900	helicase SKI2W%2C putative	-0.153	0.0587272	9.06196	0.562	0.581462	0.996433	0.14545	9.06196	6.06	0.0265	0.289195	552.367	604.236	540.634	337	607.939	332.054	509.511	502.198	567.451	519.745	317.53	588.146	416.468	482.38	592.741
PF3D7_1328800	transcriptional regulatory protein sir2a	0.84	0.303142	6.35861	1.56	0.24225	0.995143	0.358281	6.35861	6.05	0.0266	0.289195	37.7062	36.647	146.098	27	110.272	17.8473	100.063	44.3811	49.4407	31.4362	48.9168	63.9479	97.6319	95.9366	252.163
PF3D7_1010100	PI31 domain-containing protein%2C putative	0.193	0.445053	7.96504	0.458	0.640857	0.996433	0.326322	7.96504	6	0.0272	0.289195	271.541	189.831	150.482	249	414.722	89.8627	152.005	202.989	293.773	205.383	148.467	206.956	54.7309	454.254	229.757
PF3D7_1218500	dynamin-like protein%2C putative	-0.169	0.176836	9.53898	0.321	0.730149	0.996433	0.305879	9.53898	6	0.0272	0.289195	698.69	686.178	620.1	390	1425.85	246.888	917.884	572.407	918.002	559.564	371.596	493.598	291.756	1205.95	671.103
PF3D7_0916700	RNA-binding protein musashi%2C putative	-0.0979	0.245104	10.8744	0.719	0.503414	0.996433	0.210266	10.8744	5.98	0.0273	0.289195	1896.28	1587.69	1506.57	2489	2206.4	1241.01	1457.72	1513.69	2222.28	1544.56	1266.69	1329.17	1224.89	2437.33	1549.19
PF3D7_0728000	eukaryotic translation initiation factor 2 subunit alpha%2C putative	0.00719	0.0629906	8.27847	0.0981	0.907138	0.996433	0.109942	8.27847	5.98	0.0273	0.289195	289.831	284.527	372.936	263	287.01	262.23	301.265	308.667	207.97	286.698	225.704	263.91	336.794	290.121	379.819
PF3D7_0306200	activator of Hsp90 ATPase	0.452	0.138188	6.41265	0.518	0.606095	0.996433	-0.332271	6.41265	5.98	0.0274	0.289195	81.6029	74.9065	187.783	41	20.3241	185.675	38.0909	58.2047	29.3454	44.4298	101.266	105.664	172.744	31.5936	75.2129
PF3D7_0524000	karyopherin beta	-0.129	0.215304	11.4598	0.938	0.413328	0.996433	0.177719	11.4598	5.97	0.0275	0.289195	2870.45	2759.96	2350.16	3174	3426.95	2043.67	2445.46	2010.97	3164.2	2511.12	1972.12	1996.87	2202.21	3077.68	2619.25
PF3D7_1115900	palmitoyltransferase DHHC9	0.317	1.11902	7.07409	2.87	0.0882708	0.936979	0.342578	7.07409	5.96	0.0276	0.289195	186.28	122.254	143.388	84	350.454	41.0175	67.3457	68.5725	157.253	58.6809	57.4988	90.5512	40.0505	218.843	111.063
PF3D7_0731500	erythrocyte binding antigen-175	1.07	0.312803	7.66347	0.88	0.435092	0.996433	0.604191	7.66347	5.95	0.0277	0.289195	53.464	111.114	117.644	122	484.346	43.992	71.1667	53.2937	348.956	83.4107	195.667	70.3177	26.5103	716.249	42.0272
PF3D7_0606700	coatomer alpha subunit%2C putative	-0.0678	-0.0725592	9.85009	0.107	0.898842	0.996433	0.12195	9.85009	5.95	0.0277	0.289195	801.678	885.098	871.726	723	952.899	726.103	848.747	814.866	905.243	959.432	811.848	818.083	885.529	910.049	906.794
PF3D7_1143400	translation initiation factor eIF-1A%2C putative	-0.0975	-0.0986135	8.63618	0.217	0.807356	0.996433	-0.121916	8.63618	5.93	0.0279	0.289195	420.114	450.025	494.725	286	229.745	561.564	427.359	422.53	212.116	304.721	345.851	456.378	505.406	234.64	381.151
PF3D7_1349600	conserved Plasmodium protein%2C unknown function	0.612	-0.264136	4.65314	0.701	0.511589	0.996433	-0.607709	4.65314	5.92	0.028	0.289195	8.16029	7.76916	43.5186	13	0.686626	91.898	8.47792	14.0055	4.14664	6.28723	34.3276	28.6017	72.832	5.00874	10.7793
PF3D7_0726100	Plasmodium exported protein%2C unknown function	-0.277	-0.00445729	11.3392	0.576	0.574302	0.996433	0.202349	11.3392	5.92	0.028	0.289195	2354.38	2571.01	2047.13	2419	3147.77	1462.54	2446.89	2548.82	2894.99	2960.87	1867.42	2332.6	1106.59	2754.03	2520.54
PF3D7_1126500	conserved Plasmodium protein%2C unknown function	0.17	0.219734	8.19574	0.471	0.633499	0.996433	0.170116	8.19574	5.89	0.0284	0.289195	311.779	297.28	370.864	211	249.108	199.921	236.188	208.082	311.317	223.406	139.885	276.525	293.608	381.82	389.145
PF3D7_0523000	multidrug resistance protein 1	-0.0954	0.175797	11.4181	0.266	0.769772	0.996433	0.265117	11.4181	5.88	0.0284	0.289195	2537.57	2761.42	2258.98	2237	3918.99	1256.36	2218.83	1885.65	4004.7	2540.04	1906.9	1808.78	1256.1	4149.93	2132
PF3D7_1359100	riboflavin kinase%2C putative	-0.045	0.306978	7.57284	0.915	0.42205	0.996433	0.199336	7.57284	5.87	0.0286	0.289195	138.725	206.689	296.978	114	293.601	129.784	173.021	150.423	159.805	167.24	84.9608	284.643	106.041	119.824	266.939
PF3D7_1404100	cytochrome c%2C putative	-0.0877	-0.62959	5.99789	0.803	0.466569	0.996433	-0.374034	5.99789	5.87	0.0286	0.289195	30.1087	26.8256	69.3428	49	17.8523	188.336	48.4793	65.4803	22.966	35.6277	107.274	86.3047	117.158	11.5586	32.0957
PF3D7_0301600	Plasmodium exported protein (hyp1)%2C unknown function	-0.242	0.191139	10.3057	0.887	0.432577	0.996433	0.220168	10.3057	5.86	0.0287	0.289195	1372.62	1219.03	923.295	1166	1890.01	710.761	1109.41	1063.51	1459.62	1307.74	857.332	991.817	456.091	1455.23	1207.65
PF3D7_0729400	ribosome biogenesis protein BRX1%2C putative	-0.122	-0.217505	6.32074	0.234	0.794451	0.996433	-0.234269	6.32074	5.86	0.0287	0.289195	75.9751	56.4364	127.447	51	38.1764	115.694	107.705	72.3922	41.1474	55.7468	86.6772	96.4214	129.843	46.2345	33.3068
PF3D7_0813400	conserved Plasmodium protein%2C unknown function	-0.298	-0.179358	11.0448	0.906	0.425321	0.996433	0.151872	11.0448	5.86	0.0288	0.289195	2036.7	1840.12	1834.39	1650	2227.41	1625.36	2135.72	1983.69	2147.32	2610.04	1682.91	1511.39	1606.15	2143.35	2081.86
PF3D7_0423200	BSD-domain protein%2C putative	0.506	0.0243257	4.89656	0.759	0.485206	0.996433	-0.342935	4.89656	5.85	0.0288	0.289195	25.325	25.3597	34.512	12	16.891	61.0566	25.792	22.1906	4.46561	12.1553	22.3129	58.0777	66.4182	9.63219	19.3785
PF3D7_1466600	enkurin domain-containing protein%2C putative	0.42	0.671884	5.00815	0.845	0.449164	0.996433	0.368903	5.00815	5.83	0.0291	0.289195	28.4203	45.0025	56.0321	9	18.8135	10.8023	15.2841	24.1913	16.9055	37.3043	10.2983	16.4866	26.2252	29.2818	91.4424
PF3D7_1200600	erythrocyte membrane protein 1%2C PfEMP1	0.524	-0.522522	6.82371	0.514	0.608296	0.996433	0.768063	6.82371	5.83	0.0291	0.289195	35.7364	32.2494	19.5276	5	266.411	5.47944	135.527	13.8236	196.168	10.0596	12.0147	75.9381	63.5676	435.76	141.1
PF3D7_1353900	proteasome subunit alpha type-7%2C putative	0.0419	0.216125	7.71533	0.248	0.783364	0.996433	-0.233287	7.71533	5.83	0.0291	0.289195	227.363	200.093	367.198	214	82.3951	379.49	216.844	203.899	59.6478	112.332	187.085	274.776	253.415	83.6074	202.506
PF3D7_1238100	calcyclin binding protein%2C putative	-0.00315	-0.326478	6.51854	0.309	0.738774	0.996433	-0.327437	6.51854	5.82	0.0292	0.289195	37.1434	90.4448	70.1398	91	31.9968	177.534	61.2559	98.5843	48.4838	56.166	226.562	126.897	86.6572	23.1172	52.4431
PF3D7_1323500	plasmepsin V	0.606	-0.553545	5.24711	2.2	0.145067	0.97209	-0.393609	5.24711	5.81	0.0293	0.289195	33.2039	24.7734	22.8751	20	6.31696	51.6632	16.3588	23.8276	36.0439	12.9936	106.416	32.2237	100.625	6.93517	21.922
PF3D7_1416400	conserved Plasmodium protein%2C unknown function	1.12	0.87313	5.62349	1.35	0.289193	0.996433	0.48328	5.62349	5.81	0.0293	0.289195	39.6759	20.3757	59.2203	9	108.35	14.4031	13.1348	10.3677	70.4928	7.96383	18.8802	46.8368	23.2321	124.448	77.2719
PF3D7_0725200	mago nashi protein homologue%2C putative	0.293	0.513251	6.30299	0.556	0.584749	0.996433	-0.345991	6.30299	5.79	0.0296	0.289195	98.2049	94.989	162.677	38	47.9265	170.645	33.9117	93.3095	12.4399	24.7298	69.5134	84.3063	135.259	22.732	65.6447
PF3D7_0410700	ribosome biogenesis GTPase A%2C putative	0.521	-0.403907	4.58112	0.537	0.595402	0.996433	-0.629106	4.58112	5.78	0.0296	0.289195	10.13	7.03622	19.8464	17	1.78523	66.536	0.955258	12.3685	10.5261	7.12553	86.6772	11.9902	55.5861	3.85287	2.05897
PF3D7_1368600	mitochondrial import inner membrane translocase subunit TIM9%2C putative	0.537	-0.436008	4.68759	0.836	0.452782	0.996433	-0.592628	4.68759	5.78	0.0297	0.289195	7.03473	10.2612	28.7733	17	1.6479	75.7728	10.269	21.463	7.33636	5.86809	42.0513	39.0931	81.0986	2.31172	5.20798
PF3D7_0312800	60S ribosomal protein L26%2C putative	-0.173	0.345785	9.18403	2.07	0.160772	0.97209	0.179578	9.18403	5.76	0.0299	0.289195	563.904	399.599	567.096	1025	636.64	578.472	334.579	542.759	468.57	510.104	363.873	410.166	522.651	495.48	560.039
PF3D7_0210800	conserved Plasmodium protein%2C unknown function	0.0882	-0.0990772	7.66512	0.086	0.918055	0.996433	0.310835	7.66512	5.76	0.0299	0.289195	118.183	176.785	111.108	121	350.317	95.8118	172.066	142.056	333.326	132.87	169.063	153	82.6664	354.464	179.494
PF3D7_1248600	conserved Plasmodium protein%2C unknown function	1.33	0.20446	6.26668	2.03	0.166595	0.97209	0.571918	6.26668	5.74	0.0302	0.289195	28.1389	27.412	114.535	8	51.3596	15.6555	27.1054	17.2795	122.485	8.38298	24.0293	28.8515	175.31	144.483	285.228
PF3D7_0312400	glycogen synthase kinase 3	1.26	0.549507	4.71931	0.788	0.472927	0.996433	-0.739226	4.71931	5.74	0.0302	0.289195	14.9136	3.22494	17.9335	27	1.37325	44.7748	4.77629	3.81969	13.7158	0.838298	141.601	6.61961	51.7378	3.85287	2.05897
PF3D7_0318900	conserved protein%2C unknown function	0.222	-0.14464	6.85524	0.717	0.504256	0.996433	-0.216642	6.85524	5.74	0.0302	0.289195	71.7543	157.142	112.782	74	59.8738	202.426	125.378	103.132	50.0786	61.1958	128.729	177.355	176.023	43.1522	128.746
PF3D7_0623800	tyrosine kinase-like protein%2C putative	-0.177	-0.210949	11.961	0.285	0.756039	0.996433	0.205639	11.961	5.73	0.0302	0.289195	3346.84	3678.77	2897.49	2466	4871.47	2353.5	3477.14	3850.79	4712.81	5111.1	3069.75	3340.65	3242.8	4964.04	3085.18
PF3D7_1030300	conserved Plasmodium protein%2C unknown function	0.0564	0.0633793	10.4074	0.00744	0.992592	0.999948	0.380982	10.4074	5.74	0.0302	0.289195	1034.11	1460.9	606.63	629	2256.94	143.718	1229.3	916.725	1976.67	1822.46	1005.8	920.625	406.918	2132.57	1547.98
PF3D7_0811500	histone-arginine methyltransferase CARM1%2C putative	-0.0342	0.0960689	7.62857	0.145	0.866507	0.996433	0.173541	7.62857	5.73	0.0303	0.289195	172.21	206.396	290.522	94	221.78	118.199	223.53	141.692	173.202	204.964	105.557	226.316	191.273	134.851	298.55
PF3D7_0528800	nucleolar preribosomal GTPase%2C putative	0.416	0.274523	7.4774	1.41	0.274538	0.996433	0.174847	7.4774	5.72	0.0304	0.289195	158.141	161.247	219.904	101	213.953	95.0291	144.841	114.227	190.745	116.943	130.445	191.844	196.974	231.943	208.319
PF3D7_1033600	pre-mRNA-splicing factor CEF1%2C putative	-0.0625	-0.0495249	9.50198	0.0561	0.945629	0.997455	0.134712	9.50198	5.7	0.0306	0.289195	685.746	747.599	698.21	476	746.088	491.74	730.056	667.536	725.981	704.589	576.704	575.656	659.764	785.216	811.112
PF3D7_0520500	phosphomethylpyrimidine kinase%2C putative	1.76	1.31121	4.16823	5.46	0.0166596	0.812145	0.356261	4.16823	5.7	0.0307	0.289195	12.6625	19.0564	14.5062	4	26.7784	2.50488	2.86577	14.1874	4.14664	6.28723	7.72371	24.1054	16.6758	21.1908	52.6854
PF3D7_1451100	elongation factor 2	-0.421	-0.00830762	11.7287	0.94	0.412492	0.996433	0.239752	11.7287	5.69	0.0308	0.289195	2718.78	1972.34	3512.41	6361	2108.49	3363.43	2075.42	3649.26	3069.15	4254.36	1990.14	1616.43	3496.51	2742.86	3560.32
PF3D7_1476000	conserved Plasmodium protein%2C unknown function	0.0953	0.418605	6.17625	0.578	0.573364	0.996433	-0.277679	6.17625	5.68	0.0309	0.289195	95.391	54.3842	104.572	91	32.958	123.522	58.0319	72.9378	17.8624	33.9511	106.416	69.6932	72.832	19.2644	63.3435
PF3D7_0919100	DnaJ protein%2C putative	0.308	0.199199	7.79486	0.865	0.441101	0.996433	-0.161767	7.79486	5.67	0.031	0.289195	234.116	225.013	251.228	210	131.969	316.555	169.797	172.795	139.391	114.847	297.792	210.079	365.158	120.98	206.624
PF3D7_1007900	eukaryotic translation initiation factor 3 subunit D%2C putative	-0.174	-0.218861	9.76869	0.822	0.458493	0.996433	0.123605	9.76869	5.67	0.031	0.289195	816.873	730.448	786.363	627	853.888	839.293	841.463	799.588	984.348	776.683	587.86	798.474	796.021	952.431	952.454
PF3D7_1144000	40S ribosomal protein S21	-0.0154	0.252914	8.49594	1.5	0.255652	0.996433	-0.119325	8.49594	5.67	0.0311	0.289195	437.842	389.778	445.388	309	323.126	525.556	316.787	349.228	206.056	201.611	346.709	342.971	442.693	209.982	313.932
PF3D7_1225200	conserved Plasmodium protein%2C unknown function	0.0864	0.0269096	8.65712	0.0554	0.946259	0.997455	0.184395	8.65712	5.66	0.0311	0.289195	368.901	415.577	393.739	214	462.649	199.295	412.791	274.108	505.571	348.732	282.345	372.072	386.109	498.177	454.911
PF3D7_1446500	conserved Plasmodium protein%2C unknown function	-0.0672	-0.219678	8.70094	0.66	0.531165	0.996433	0.132033	8.70094	5.66	0.0312	0.289195	332.884	346.094	368.632	380	334.112	272.093	427.717	394.155	381.491	506.332	411.931	386.31	404.638	325.568	500.693
PF3D7_0913700	conserved Plasmodium protein%2C unknown function	0.86	-0.214597	4.59501	1.1	0.358401	0.996433	-0.54958	4.59501	5.64	0.0314	0.289195	12.6625	9.23504	13.47	17	5.21836	67.4753	1.31348	5.63858	17.2245	1.6766	72.088	20.858	59.4343	7.70575	7.02471
PF3D7_1302800	40S ribosomal protein S7%2C putative	0.0207	0.199935	9.45428	0.594	0.564496	0.996433	-0.138105	9.45428	5.64	0.0314	0.289195	767.067	801.69	847.337	705	472.536	1039.53	594.648	714.827	315.463	463.998	741.476	743.519	860.729	377.582	625.805
PF3D7_0304400	60S ribosomal protein L44	0.0826	0.189022	8.9795	0.633	0.544861	0.996433	-0.115574	8.9795	5.64	0.0315	0.289195	556.869	617.575	628.15	383	392.887	737.689	388.074	471.277	301.748	307.236	440.252	585.523	682.711	324.797	449.703
PF3D7_1354900	conserved Plasmodium protein%2C unknown function	1.36	0.436835	5.43967	3.4	0.0608892	0.890776	-0.424126	5.43967	5.62	0.0317	0.289195	22.2298	62.5931	60.4956	19	7.69021	60.5869	22.0903	19.826	12.4399	11.7362	45.4841	59.4516	178.445	23.5025	19.3785
PF3D7_1247200	conserved Plasmodium protein%2C unknown function	-0.154	0.433857	3.66283	1.2	0.329599	0.996433	-0.276502	3.66283	5.62	0.0317	0.289195	13.2253	15.6849	17.6147	11	5.49301	17.6907	11.3437	8.73071	1.91383	7.12553	10.2983	13.9886	9.69193	3.0823	7.02471
PF3D7_0910200	conserved Plasmodium protein%2C unknown function	0.834	0.475671	7.09397	1.06	0.372443	0.996433	-0.431763	7.09397	5.62	0.0317	0.289195	88.919	256.236	230.903	86	20.3241	263.013	54.4497	61.8425	42.4233	57.4234	120.147	188.846	466.78	43.9228	60.679
PF3D7_0721800	conserved Plasmodium protein%2C unknown function	0.0241	-0.213635	6.29465	0.153	0.859089	0.996433	-0.327703	6.29465	5.61	0.0318	0.289195	49.8059	87.3665	118.202	40	31.7221	178.63	76.0624	88.3985	14.6727	44.4298	85.819	126.522	120.151	13.0998	68.4304
PF3D7_0517100	conserved Plasmodium protein%2C unknown function	0.363	-0.345606	6.29447	0.449	0.646883	0.996433	0.552773	6.29447	5.6	0.0319	0.289195	23.6367	59.8079	52.9237	16	107.663	14.09	83.7045	14.1874	176.711	6.70638	20.5966	58.4524	75.54	165.288	172.832
PF3D7_0704300	conserved Plasmodium membrane protein%2C unknown function	1.85	0.491404	4.91294	3.62	0.0522326	0.890776	-0.515015	4.91294	5.58	0.0321	0.289195	12.3811	5.86352	32.6788	21	2.47185	32.2504	8.00029	10.7315	2.55178	8.38298	145.892	23.1062	74.6849	8.09104	12.8383
PF3D7_0304300	conserved Plasmodium protein%2C unknown function	1.51	0.389866	4.48562	2.97	0.0819636	0.936979	0.464685	4.48562	5.58	0.0322	0.289195	6.75334	6.01011	33.6352	4	21.4227	1.87866	15.4035	6.72992	19.4573	2.93404	18.8802	7.86859	26.5103	28.126	94.107
PF3D7_1216400	conserved Plasmodium membrane protein%2C unknown function	0.156	-0.034578	8.96813	0.393	0.681877	0.996433	0.160148	8.96813	5.58	0.0322	0.289195	476.673	428.477	471.61	361	452.624	281.33	416.851	473.823	607.323	380.168	371.596	518.328	455.378	661.539	581.719
PF3D7_0823100	RWD domain-containing protein%2C putative	0.00287	-0.0442174	6.75658	0.00618	0.993838	0.999948	-0.338782	6.75658	5.58	0.0322	0.289195	92.5771	137.939	146.497	62	52.4582	270.997	107.347	127.141	16.5866	46.9447	55.7824	190.969	172.174	26.1995	90.8368
PF3D7_1345700	isocitrate dehydrogenase [NADP]%2C mitochondrial	0.669	0.0245904	6.02088	0.773	0.479088	0.996433	-0.448329	6.02088	5.58	0.0323	0.289195	42.7712	28.4381	115.89	42	11.2607	146.379	24.5979	43.6536	24.5609	22.634	153.616	38.9682	186.997	11.9439	36.0925
PF3D7_1103100	60S acidic ribosomal protein P1%2C putative	-0.218	-0.237026	10.2053	0.707	0.508916	0.996433	-0.151113	10.2053	5.56	0.0324	0.289195	984.581	1209.94	1010.57	1027	841.941	2095.18	1112.16	1323.25	731.084	869.734	1424.6	1267.72	1526.48	619.928	802.513
PF3D7_1128200	multiprotein-bridging factor 1%2C putative	0.335	0.404169	6.68461	1.19	0.33115	0.996433	-0.191503	6.68461	5.55	0.0326	0.289195	120.153	101.879	177.342	86	57.8139	159.373	84.6597	84.0331	50.7166	35.6277	82.3863	153.625	99.6273	77.0575	105.007
PF3D7_0813000	conserved Plasmodium protein%2C unknown function	0.109	0.214643	9.17043	0.15	0.862119	0.996433	0.263863	9.17043	5.55	0.0326	0.289195	570.657	498.692	383.059	448	890.279	198.042	501.391	419.62	762.024	491.243	451.408	417.909	292.183	923.534	487.491
PF3D7_1017400	phosphomannomutase%2C putative	-0.15	-0.524433	8.56627	0.39	0.68375	0.996433	-0.422086	8.56627	5.54	0.0327	0.289195	187.124	170.922	419.564	383	52.7329	1819.17	162.394	269.197	153.426	136.223	460.848	313.744	598.904	178.773	242.232
PF3D7_0936700	lysophospholipase%2C putative	0.458	-0.083478	6.22837	0.552	0.586853	0.996433	0.391878	6.22837	5.53	0.0328	0.289195	31.5156	46.7616	51.3296	35	135.265	42.7396	65.7934	43.4717	80.062	35.2085	46.3423	42.4654	26.9379	225.778	59.9523
PF3D7_1407900	plasmepsin I	-0.0653	0.318717	11.1694	0.407	0.672988	0.996433	0.305358	11.1694	5.54	0.0328	0.289195	2409.82	2202.63	1323.49	2626	3187.59	735.184	1846.51	1794.34	2423.55	3000.27	1670.9	1362.76	526.215	3471.83	2081.5
PF3D7_0720000	exosome complex component CSL4%2C putative	0.0525	0.223012	6.85852	0.283	0.757758	0.996433	-0.210806	6.85852	5.54	0.0328	0.289195	200.068	105.837	156.46	61	87.8881	201.017	112.84	103.859	64.7513	42.334	65.2225	164.366	133.692	51.6285	128.019
PF3D7_1434200	calmodulin	0.244	0.0330219	7.74553	0.23	0.797678	0.996433	-0.281173	7.74553	5.53	0.0329	0.289195	181.496	276.172	384.812	105	82.2578	419.881	238.456	225.725	57.734	86.3447	127.012	332.354	349.765	89.0014	247.682
PF3D7_0803800	proteasome subunit beta type-4	0.411	-0.140731	8.18008	1.41	0.275801	0.996433	-0.239603	8.18008	5.51	0.0332	0.289195	177.838	224.133	371.821	227	119.198	679.137	213.023	232.273	112.278	129.936	369.88	369.199	553.58	136.777	330.04
PF3D7_1016600	Plasmodium exported protein (PHISTc)%2C unknown function	-0.159	-0.132989	7.90957	0.188	0.83049	0.996433	0.184775	7.90957	5.51	0.0332	0.289195	190.219	199.067	165.546	218	299.094	187.866	283.115	248.28	177.03	236.4	172.496	219.821	114.735	285.883	294.069
PF3D7_1106700	DNA replication ATP-dependent helicase/nuclease DNA2%2C putative	-0.0432	-0.184315	6.41396	0.0884	0.915895	0.996433	-0.31279	6.41396	5.5	0.0333	0.289195	91.7329	100.266	120.035	58	17.1656	154.99	75.5848	90.5811	23.6039	64.5489	88.3936	148.629	112.882	12.7145	76.3029
PF3D7_1205100	O-phosphoseryl-tRNA(Sec) selenium transferase%2C putative	0.176	0.280396	4.46976	0.0922	0.91244	0.996433	-0.470323	4.46976	5.49	0.0334	0.289195	14.3509	13.0463	39.613	24	3.2958	64.5008	3.58222	16.7339	6.37944	6.70638	21.4548	40.8417	30.5011	5.39402	8.23587
PF3D7_1460400	ubiquitin carboxyl-terminal hydrolase isozyme L3	0.501	0.298234	6.53687	0.406	0.673747	0.996433	-0.392627	6.53687	5.48	0.0335	0.289195	145.76	49.4002	180.769	59	26.3664	225.753	25.1949	77.667	35.0869	28.9213	66.9388	108.287	244.721	25.8143	70.126
PF3D7_0617100	AP-2 complex subunit alpha%2C putative	-0.00856	0.215264	9.4698	0.325	0.727843	0.996433	0.216876	9.4698	5.49	0.0335	0.289195	791.829	704.209	731.128	442	909.505	350.214	608.738	549.125	1024.22	442.621	392.193	576.53	479.75	961.677	807.721
PF3D7_1115800	conserved Plasmodium protein%2C unknown function	-0.0985	0.0907749	10.8319	0.0628	0.939333	0.99717	0.357674	10.8319	5.49	0.0335	0.289195	1529.91	1277.37	941.388	1749	3175.1	545.439	1267.39	1310.88	3313.16	1722.7	1488.96	864.171	470.058	3042.23	1145.76
PF3D7_0909700	FHA domain protein%2C putative	-0.126	0.226698	9.09281	0.736	0.495638	0.996433	0.198598	9.09281	5.44	0.0341	0.293232	606.675	582.981	440.287	374	834.662	271.78	517.272	427.077	644.962	496.272	331.261	449.259	411.052	663.85	417.486
PF3D7_1457300	conserved Plasmodium protein%2C unknown function	0.039	0.176262	9.81155	0.319	0.731991	0.996433	0.157532	9.81155	5.43	0.0343	0.293232	937.589	1114.66	852.358	647	899.892	470.762	814.955	728.287	974.46	824.047	606.741	804.22	784.476	1027.95	1005.14
PF3D7_0102200	ring-infected erythrocyte surface antigen	-0.384	-0.0863401	13.2373	0.136	0.873844	0.996433	0.499323	13.2373	5.43	0.0343	0.293232	7504.09	5835.67	3669.19	9272	14364.4	781.994	6022.78	9158.88	13987.9	21947.1	6237.33	2640.22	704.803	15703.5	5977.06
PF3D7_1008100	zinc finger protein%2C putative	-0.0391	-0.173896	10.509	0.397	0.679485	0.996433	0.137169	10.509	5.41	0.0345	0.293232	1168.89	1467.05	1325.08	1011	1361.99	1091.35	1375.57	1315.79	1560.09	1477.92	1221.2	1152.94	1562.68	1690.26	1443.22
PF3D7_0313500	Ras-like G protein	0.248	0.0488605	5.34356	0.108	0.898684	0.996433	-0.425438	5.34356	5.41	0.0345	0.293232	16.3206	40.6049	24.5489	50	13.0459	123.835	29.9712	28.5567	9.56916	11.7362	38.6186	66.6956	80.386	17.7232	13.6861
PF3D7_0311600	dolichyl-diphosphooligosaccharide--protein glycosyltransferase subunit 1%2C putative	0.506	0.061421	5.4429	0.66	0.531388	0.996433	0.311281	5.4429	5.41	0.0346	0.293232	43.6153	19.4962	30.6862	20	50.5357	8.61054	37.4939	22.5543	41.7853	51.5553	39.4768	31.4744	19.6689	65.4989	85.0233
PF3D7_0416800	small GTP-binding protein sar1	-0.0857	-0.181259	8.48672	0.209	0.813695	0.996433	-0.189863	8.48672	5.37	0.0351	0.295367	337.949	287.899	491.297	314	158.611	602.581	290.876	361.961	304.937	199.515	461.706	407.418	510.964	116.742	321.078
PF3D7_0104400	4-hydroxy-3-methylbut-2-enyl diphosphate reductase	0.844	0.196502	6.83378	0.689	0.517452	0.996433	0.522337	6.83378	5.36	0.0352	0.295367	81.3215	41.1912	57.148	31	219.446	10.0195	64.1217	26.0102	251.988	17.1851	80.6699	43.8393	90.363	309.771	150.789
PF3D7_0622900	AP2 domain transcription factor AP2Tel	-0.0497	-0.235333	10.3742	0.117	0.890205	0.996433	0.335232	10.3742	5.36	0.0353	0.295367	557.995	1605.14	597.862	762	1950.15	397.964	1349.66	1154.45	1502.68	1989.7	1186.02	960.717	277.36	2106.75	1311.32
PF3D7_1226300	haloacid dehalogenase-like hydrolase%2C putative	-0.0295	0.37292	10.1251	0.602	0.56059	0.996433	0.267048	10.1251	5.35	0.0355	0.295367	1199.28	1043.12	704.188	1081	1916.92	445.869	837.403	878.346	1188.17	1238.17	898.525	703.801	325.392	1560.8	913.576
PF3D7_0731000	unspecified product	0.125	1.00604	5.63928	2.02	0.167147	0.97209	0.37148	5.63928	5.34	0.0356	0.295367	55.7151	51.4524	62.1694	22	131.832	12.0548	29.1354	30.3756	60.2857	19.2809	13.731	52.8319	6.69883	46.6198	70.0049
PF3D7_1242600	protein farnesyltransferase subunit alpha	0.726	-0.0235357	4.81965	0.507	0.612361	0.996433	-0.68902	4.81965	5.34	0.0356	0.295367	8.44168	12.0202	14.6656	32	0.961276	104.109	10.1496	11.2772	10.2071	1.6766	41.1931	44.214	90.5055	4.23816	3.39124
PF3D7_1022400	serine/arginine-rich splicing factor 4	0.102	-2.36332	6.59703	6.5	0.00931362	0.751476	-0.508115	6.59703	5.33	0.0357	0.295367	25.6064	46.9082	42.323	10	2.88383	151.076	114.631	83.1237	46.8889	94.7277	283.203	79.1855	370.574	11.9439	17.6829
PF3D7_0805600	PAP2-like protein%2C putative	0.452	0.314666	8.01279	0.927	0.417324	0.996433	0.227166	8.01279	5.32	0.0358	0.295367	207.384	242.163	260.633	196	320.38	163.287	197.022	177.888	245.609	142.511	167.347	224.317	136.257	526.688	311.752
PF3D7_0814900	superoxide dismutase [Fe]	0.347	0.177199	7.85919	0.282	0.757983	0.996433	-0.310472	7.85919	5.32	0.0359	0.295367	277.45	171.361	457.184	171	64.6802	551.544	128.243	224.27	41.4664	112.332	181.078	375.444	360.597	90.9278	251.436
PF3D7_1236000	vesicle transport v-SNARE protein VTI1%2C putative	1.07	-0.0319948	3.83752	3.07	0.0765711	0.92849	-0.355222	3.83752	5.31	0.036	0.295367	12.0997	6.88964	8.36895	10	2.1972	7.04499	8.35851	12.0047	6.06047	4.19149	46.3423	10.8661	23.8022	5.00874	9.56815
PF3D7_1107500	prefoldin%2C putative	-0.263	-0.314654	6.14671	0.312	0.736402	0.996433	-0.286677	6.14671	5.31	0.036	0.295367	48.6803	75.786	111.188	38	29.1129	159.686	93.1377	92.2181	19.4573	33.9511	72.088	106.538	44.1838	18.1085	78.7253
PF3D7_1036900	conserved Plasmodium protein%2C unknown function	-0.0734	-0.028541	11.8653	0.0303	0.970244	0.999886	0.196016	11.8653	5.29	0.0362	0.296097	3529.75	3786.66	3025.26	2125	4761.34	2031.46	3562.99	2893.32	4368.96	4205.74	2863.78	2965.96	2923.54	4606.11	3601.14
PF3D7_1018600	tRNA wybutosine-synthesizing protein%2C putative	-0.147	-0.181938	9.74571	0.248	0.783857	0.996433	0.187893	9.74571	5.29	0.0363	0.296097	685.746	827.196	796.963	490	1000.28	504.734	816.984	799.951	1069.83	934.702	436.819	1187.91	742.858	1003.67	613.088
PF3D7_0630700	bifunctional methylenetetrahydrofolate dehydrogenase/cyclohydrolase%2C putative	0.824	-0.436626	3.72214	2.63	0.105005	0.936979	-0.375233	3.72214	5.29	0.0364	0.296097	7.03473	7.91575	6.53575	6	3.98243	25.6751	10.269	11.8228	1.91383	1.25745	23.1711	16.3617	21.2367	1.54115	18.7729
PF3D7_0827100	translation initiation factor IF-2%2C putative	-0.112	-0.574313	5.19991	0.601	0.561142	0.996433	-0.364912	5.19991	5.26	0.0367	0.298022	9.84862	38.4061	40.0913	24	8.10219	127.279	11.2243	27.1016	26.1557	14.2511	47.2005	51.4581	42.4734	15.7968	24.8287
PF3D7_1251100	conserved Plasmodium protein%2C unknown function	0.317	0.677915	7.85819	5.19	0.0194876	0.819424	0.137702	7.85819	5.24	0.0371	0.299262	283.078	206.689	327.505	244	285.087	114.598	175.29	219.541	113.873	186.94	175.929	240.929	185.714	199.964	289.709
PF3D7_0602200	MYND-type zinc finger protein%2C putative	-0.35	-0.712756	6.06469	1.41	0.275673	0.996433	-0.274195	6.06469	5.23	0.0372	0.299262	36.0178	68.1634	52.3657	41	27.465	178.473	70.3309	92.0363	21.6901	42.7532	77.2371	103.416	61.1447	13.8703	65.6447
PF3D7_1212800	iron-sulfur subunit of succinate dehydrogenase	1.23	0.605549	4.9308	2.79	0.0934618	0.936979	0.35012	4.9308	5.23	0.0373	0.299262	16.8834	14.219	49.4964	9	38.3137	7.98432	11.4631	14.915	35.0869	5.44894	25.7457	19.609	50.7401	30.4377	79.5731
PF3D7_0726500	ubiquitin carboxyl-terminal hydrolase%2C putative	-0.392	-0.204013	11.0524	1.68	0.220043	0.978146	0.139638	11.0524	5.23	0.0373	0.299262	2208.91	1778.99	1970.53	1781	1971.44	1368.14	2550.06	2556.64	1618.78	2817.52	1321.61	2014.86	1924.85	1471.41	2383.44
PF3D7_1032100	mRNA-decapping enzyme subunit 1%2C putative	-0.0859	-0.0910662	9.568	0.058	0.943852	0.99717	0.198163	9.568	5.22	0.0374	0.299576	713.322	770.76	715.745	315	913.487	332.68	778.535	644.436	904.605	878.117	530.362	618.621	729.46	923.919	705.015
PF3D7_1347700	ethanolamine-phosphate cytidylyltransferase	0.0679	0.272963	9.8598	0.4	0.677479	0.996433	0.215612	9.8598	5.21	0.0376	0.300173	940.403	1099.12	953.104	566	1193.36	505.987	857.225	744.111	1060.58	605.251	449.692	771.996	574.389	1484.13	1027.3
PF3D7_1024800	exported protein 3	-0.527	-0.339003	12.103	1.18	0.334067	0.996433	0.229267	12.103	5.19	0.038	0.30062	3565.48	3104.88	2605.61	4617	5067.99	2401.87	4107.97	4965.96	6892.03	5342.89	3368.4	2883.9	2912.71	4499.77	2819.09
PF3D7_1211800	polyubiquitin	-0.047	0.312964	9.86284	0.899	0.427921	0.996433	-0.195127	9.86284	5.18	0.038	0.30062	937.87	775.157	1045.56	1347	654.217	1692.68	843.254	965.835	453.897	365.079	1065.87	1012.92	908.761	535.935	651.845
PF3D7_1217500	conserved Plasmodium protein%2C unknown function	0.0779	0.17834	9.24389	0.274	0.764228	0.996433	0.159974	9.24389	5.19	0.038	0.30062	603.299	552.344	561.756	532	733.866	363.521	569.573	419.256	728.851	444.298	417.08	675.325	485.594	708.929	583.294
PF3D7_0522900	zinc finger protein%2C putative	0.691	0.288911	4.21363	0.874	0.437426	0.996433	0.36715	4.21363	5.16	0.0383	0.301646	15.7578	7.03622	29.9688	5	12.3593	2.19177	10.7467	9.45827	23.6039	11.317	8.5819	11.9902	23.5172	21.9614	41.4216
PF3D7_0507800	conserved Plasmodium protein%2C unknown function	-0.0264	-0.0620917	9.92741	0.0423	0.958711	0.999886	0.140272	9.92741	5.15	0.0385	0.301646	904.948	1000.17	1117.3	476	998.629	611.975	1066.55	821.051	1005.4	927.996	681.403	886.777	976.604	1017.16	1189.6
PF3D7_0526900	transmembrane emp24 domain-containing protein%2C putative	0.183	-0.176685	7.92682	0.55	0.588108	0.996433	-0.238271	7.92682	5.15	0.0386	0.301646	217.514	208.302	375.248	179	66.3281	479.842	250.039	198.442	136.839	116.943	201.675	260.912	528.495	115.201	237.387
PF3D7_1412100	mini-chromosome maintenance complex-binding protein%2C putative	0.811	0.00214371	6.02688	1.1	0.357946	0.996433	0.419544	6.02688	5.14	0.0388	0.301646	23.3553	47.9343	27.6574	13	137.325	3.91388	72.122	29.4662	72.7256	41.4958	64.3643	59.2018	43.0436	131.383	86.9611
PF3D7_1130100	60S ribosomal protein L38	0.105	0.458573	7.98185	1.89	0.186271	0.97209	-0.166836	7.98185	5.13	0.0389	0.301646	295.177	366.617	399.558	164	226.587	372.288	212.784	246.825	125.356	100.177	173.354	318.49	340.643	105.569	242.716
PF3D7_0815200	importin beta%2C putative	-0.0922	0.265562	8.58409	1.6	0.235272	0.995143	0.136837	8.58409	5.11	0.0392	0.301646	477.799	409.86	409.441	348	385.06	232.798	390.701	294.662	348.956	367.175	231.711	265.659	418.178	364.097	394.474
PF3D7_1414700	ubiquitin carboxyl-terminal hydrolase%2C putative	0.259	0.271079	8.45389	0.623	0.549872	0.996433	0.172615	8.45389	5.11	0.0392	0.301646	318.533	447.973	265.575	193	496.019	184.109	296.727	277.018	275.592	344.96	300.367	308.623	312.85	432.293	384.421
PF3D7_0926000	protein kinase%2C putative	0.304	-0.00387001	7.22687	0.47	0.634216	0.996433	0.239724	7.22687	5.11	0.0392	0.301646	107.772	94.8424	164.988	95	179.209	124.305	128.124	76.7575	202.228	50.2979	86.6772	139.012	115.59	206.514	302.305
PF3D7_0919000	nucleosome assembly protein	-0.231	0.129214	10.8166	0.89	0.431425	0.996433	0.171905	10.8166	5.1	0.0394	0.301646	2001.24	1785.15	1507.77	1492	2428.87	1134.56	1634.8	1829.08	1652.59	1972.52	1347.36	1344.28	926.719	1965.74	1728.2
PF3D7_1319100	ubiquitin carboxyl-terminal hydrolase MINDY%2C putative	-0.11	0.314309	9.66954	0.647	0.537803	0.996433	0.252118	9.66954	5.09	0.0394	0.301646	1001.75	722.093	552.51	616	1405.66	282.426	699.249	600.964	1237.29	600.221	518.347	584.773	437.277	1042.2	697.021
PF3D7_0202300	Plasmodium exported protein (hyp11)%2C unknown function	-0.218	-0.331169	4.95006	0.102	0.903929	0.996433	0.493796	4.95006	5.1	0.0394	0.301646	14.6322	19.3496	23.194	5	59.0498	2.03522	59.7036	11.2772	32.2162	26.4064	7.72371	23.4809	3.70574	51.6285	56.6822
PF3D7_0614500	60S ribosomal protein L19	-0.0876	0.0400933	9.92579	0.28	0.759549	0.996433	-0.112517	9.92579	5.09	0.0395	0.301646	1003.43	1189.71	1136.11	773	714.366	1362.19	955.497	1107.53	483.243	685.728	916.547	1167.92	1003.54	552.117	951.364
PF3D7_0618700	trafficking protein particle complex subunit 6A%2C putative	0.249	-0.00434691	4.76863	0.109	0.897321	0.996433	-0.443393	4.76863	5.09	0.0395	0.301646	16.8834	27.2654	54.7569	15	2.47185	71.0761	13.7318	23.8276	3.50869	12.5745	22.3129	38.5935	57.4389	5.00874	16.714
PF3D7_1019400	60S ribosomal protein L30e%2C putative	-0.29	0.268097	8.0253	2.43	0.122146	0.955789	-0.164711	8.0253	5.05	0.0403	0.304244	271.822	290.684	342.091	313	203.241	482.347	230.337	269.743	133.33	134.128	217.122	267.907	278.358	97.0924	197.782
PF3D7_0706100	conserved Plasmodium protein%2C unknown function	1.21	0.328869	4.33781	2.04	0.164945	0.97209	-0.468031	4.33781	5.05	0.0403	0.304244	4.50223	12.8997	21.9187	15	6.17963	41.4872	8.35851	10.9134	5.10355	1.25745	18.8802	73.0655	38.1976	4.62345	12.9594
PF3D7_1355700	NLI interacting factor-like phosphatase%2C putative	0.31	0.494444	9.03629	1.67	0.222429	0.983004	0.177867	9.03629	5.04	0.0403	0.304244	583.039	530.942	719.411	321	693.904	374.48	354.998	368.691	526.623	268.675	255.741	527.195	404.495	718.176	722.819
PF3D7_0529900	RING zinc finger protein%2C putative	-0.286	0.267094	9.25504	1.45	0.265491	0.996433	0.206246	9.25504	5.04	0.0403	0.304244	698.408	456.328	396.37	958	740.045	330.175	529.691	542.759	725.662	559.983	447.117	424.529	296.887	557.511	577.48
PF3D7_0627700	transportin	0.163	0.103475	9.3581	0.139	0.871732	0.996433	0.202648	9.3581	5.04	0.0404	0.304244	570.657	662.138	595.152	437	791.954	278.042	492.316	525.48	956.278	489.147	613.606	548.178	463.502	846.477	713.493
PF3D7_1466400	AP2 domain transcription factor AP2-SP	0.249	0.0293415	9.52952	0.446	0.648455	0.996433	0.186197	9.52952	5.01	0.0408	0.305609	695.313	554.689	609.977	486	905.934	492.366	583.304	529.299	856.44	590.581	637.635	463.997	869.565	1147.77	697.264
PF3D7_0522400	conserved Plasmodium protein%2C unknown function	1.36	1.19715	6.19188	2.24	0.140961	0.97209	-0.5047	6.19188	5.01	0.0409	0.305609	70.3473	29.0244	261.191	48	7.55288	82.8178	27.3443	55.2945	6.37944	14.6702	74.6626	211.203	148.657	30.823	34.2758
PF3D7_0831500	Plasmodium exported protein (PHIST)%2C unknown function	0.0122	0.27204	9.3705	0.387	0.685674	0.996433	0.234013	9.3705	5	0.041	0.305609	608.082	766.802	699.246	423	945.759	320.312	557.512	491.103	959.149	386.875	379.32	542.058	378.84	1021.01	579.176
PF3D7_1465500	potassium channel K2	1.5	1.06849	3.88095	1.88	0.187049	0.97209	0.520301	3.88095	5	0.0411	0.305609	10.13	9.08846	21.2811	1	12.0846	1.72211	4.8957	2.36457	15.3107	0.838298	2.57457	7.61879	11.1172	23.8878	58.3778
PF3D7_0217400	conserved Plasmodium protein%2C unknown function	0.104	-0.228748	4.07464	0.428	0.659329	0.996433	-0.228035	4.07464	5	0.0411	0.305609	12.9439	17.0042	9.08629	8	11.9473	30.9979	13.7318	12.5504	8.29328	7.54468	18.8802	23.8556	17.9586	6.93517	13.6861
PF3D7_1126600	steryl ester hydrolase%2C putative	0.18	-1.13898	4.31189	0.937	0.413514	0.996433	-0.636193	4.31189	4.99	0.0413	0.305609	5.90917	4.10446	5.5793	15	0.549301	85.1661	0.835851	10.7315	10.8451	3.77234	45.4841	13.1143	52.1654	3.46759	1.69562
PF3D7_0719600	60S ribosomal protein L11a%2C putative	-0.0741	0.149107	9.14819	0.511	0.609973	0.996433	-0.145738	9.14819	4.98	0.0413	0.305609	622.152	664.19	692.79	602	328.345	882.189	462.106	618.062	259.962	389.809	551.816	596.139	715.065	280.489	487.249
PF3D7_1356700	DnaJ protein%2C putative	0.782	-0.20974	4.19695	0.97	0.401648	0.996433	-0.522405	4.19695	4.96	0.0418	0.305668	10.13	3.22494	24.7083	11	1.23593	41.8003	3.46281	12.0047	4.78458	5.86809	47.2005	9.61716	54.7309	3.0823	5.57133
PF3D7_0425400	Plasmodium exported protein (PHISTa)%2C unknown function	-1.75	-1.41066	6.312	2.69	0.100481	0.936979	0.463859	6.312	4.95	0.042	0.305668	35.455	33.4221	24.0707	47	113.293	195.694	6.20918	155.698	50.3976	138.319	11.1565	21.1078	33.6367	7.70575	212.437
PF3D7_1011200	conserved Plasmodium protein%2C unknown function	-0.647	0.00890927	4.60743	1.93	0.179467	0.97209	-0.248096	4.60743	4.93	0.0422	0.305668	20.8228	29.3176	33.7149	19	16.067	36.9471	34.8669	34.1953	8.29328	10.0596	18.022	26.8531	15.8206	6.1646	14.5339
PF3D7_1217300	GTP-binding protein%2C putative	0.813	0.411961	7.33139	0.871	0.438793	0.996433	0.437433	7.33139	4.92	0.0425	0.305668	73.1612	152.305	266.85	32	176.738	27.7103	121.437	67.663	244.014	25.5681	75.5207	112.408	117.728	354.464	382.726
PF3D7_0807800	26S proteasome regulatory subunit RPN10%2C putative	-0.00669	-0.129883	8.1198	0.126	0.882623	0.996433	-0.191455	8.1198	4.91	0.0427	0.305668	249.874	305.489	446.982	176	116.04	444.93	315.235	270.288	123.123	196.581	239.435	358.083	468.206	99.7895	271.42
PF3D7_0721300	ATP-dependent RNA helicase DBP7%2C putative	0.0413	-0.15148	9.16499	0.706	0.509219	0.996433	0.107482	9.16499	4.89	0.043	0.305668	489.617	538.271	484.044	445	505.219	426.77	570.17	492.558	551.184	582.198	532.078	519.701	707.653	507.424	662.746
PF3D7_0801000	Plasmodium exported protein (PHISTc)%2C unknown function	-0.659	-0.573001	10.7409	1.8	0.198969	0.977789	0.241742	10.7409	4.88	0.0432	0.305668	1185.49	1583	1341.5	1061	1607.39	1173.54	1742.87	2033.71	1895.97	3151.58	1087.33	1135.57	466.353	2427.7	1151.21
PF3D7_1230800	pre-mRNA-splicing regulator%2C putative	-0.422	-0.47559	7.11868	1.23	0.319858	0.996433	-0.223057	7.11868	4.88	0.0432	0.305668	127.751	192.177	196.71	43	58.2259	253.306	188.544	148.604	59.3288	130.355	80.6699	179.604	197.829	67.8106	95.4392
PF3D7_1353100	Plasmodium exported protein%2C unknown function	0.03	0.31083	8.76952	0.459	0.640446	0.996433	-0.23662	8.76952	4.88	0.0432	0.305668	383.252	476.264	598.101	638	157.375	761.172	331.833	256.101	391.06	158.019	635.061	395.303	461.934	272.784	254.585
PF3D7_0929200	RNA-binding protein%2C putative	-0.0372	-0.134422	10.0159	0.126	0.882434	0.996433	0.172535	10.0159	4.88	0.0432	0.305668	1021.72	722.093	767.313	900	1056.85	572.21	941.049	948.555	1345.74	986.258	977.479	818.458	758.108	1194.01	1140.18
PF3D7_1119000	acyl-CoA-binding protein%2C putative	0.456	-0.358367	5.75361	1.22	0.322964	0.996433	-0.312806	5.75361	4.87	0.0434	0.305668	42.4898	17.2974	35.6278	40	24.5812	130.411	17.4335	35.4685	34.768	20.9574	138.169	76.6875	66.4182	14.2556	50.6264
PF3D7_1201900	conserved protein%2C unknown function	0.548	-0.202196	5.18326	1.45	0.265981	0.996433	-0.309146	5.18326	4.86	0.0437	0.305668	25.6064	36.0607	53.3222	15	6.72893	64.6573	20.7769	35.1047	9.25019	19.7	39.4768	58.7022	79.9584	12.7145	35.8503
PF3D7_0814300	AAA family ATPase%2C putative	0.0916	0.242775	8.58919	0.248	0.783239	0.996433	0.228414	8.58919	4.84	0.0439	0.305668	357.927	452.371	428.889	197	502.885	208.532	362.162	249.917	514.183	215.862	193.093	282.77	280.353	622.239	437.228
PF3D7_0713700	conserved Plasmodium protein%2C unknown function	0.223	-0.00501069	5.67178	0.115	0.892127	0.996433	-0.366834	5.67178	4.85	0.0439	0.305668	49.2431	28.4381	95.4858	43	6.31696	117.573	31.4041	44.7449	21.0522	20.1192	56.6406	70.3177	95.494	7.70575	42.9961
PF3D7_1306600	V-type proton ATPase subunit H%2C putative	0.00236	-0.237955	5.16081	0.14	0.87046	0.996433	-0.351819	5.16081	4.82	0.0443	0.305668	25.6064	27.1188	58.2639	28	4.80638	72.6417	41.4343	41.6528	8.29328	15.9277	35.1858	45.463	61.9998	7.32046	27.8566
PF3D7_1011900	heme oxygenase	0.111	0.206532	4.57929	0.0892	0.91511	0.996433	-0.295914	4.57929	4.81	0.0445	0.305668	27.2948	16.4179	26.4618	25	10.4367	49.0018	15.0453	20.5536	4.78458	11.7362	30.8949	37.5944	14.8229	4.62345	22.7698
PF3D7_1459600	conserved Plasmodium protein%2C unknown function	0.142	-0.0548431	8.03786	0.269	0.76756	0.996433	0.183711	8.03786	4.81	0.0446	0.305668	208.228	259.314	288.051	208	175.227	185.518	228.904	209.355	314.507	189.874	145.892	222.694	242.868	434.219	312.721
PF3D7_0529000	conserved Plasmodium protein%2C unknown function	0.00383	0.154671	8.78332	0.176	0.840052	0.996433	0.188872	8.78332	4.81	0.0446	0.305668	496.089	363.392	418.049	343	538.727	231.545	445.031	338.133	557.563	298.434	293.501	347.342	280.211	600.278	490.156
PF3D7_0717900	thioredoxin-like protein	0.265	-0.0419305	5.02834	0.141	0.869531	0.996433	-0.432264	5.02834	4.81	0.0446	0.305668	22.5111	12.3134	55.0757	30	4.25708	95.9684	8.35851	28.011	14.3537	8.38298	39.4768	42.7152	67.1308	7.70575	18.1674
PF3D7_1423200	peptidyl-prolyl cis-trans isomerase	-0.0737	-0.783285	6.13599	1.07	0.369455	0.996433	-0.378063	6.13599	4.8	0.0447	0.305668	58.529	33.2755	77.0741	33	18.4016	185.518	101.854	65.1166	12.7589	46.5255	39.4768	159.62	147.089	6.93517	48.083
PF3D7_1434300	Hsp70/Hsp90 organizing protein	-0.319	-0.697625	9.03705	3.39	0.0611094	0.890776	-0.168444	9.03705	4.8	0.0448	0.305668	422.928	519.654	568.451	266	205.713	696.671	715.369	708.279	212.116	608.604	664.239	667.456	616.72	240.419	447.886
PF3D7_1233700	homocysteine S-methyltransferase%2C putative	1.03	0.344038	4.32793	1.24	0.316467	0.996433	0.448438	4.32793	4.8	0.0448	0.305668	5.06501	22.5746	9.48481	5	29.2503	1.09589	20.0604	5.82047	20.0952	2.93404	6.00733	17.9853	32.0689	20.0349	60.8001
PF3D7_0810000	acyl-CoA binding protein%2C putative	-0.172	0.0449687	4.95131	0.159	0.854016	0.996433	-0.253419	4.95131	4.8	0.0449	0.305668	22.7925	48.9604	32.9179	18	21.0108	62.1525	32.7176	36.0142	10.5261	9.64043	31.753	29.6009	21.5218	11.5586	31.6112
PF3D7_0808300	ubiquitin regulatory protein%2C putative	-0.0964	0.248788	7.89391	1.02	0.38379	0.996433	0.154774	7.89391	4.79	0.045	0.305668	227.363	203.171	250.192	162	427.631	214.637	241.561	214.266	163.314	171.851	141.601	219.196	170.606	246.199	245.744
PF3D7_0912500	SAP domain-containing protein%2C putative	0.23	0.257912	8.11542	1.12	0.350848	0.996433	-0.118508	8.11542	4.78	0.0451	0.305668	299.117	372.334	413.825	170	190.607	358.825	273.92	225.362	155.02	144.187	240.293	343.22	266.671	224.623	321.683
PF3D7_1002100	EMP1-trafficking protein	-0.197	0.0980949	12.3238	0.212	0.811679	0.996433	0.294	12.3238	4.78	0.0451	0.305668	4253.2	4249.15	2963.57	7237	6177.16	2061.99	3811.24	4889.74	7884.35	4664.71	3915.92	3121.71	1629.95	7383.26	3780.75
PF3D7_0923300	perforin-like protein 3	-0.0658	0.087537	4.87247	0.0935	0.911225	0.996433	0.23917	4.87247	4.78	0.0451	0.305668	20.26	31.8096	33.4758	28	18.6762	14.2465	26.7472	22.7362	31.8972	24.7298	12.0147	16.1119	42.3309	24.2731	36.3347
PF3D7_0813300	conserved Plasmodium protein%2C unknown function	-0.158	-0.68968	8.75553	2.79	0.0933242	0.936979	-0.190539	8.75553	4.77	0.0453	0.305668	345.265	563.045	374.77	143	180.583	418.629	594.171	530.391	204.461	502.56	653.941	520.95	518.233	323.641	274.448
PF3D7_0616100	conserved Plasmodium protein%2C unknown function	0.61	-0.144762	4.76996	0.891	0.430949	0.996433	-0.42274	4.76996	4.77	0.0453	0.305668	9.84862	38.5526	37.3813	9	5.08103	63.2483	18.6275	27.1016	5.10355	6.70638	19.7384	44.0891	65.4205	4.62345	28.9467
PF3D7_1108600	endoplasmic reticulum-resident calcium binding protein	0.213	-0.0831084	8.9695	0.358	0.704961	0.996433	-0.231675	8.9695	4.77	0.0453	0.305668	353.988	368.522	623.367	557	163.692	1061.76	352.49	399.066	257.092	281.249	768.939	553.674	854.03	203.432	444.495
PF3D7_1013500	phosphoinositide-specific phospholipase C	-0.0483	0.514918	7.66492	3.51	0.0563553	0.890776	0.150082	7.66492	4.77	0.0454	0.305668	201.193	231.169	267.966	199	294.563	115.225	179.23	196.805	106.218	202.03	112.423	261.787	160.914	95.5513	230.968
PF3D7_1404800	conserved Plasmodium protein%2C unknown function	0.103	0.397522	10.8388	0.658	0.532332	0.996433	0.225505	10.8388	4.77	0.0454	0.305668	2001.24	1784.71	1375.06	1733	2788.25	884.851	1495.1	1324.16	2127.86	1333.73	1416.01	1104.35	912.324	2815.3	1666.19
PF3D7_0511000	translationally-controlled tumor protein homolog	-0.184	-0.241458	8.1688	0.186	0.832137	0.996433	-0.261695	8.1688	4.77	0.0454	0.305668	171.647	212.846	334.758	302	134.167	848.999	255.651	315.033	112.597	121.134	298.65	374.07	362.877	81.6809	267.06
PF3D7_1460300	60S ribosomal protein L29%2C putative	-0.0692	0.351674	7.21951	1.66	0.223868	0.985728	-0.160607	7.21951	4.75	0.0457	0.305668	144.353	204.344	216.078	137	121.807	236.398	122.273	143.147	88.3553	65.8064	132.161	144.008	197.259	60.8754	119.541
PF3D7_0319500	RNA-binding protein%2C putative	-0.144	-0.419997	7.08617	0.38	0.690509	0.996433	-0.326227	7.08617	4.75	0.0457	0.305668	98.7676	257.995	169.372	61	17.0283	189.275	168.722	175.887	39.2336	113.17	127.87	214.076	212.795	31.5936	114.091
PF3D7_1309300	U4/U6 small nuclear ribonucleoprotein PRP3%2C putative	-0.258	-0.334443	8.65294	2.3	0.13442	0.97209	0.102764	8.65294	4.74	0.0459	0.305668	310.654	407.808	408.166	220	376.958	345.518	443.837	448.358	340.343	477.411	296.934	410.291	433.714	294.36	451.52
PF3D7_1219900	ribulose-phosphate 3-epimerase%2C putative	0.48	0.257103	4.79751	0.166	0.848887	0.996433	-0.579493	4.79751	4.74	0.0459	0.305668	16.0392	12.0202	21.3608	41	1.23593	93.9332	3.46281	22.7362	5.42253	4.19149	40.3349	51.3332	52.7355	1.92644	11.8693
PF3D7_1475600	bromodomain protein%2C putative	0.0672	-0.0674004	8.96519	0.135	0.874385	0.996433	0.160868	8.96519	4.74	0.046	0.305668	486.803	454.13	461.089	270	536.392	271.154	527.541	424.531	572.555	421.664	389.618	465.745	364.017	629.174	651.118
PF3D7_1102900	Plasmodium exported protein (hyp11)%2C unknown function	-0.397	0.235682	8.45661	1.08	0.36368	0.996433	0.259538	8.45661	4.73	0.0461	0.305668	424.054	369.842	296.978	207	591.185	129.784	306.28	362.688	362.99	453.519	169.922	370.573	56.1562	277.792	438.681
PF3D7_0323600	conserved Plasmodium protein%2C unknown function	0.653	0.708561	4.62065	0.911	0.423508	0.996433	-0.384302	4.62065	4.73	0.0462	0.305668	25.325	31.2232	61.8505	11	6.17963	39.6085	12.0601	19.4622	3.50869	7.54468	15.4474	36.2205	50.0274	4.23816	19.6208
PF3D7_1128400	geranylgeranyl pyrophosphate synthase%2C putative	-0.0359	-0.341896	6.62432	0.577	0.573643	0.996433	-0.211515	6.62432	4.72	0.0463	0.305668	89.4818	79.7439	132.309	48	51.7716	166.418	73.6743	128.414	32.5352	84.2489	144.176	146.88	107.181	35.0612	89.3834
PF3D7_0313400	conserved Plasmodium protein%2C unknown function	0.505	0.0282367	5.57795	0.573	0.575971	0.996433	-0.366111	5.57795	4.72	0.0463	0.305668	20.26	45.7355	64.0823	43	9.47544	117.73	21.6127	23.1	22.0091	19.2809	47.2005	98.6696	108.749	15.7968	25.5554
PF3D7_1426200	protein arginine N-methyltransferase 1	0.438	0.114995	7.86514	0.489	0.622568	0.996433	-0.311519	7.86514	4.72	0.0463	0.305668	236.93	199.506	427.534	176	50.1237	483.286	159.528	204.626	71.7687	106.464	156.191	342.096	590.21	70.5076	213.406
PF3D7_1009700	tubulin--tyrosine ligase%2C putative	1.03	-0.153781	5.39279	1.68	0.220603	0.978146	0.460694	5.39279	4.71	0.0466	0.305668	25.325	10.4077	18.6508	11	54.2434	3.13111	39.5238	4.72914	69.8549	7.54468	24.0293	31.9739	47.8895	97.863	101.011
PF3D7_1020900	ADP-ribosylation factor	0.138	0.179148	7.90485	0.193	0.826112	0.996433	-0.192385	7.90485	4.7	0.0467	0.305668	247.06	187.193	341.932	276	112.195	413.463	206.216	218.632	140.986	96.4043	254.024	247.423	378.128	109.036	222.611
PF3D7_1445600	RNA-binding protein%2C putative	0.0623	0.174886	9.96702	0.191	0.828135	0.996433	0.181539	9.96702	4.7	0.0467	0.305668	1150.6	866.628	1121.92	563	1254.88	562.034	931.615	791.039	1249.09	652.615	575.846	877.41	820.108	1356.98	1132.19
PF3D7_0213700	conserved protein%2C unknown function	-0.355	-0.14311	4.91463	0.162	0.851544	0.996433	-0.431525	4.91463	4.7	0.0467	0.305668	17.7275	8.5021	16.2597	43	14.2818	75.6162	28.5383	37.1055	16.9055	5.02979	56.6406	36.3454	29.6459	7.32046	5.93467
PF3D7_1120500	tRNA nucleotidyltransferase%2C putative	0.0885	0.221756	8.1782	0.313	0.735676	0.996433	0.174132	8.1782	4.7	0.0468	0.305668	296.303	327.331	296.58	170	359.792	142.622	265.204	227.362	320.886	235.981	209.398	301.879	154.073	320.559	385.754
PF3D7_1350000	conserved Plasmodium protein%2C unknown function	-0.941	-0.0454191	4.25579	0.775	0.478609	0.996433	0.543427	4.25579	4.68	0.0471	0.305668	3.93945	9.8214	26.7807	5	61.5217	1.72211	37.2551	3.81969	31.8972	2.51489	3.43276	9.61716	12.685	5.00874	22.6486
PF3D7_0905100	nucleoporin NUP100/NSP100%2C putative	-0.0742	-0.134731	7.83925	0.095	0.909958	0.996433	0.195815	7.83925	4.68	0.0472	0.305668	184.591	212.113	189.457	142	279.045	98.7864	246.457	221.906	285.799	211.251	182.795	191.094	175.88	308.23	184.702
PF3D7_1455400	hemolysin III	0.175	0.34518	7.48875	0.347	0.71255	0.996433	0.25538	7.48875	4.67	0.0473	0.305668	174.461	190.418	109.195	173	246.087	45.8707	158.453	155.334	149.279	203.287	129.587	197.339	59.2918	246.584	179.251
PF3D7_1324200	micro-fibrillar-associated protein%2C putative	-0.68	-0.950568	5.94401	2.07	0.160538	0.97209	-0.324985	5.94401	4.67	0.0474	0.305668	28.7017	83.7018	68.8645	16	19.7748	84.853	138.035	82.0323	14.9917	63.2915	60.9315	90.4263	82.3814	13.0998	29.6734
PF3D7_0418700	RNA-binding protein NOB1%2C putative	-0.319	-0.292725	7.73837	0.762	0.484177	0.996433	-0.181964	7.73837	4.67	0.0474	0.305668	185.998	325.279	222.136	87	147.075	286.027	321.325	257.374	87.0794	179.396	179.362	327.858	224.197	83.2221	178.161
PF3D7_0215100	RING zinc finger protein%2C putative	-0.108	-0.182989	4.81511	0.0388	0.962041	0.999886	-0.426911	4.81511	4.67	0.0474	0.305668	18.0089	9.8214	35.1496	32	5.49301	89.8627	19.4634	21.8268	6.37944	12.5745	28.3203	36.5952	56.1562	4.23816	9.2048
PF3D7_1454700	6-phosphogluconate dehydrogenase%2C decarboxylating%2C putative	-0.858	-0.474637	8.1496	3.7	0.0496367	0.890776	0.194811	8.1496	4.67	0.0475	0.305668	158.141	188.952	302.717	383	218.347	361.486	299.951	381.059	123.442	497.949	140.743	244.676	203.245	125.218	311.389
PF3D7_1335700	conserved Plasmodium protein%2C unknown function	0.8	-0.249619	4.16431	1.57	0.239982	0.995143	-0.410252	4.16431	4.65	0.0477	0.305668	4.50223	12.8997	20.0855	8	3.43313	21.7612	8.71673	12.9142	1.59486	11.7362	48.9168	36.845	31.6413	3.85287	4.96575
PF3D7_0606600	conserved Plasmodium protein%2C unknown function	-0.318	-0.262327	9.47267	0.726	0.500023	0.996433	0.178559	9.47267	4.65	0.0478	0.305668	610.896	745.4	603.92	318	851.141	345.518	871.554	694.819	928.528	764.528	455.699	608.379	635.819	754.008	627.137
PF3D7_0524700	mitochondrial import receptor subunit TOM22%2C putative	0.099	-0.472397	4.81709	0.605	0.55915	0.996433	-0.326339	4.81709	4.65	0.0478	0.305668	16.602	7.62258	36.1061	22	6.72893	79.8432	18.2693	16.9158	17.5435	10.0596	59.2151	19.9837	25.6551	13.0998	25.9188
PF3D7_1107200	conserved Plasmodium protein%2C unknown function	0.132	0.194718	4.73026	0.0272	0.973179	0.999886	-0.559393	4.73026	4.65	0.0478	0.305668	11.2556	5.27717	32.9976	40	1.6479	97.0643	13.3736	7.82126	9.56916	6.28723	48.0587	22.8564	50.0274	3.0823	7.14583
PF3D7_0520800	conserved Plasmodium protein%2C unknown function	1.24	-0.41403	4.82585	3.41	0.0601522	0.890776	-0.445675	4.82585	4.65	0.0479	0.305668	9.56724	10.8475	28.295	10	5.35568	74.8334	10.6272	4.91103	12.7589	4.61064	60.0733	13.7388	108.749	12.3292	22.8909
PF3D7_0709000	chloroquine resistance transporter	0.27	0.404825	9.57514	1.15	0.343532	0.996433	0.167198	9.57514	4.64	0.048	0.305668	828.973	659.06	756.952	817	879.43	436.476	614.709	664.807	649.108	518.068	590.435	710.046	410.767	1087.67	876.757
PF3D7_0920400	conserved Plasmodium protein%2C unknown function	0.176	-0.150467	3.70604	0.119	0.888327	0.996433	-0.45384	3.70604	4.64	0.0481	0.305668	4.78362	5.86352	20.3246	11	0.823951	29.2758	16.717	4.18347	3.82767	3.77234	15.4474	10.7412	28.3631	2.31172	4.6024
PF3D7_1320000	golgi protein 1	-0.158	0.0277085	9.65246	0.352	0.70905	0.996433	0.147293	9.65246	4.63	0.0483	0.306409	669.706	751.41	621.534	1000	821.617	612.601	777.341	700.276	937.14	646.328	680.545	591.143	668.173	777.51	786.284
PF3D7_1405400	DNA mismatch repair protein%2C putative	0.574	-0.327934	3.99125	1.18	0.333865	0.996433	-0.40024	3.99125	4.61	0.0487	0.306762	7.03473	6.44987	19.2884	10	2.05988	28.4931	5.25392	14.3693	4.78458	6.70638	26.6039	26.6033	38.3401	3.0823	5.08686
PF3D7_0906600	zinc finger protein%2C putative	-0.112	0.054182	10.7676	0.148	0.863753	0.996433	0.189552	10.7676	4.61	0.0487	0.306762	1397.94	1634.02	1133.48	1922	2306.93	1265.28	1360.29	1441.84	2100.11	1652.29	1588.51	1178.04	1208.78	2104.05	1297.39
PF3D7_1343200	tRNA guanosine-2'-O-methyltransferase%2C putative	0.631	0.0497281	6.31492	1.02	0.385606	0.996433	-0.34084	6.31492	4.6	0.0488	0.306762	54.5895	93.8163	149.047	39	12.0846	150.45	59.823	54.3851	23.6039	37.7234	63.5061	104.165	233.461	32.7494	65.4025
PF3D7_0818500	zinc finger protein%2C putative	0.103	0.371835	9.63547	0.754	0.487752	0.996433	0.193342	9.63547	4.59	0.049	0.306762	674.209	711.392	556.814	1016	1249.66	478.276	614.35	627.156	855.483	546.989	722.596	677.448	454.95	941.643	647.243
PF3D7_1425700	conserved Plasmodium protein%2C unknown function	0.0771	-0.153109	4.81522	0.0666	0.935803	0.99717	-0.437883	4.81522	4.59	0.0491	0.306762	14.3509	35.1811	57.148	12	2.1972	68.8843	18.7469	32.1945	4.46561	12.5745	18.022	46.4621	50.8826	3.85287	19.7419
PF3D7_0930800	conserved Plasmodium membrane protein%2C unknown function	1.05	-0.632617	5.00561	1.57	0.240345	0.995143	-0.615208	5.00561	4.59	0.0492	0.306762	9.28585	2.93176	7.3328	25	1.78523	79.5301	4.8957	10.3677	18.1814	3.35319	134.736	28.6017	94.3538	5.00874	4.11794
PF3D7_1208800	zinc finger protein%2C putative	0.154	0.0623103	8.87889	0.164	0.850572	0.996433	0.171553	8.87889	4.58	0.0492	0.306762	428.274	475.971	463.321	248	561.111	283.835	462.584	328.675	594.245	301.368	293.501	401.173	582.086	611.836	517.043
PF3D7_0612600	cytoplasmic tRNA 2-thiolation protein 1%2C putative	-0.00975	-0.086565	5.5599	0.0248	0.975527	0.999886	-0.267937	5.5599	4.58	0.0492	0.306762	31.2342	41.7776	62.1694	29	32.5461	105.675	43.9419	51.2929	14.9917	19.7	38.6186	73.8148	78.1055	14.2556	31.0056
PF3D7_0305300	conserved Plasmodium membrane protein%2C unknown function	-0.191	0.202481	10.6011	0.74	0.493706	0.996433	0.196006	10.6011	4.57	0.0496	0.308445	1702.69	1602.21	1238.45	1411	2103.82	743.481	1386.8	1428.38	1406.67	1967.49	1069.31	1544.99	626.27	1754.6	1221.94
PF3D7_0210500	conserved Plasmodium protein%2C unknown function	0.509	-0.239357	4.59908	0.48	0.628119	0.996433	-0.54254	4.59908	4.56	0.0498	0.308823	7.8789	7.47599	40.4898	15	1.78523	81.5653	2.14933	18.7347	4.46561	7.54468	18.8802	72.3161	44.7539	5.77931	9.56815
PF3D7_1217400	conserved Plasmodium protein%2C unknown function	1.88	0.735986	7.29517	2.82	0.091248	0.936979	0.578388	7.29517	4.53	0.0503	0.308939	79.3518	50.2797	219.506	14	108.075	7.98432	63.6441	35.1047	171.288	11.317	32.6112	64.0728	409.056	369.876	602.43
PF3D7_0103900	parasite-infected erythrocyte surface protein	0.549	-0.024319	5.13672	0.582	0.571097	0.996433	-0.383166	5.13672	4.53	0.0503	0.308939	29.2645	7.47599	33.2367	43	4.11976	68.8843	19.4634	20.9173	12.4399	16.3468	60.9315	105.164	32.4965	10.4028	20.3474
PF3D7_1010700	dolichyl-phosphate-mannose--protein mannosyltransferase%2C putative	0.0545	-0.0584728	6.9705	0.0387	0.962121	0.999886	-0.249778	6.9705	4.53	0.0503	0.308939	124.655	59.3681	170.966	126	56.8526	311.388	96.8393	102.222	58.3719	58.2617	134.736	162.742	191.701	35.4464	120.995
PF3D7_0826900	conserved Plasmodium protein%2C unknown function	1.78	0.309558	5.63304	6.88	0.00763232	0.70468	0.343303	5.63304	4.52	0.0505	0.308939	18.5717	24.7734	71.3354	7	19.0882	7.51465	24.5979	17.6433	37.9577	18.8617	48.0587	38.4687	76.2527	60.8754	226.85
PF3D7_0219900	Plasmodium exported protein%2C unknown function	0.115	-0.105531	7.29888	0.441	0.651421	0.996433	0.147976	7.29888	4.52	0.0507	0.308939	95.9537	152.452	155.981	113	164.378	153.268	138.154	123.503	166.822	103.949	94.4009	167.863	193.268	195.726	167.019
PF3D7_1430000	conserved Plasmodium protein%2C unknown function	0.934	0.031937	4.77706	0.743	0.492534	0.996433	-0.654078	4.77706	4.51	0.0508	0.308939	7.59751	7.62258	41.4462	20	0.549301	93.1504	4.41807	10.1858	8.61225	3.77234	34.3276	41.3413	103.903	2.31172	6.41914
PF3D7_1223400	phospholipid-transporting ATPase%2C putative	-0.0815	0.103033	11.3163	0.285	0.755931	0.996433	0.151473	11.3163	4.51	0.0509	0.308939	2472.85	2966.35	2309.59	2083	2768.48	1354.83	2854.31	2258.71	2494.04	2381.19	1733.54	2353.71	1966.04	2843.81	2574.8
PF3D7_0730400	IMP1-like protein%2C putative	0.746	0.51549	3.83069	0.562	0.58177	0.996433	0.426215	3.83069	4.5	0.051	0.308939	10.6928	7.03622	15.622	0	24.0319	2.818	8.59732	8.18504	13.7158	2.93404	5.14914	10.1168	5.27355	20.4202	36.8192
PF3D7_0915900	conserved Plasmodium protein%2C unknown function	0.0272	-0.0170143	6.29294	0.0107	0.989404	0.999886	-0.192705	6.29294	4.51	0.051	0.308939	79.6332	77.9848	100.109	34	67.0147	114.129	77.7341	76.2118	55.5012	35.6277	66.9388	119.902	128.846	36.217	47.8407
PF3D7_1142500	60S ribosomal protein L28	-0.887	0.17237	7.18902	3.49	0.0569375	0.890776	0.252636	7.18902	4.5	0.0511	0.308939	91.1701	67.2839	167.06	350	174.678	219.647	87.0479	139.873	103.347	134.547	60.9315	58.952	71.2642	98.2483	135.65
PF3D7_1116300	peptidyl-prolyl cis-trans isomerase	0.154	-0.0244944	7.53688	0.0966	0.908473	0.996433	-0.284724	7.53688	4.49	0.0514	0.308939	113.681	281.156	234.729	156	53.1448	422.386	156.782	170.431	59.0098	95.9851	124.438	328.108	316.27	44.6933	189.91
PF3D7_1405000	conserved Plasmodium protein%2C unknown function	0.916	0.353578	6.48654	1.65	0.225471	0.987178	0.333487	6.48654	4.47	0.0517	0.308939	69.7845	60.1011	106.007	27	100.385	23.0136	68.301	37.1055	113.873	26.4064	36.044	93.1741	79.6733	223.081	152
PF3D7_1449300	transcription factor IIIb subunit%2C putative	-0.128	-0.00182017	9.06383	0.0987	0.906565	0.996433	0.198431	9.06383	4.47	0.0518	0.308939	545.051	518.482	536.968	335	587.614	314.05	608.261	470.003	534.597	515.553	302.083	493.972	179.871	737.44	712.403
PF3D7_0629900	sec14-like cytosolic factor or phosphatidylinositol/phosphatidylcholine transfer protein%2C putative	0.0123	0.255193	8.53359	0.889	0.43196	0.996433	0.133225	8.53359	4.46	0.0519	0.308939	383.534	402.97	436.62	289	425.159	328.296	325.146	279.201	366.818	235.981	193.093	363.204	274.082	423.431	458.544
PF3D7_1123500	conserved Plasmodium protein%2C unknown function	-0.286	0.0555306	7.90063	2.02	0.167626	0.97209	0.110731	7.90063	4.45	0.0522	0.308939	196.691	243.922	239.033	287	235.65	221.995	249.561	259.193	168.736	220.472	156.191	206.332	221.774	179.544	235.449
PF3D7_0303400	palmitoyltransferase DHHC1	0.481	-0.104972	3.65983	1.28	0.306403	0.996433	0.242764	3.65983	4.45	0.0522	0.308939	7.31612	6.1567	15.1438	4	9.20079	3.28766	11.8213	8.9126	6.69841	11.7362	9.44009	9.86696	12.9701	10.4028	23.7387
PF3D7_0531400	conserved Plasmodium protein%2C unknown function	-0.712	-0.517946	7.61763	2.08	0.160009	0.97209	0.215241	7.61763	4.45	0.0523	0.308939	134.785	203.757	160.206	124	180.72	101.291	189.022	304.847	113.873	444.298	119.288	215.699	93.9262	95.166	215.707
PF3D7_0314600	conserved Plasmodium protein%2C unknown function	0.495	-0.100115	6.30922	1.21	0.32687	0.996433	-0.278624	6.30922	4.45	0.0523	0.308939	66.4079	77.8382	133.345	29	25.6798	120.548	77.3759	64.2071	38.5956	34.7894	49.775	135.015	214.79	31.5936	67.2193
PF3D7_1343600	UDP-N-acetylglucosamine pyrophosphorylase%2C putative	1.01	-0.12309	4.57233	2.11	0.155894	0.97209	0.386882	4.57233	4.44	0.0524	0.308939	7.03473	13.7793	12.5136	4	35.4299	7.04499	23.4038	8.36693	23.6039	4.19149	13.731	31.849	8.69423	52.3991	55.9555
PF3D7_1467400	50S ribosomal protein L22%2C apicoplast%2C putative	0.0527	-0.243851	4.4439	0.221	0.803977	0.996433	-0.296044	4.4439	4.44	0.0524	0.308939	15.195	27.1188	29.4906	12	3.15848	43.6789	19.1052	20.0079	7.9743	10.4787	18.022	28.1021	29.0758	4.62345	24.102
PF3D7_0604500	conserved Plasmodium protein%2C unknown function	-0.249	-0.108911	12.0732	0.321	0.730133	0.996433	0.185101	12.0732	4.44	0.0525	0.308939	3877.26	4506.85	3585.74	2371	5717.81	2430.52	4307.38	3611.6	5309.29	5210.02	3277.43	3811.02	2823.34	4663.13	3693.43
PF3D7_1408600	40S ribosomal protein S8e%2C putative	-0.0852	-0.110883	10.536	0.143	0.868038	0.996433	-0.131893	10.536	4.44	0.0525	0.308939	1510.22	1431.58	1468.07	1529	782.479	2291.66	1235.87	1552.25	948.304	1137.15	1760.15	1555.61	1792.86	975.163	1142.85
PF3D7_1364200	conserved Plasmodium protein%2C unknown function	0.134	0.118248	9.1873	0.0998	0.905609	0.996433	0.200268	9.1873	4.44	0.0525	0.308939	565.874	617.868	481.414	315	756.524	299.177	546.049	401.977	719.601	463.579	384.469	498.219	460.937	949.348	517.528
PF3D7_0612900	nucleolar GTP-binding protein 1%2C putative	-0.131	-0.244358	10.0412	0.895	0.429398	0.996433	0.110835	10.0412	4.43	0.0527	0.308939	977.265	712.271	981.957	898	935.459	790.761	1290.79	1197.02	818.482	1060.87	828.154	986.071	1105.31	983.254	1186.21
PF3D7_1309000	conserved Plasmodium protein%2C unknown function	-0.12	-0.171987	7.75376	0.42	0.664338	0.996433	-0.118133	7.75376	4.43	0.0527	0.308939	226.237	209.621	275.299	170	104.504	313.893	194.873	239.367	133.968	171.432	199.958	267.782	214.078	167.215	181.916
PF3D7_0509000	alpha-soluble NSF attachment protein%2C putative	0.554	-0.502848	5.83361	1.45	0.265924	0.996433	-0.388522	5.83361	4.42	0.0529	0.308939	18.8531	39.8719	75.3206	33	4.39441	168.923	18.7469	53.8394	11.483	24.7298	86.6772	114.032	91.7883	14.2556	69.3993
PF3D7_0935500	Plasmodium exported protein%2C unknown function	0.621	0.868561	5.3338	1.44	0.26865	0.996433	-0.305524	5.3338	4.42	0.0529	0.308939	151.669	31.5164	20.0058	29	18.2642	35.2249	26.8666	16.7339	26.4747	10.4787	36.044	22.2319	60.0044	27.3554	34.518
PF3D7_1248900	26S protease regulatory subunit 8%2C putative	-0.114	-0.326283	7.68896	0.441	0.651392	0.996433	-0.21324	7.68896	4.42	0.0529	0.308939	119.872	242.163	180.53	175	101.621	426.77	283.712	198.806	97.6055	110.655	230.853	246.549	295.461	52.0138	223.216
PF3D7_0517900	zinc finger protein%2C putative	-0.247	0.0616732	4.05103	0.256	0.777184	0.996433	-0.277631	4.05103	4.42	0.0529	0.308939	13.2253	10.9941	28.2153	16	5.08103	37.1036	7.28384	14.0055	7.01739	8.38298	16.3056	18.9845	11.8299	7.32046	8.59922
PF3D7_0807300	ras-related protein Rab-18	0.0581	0.60607	7.43866	2.35	0.130109	0.97209	0.198068	7.43866	4.41	0.0531	0.309136	140.976	157.875	297.058	135	330.13	139.96	177.081	128.778	94.0968	86.3447	66.0807	118.029	174.455	210.367	165.807
PF3D7_1447100	conserved Plasmodium protein%2C unknown function	-0.327	0.144993	7.14218	1.12	0.353018	0.996433	-0.195501	7.14218	4.41	0.0533	0.309403	144.353	270.162	187.863	62	116.314	209.941	186.872	174.25	70.4928	58.6809	105.557	164.866	69.2688	79.3692	131.047
PF3D7_0208700	conserved Plasmodium protein%2C unknown function%2C unspecified product	0.0829	-0.225265	6.86534	0.192	0.827207	0.996433	-0.325582	6.86534	4.4	0.0534	0.309403	74.5682	83.9949	165.068	112	23.3453	339.725	59.3454	145.694	28.0695	51.5553	107.274	195.466	174.455	38.1435	106.219
PF3D7_1351900	conserved Plasmodium protein%2C unknown function	0.442	0.0820475	6.69071	0.503	0.614696	0.996433	-0.311853	6.69071	4.39	0.0535	0.309823	73.4426	147.028	179.733	30	47.2399	201.956	80.7193	83.6693	40.8284	41.9149	50.6332	174.233	271.089	35.0612	81.632
PF3D7_0608300	conserved Plasmodium protein%2C unknown function	1.73	0.233472	4.15622	3.47	0.0578726	0.890776	-0.511549	4.15622	4.39	0.0538	0.309903	11.8183	3.51811	16.7379	11	1.23593	26.1447	1.55229	9.27638	3.50869	2.93404	20.5966	54.8303	68.4136	2.69701	5.81356
PF3D7_1202100	SRAP domain-containing protein%2C putative	0.302	-0.27093	7.03558	0.32	0.731313	0.996433	-0.499863	7.03558	4.38	0.0538	0.309903	69.2218	104.81	207.072	99	4.53173	356.79	78.4506	158.608	16.9055	57.8426	97.8337	294.135	345.489	18.8791	63.7069
PF3D7_0319600	elongation factor 1-delta%2C putative	-0.0229	0.557687	7.52692	1.55	0.245107	0.995143	-0.241875	7.52692	4.38	0.054	0.31058	172.21	322.2	319.535	129	165.614	335.655	184.723	192.803	49.1217	59.5192	81.5281	283.144	206.809	60.8754	154.907
PF3D7_1448500	conserved Plasmodium protein%2C unknown function	2.01	-0.0769123	4.82431	5.74	0.0141439	0.812145	-0.442651	4.82431	4.36	0.0543	0.311757	9.56724	4.39764	7.89073	20	2.33453	15.8121	19.8216	6.18425	9.88814	3.35319	168.205	13.2392	45.6091	15.0262	20.4686
PF3D7_0720200	conserved Plasmodium protein%2C unknown function	-0.362	-0.316549	5.70668	0.71	0.507761	0.996433	-0.192967	5.70668	4.35	0.0547	0.312184	45.5851	42.9503	47.4241	42	34.7433	119.295	53.375	52.0205	26.4747	33.1128	59.2151	62.9487	32.639	22.732	46.5085
PF3D7_1352500	thioredoxin-related protein%2C putative	0.712	0.720428	6.96076	0.419	0.665012	0.996433	-0.606621	6.96076	4.35	0.0547	0.312184	57.6848	30.1971	211.615	200	4.94371	378.238	36.2998	47.4732	54.8632	13.4128	262.606	102.042	334.657	31.2083	30.1578
PF3D7_1359000	conserved Plasmodium protein%2C unknown function	0.138	0.112229	8.34694	0.188	0.830645	0.996433	0.145001	8.34694	4.35	0.0547	0.312184	300.524	389.631	315.47	192	345.922	214.168	318.579	225.18	354.378	244.364	186.227	394.429	276.077	370.647	430.567
PF3D7_1307000	exosome complex component RRP40%2C putative	-0.0404	0.382288	6.44001	1.56	0.242854	0.995143	-0.159914	6.44001	4.33	0.055	0.313111	105.24	128.558	122.426	50	82.6698	116.79	96.0034	80.0315	32.5352	46.9447	67.797	104.415	81.6687	43.1522	77.5141
PF3D7_1407300	pre-mRNA-splicing factor 38B%2C putative	-0.223	-0.587839	8.23748	5.58	0.0155306	0.812145	-0.104129	8.23748	4.33	0.0552	0.313369	251.281	254.184	286.696	167	179.209	434.754	324.071	288.477	266.023	295.5	381.895	335.477	383.401	184.553	237.266
PF3D7_0727000	vacuolar protein sorting-associated protein 53%2C putative	-0.134	-1.46586	6.17808	2.68	0.101224	0.936979	0.415176	6.17808	4.32	0.0553	0.313369	10.9742	9.23504	67.1907	44	28.701	42.4265	36.2998	24.0095	59.9668	298.015	85.819	59.4516	101.765	23.8878	54.8654
PF3D7_1016700	Plasmodium exported protein (PHISTc)%2C unknown function	0.154	0.379674	9.72419	0.583	0.570472	0.996433	0.216664	9.72419	4.31	0.0556	0.314715	902.415	1063.35	799.594	499	1159.71	396.711	665.815	588.777	1074.3	567.109	487.452	659.712	577.667	1412.08	728.875
PF3D7_1461300	40S ribosomal protein S28e%2C putative	-0.069	-0.0604663	8.08553	0.0821	0.921581	0.996433	-0.109772	8.08553	4.3	0.0559	0.315442	287.861	261.953	249.395	211	231.805	433.971	260.069	256.828	209.565	146.283	265.181	294.635	324.965	183.012	238.235
PF3D7_0716200	PDCD2 domain-containing protein%2C putative	-0.252	-0.0569637	10.0281	0.921	0.419528	0.996433	0.116772	10.0281	4.3	0.056	0.315442	971.919	1293.05	918.114	844	972.537	820.506	1022.36	1080.43	1091.2	986.677	667.672	971.958	811.841	1036.42	1056.86
PF3D7_1204600	cytidine deaminase%2C putative	0.544	0.723775	5.76096	0.998	0.392085	0.996433	-0.330956	5.76096	4.29	0.0561	0.315839	38.8317	45.0025	97.1596	83	13.5952	97.8471	25.3143	32.1945	13.3968	23.0532	58.3569	122.775	71.1216	21.1908	25.5554
PF3D7_0709700	prodrug activation and resistance esterase	-0.375	-0.136117	7.59178	0.46	0.640195	0.996433	0.231615	7.59178	4.28	0.0563	0.316263	203.726	142.484	150.322	166	209.009	88.7669	184.365	186.983	293.773	199.515	123.579	170.486	44.0413	214.22	222.611
PF3D7_1321400	palmitoyltransferase DHHC8%2C putative	0.0451	0.047615	4.39755	0.00647	0.99355	0.999948	-0.277536	4.39755	4.26	0.0569	0.31844	17.4461	21.1087	33.3164	12	8.92614	39.6085	15.7618	17.0976	2.2328	15.0894	22.3129	33.5976	19.3839	5.77931	16.4717
PF3D7_1372300	Plasmodium exported protein (PHIST)%2C unknown function	-0.258	0.00448482	9.58268	0.442	0.650673	0.996433	0.18028	9.58268	4.25	0.0571	0.31844	929.992	676.21	631.976	513	934.773	345.518	722.772	697.548	601.9	1298.1	599.875	719.913	431.718	689.665	721.85
PF3D7_1323900	protein BCP1%2C putative	0.0592	-0.107556	8.14197	0.299	0.745897	0.996433	-0.131903	8.14197	4.25	0.0572	0.31844	275.761	314.138	404.26	141	169.459	395.615	319.534	297.39	139.072	185.683	214.548	405.545	369.861	165.674	319.988
PF3D7_0931800	proteasome subunit beta type-6%2C putative	-0.0339	-0.138422	6.86392	0.0705	0.932211	0.99717	-0.225682	6.86392	4.24	0.0573	0.31844	90.6073	84.4347	132.469	129	49.1624	216.829	116.183	108.77	43.0612	83.8298	175.929	140.635	159.917	31.9789	90.5946
PF3D7_0109500	N-acetyltransferase%2C putative	0.501	-0.196997	4.63254	0.598	0.562645	0.996433	-0.421969	4.63254	4.24	0.0575	0.31844	10.4114	7.91575	23.8316	24	5.63033	80.9391	10.3884	11.6409	12.1209	2.93404	41.1931	17.8604	59.4343	8.47632	15.5028
PF3D7_1251400	conserved Plasmodium protein%2C unknown function	0.0368	0.255106	3.91646	0.118	0.889095	0.996433	-0.346303	3.91646	4.23	0.0577	0.31844	9.56724	7.76916	16.8176	20	6.31696	27.8668	11.2243	13.4598	3.18972	5.44894	17.1638	30.3503	11.6873	1.92644	6.54025
PF3D7_0608500	proteasome subunit alpha type-2%2C putative	0.00416	0.000828187	7.12582	5.24e-05	0.999948	0.999948	-0.2663	7.12582	4.23	0.0577	0.31844	134.223	141.751	222.534	131	35.7045	277.886	124.303	157.335	36.0439	82.9915	123.579	217.822	186.712	28.126	143.522
PF3D7_0523100	mitochondrial-processing peptidase subunit alpha%2C putative	-0.939	-1.71033	4.93701	2.86	0.0889621	0.936979	-0.43375	4.93701	4.22	0.0578	0.31844	10.6928	11.727	14.3468	19	3.43313	101.761	18.6275	44.0173	7.01739	38.5617	51.4914	57.2034	29.931	1.54115	4.11794
PF3D7_1011700	DNA repair protein RAD23%2C putative	0.0689	-0.0959833	6.97128	0.162	0.852057	0.996433	-0.171819	6.97128	4.22	0.0578	0.31844	129.158	115.511	142.99	104	61.5217	198.042	108.302	74.3929	120.571	68.7404	161.34	125.523	196.832	56.252	112.638
PF3D7_1124600	ethanolamine kinase	0.816	1.07796	5.75649	1	0.39128	0.996433	-0.512198	5.75649	4.22	0.0579	0.31844	44.4595	17.7371	71.3354	100	13.8698	91.898	11.2243	33.2858	16.9055	10.8979	127.87	79.9349	116.446	9.2469	4.11794
PF3D7_1238000	COPI associated protein%2C putative	0.0126	0.347477	4.62376	0.142	0.868788	0.996433	0.455715	4.62376	4.22	0.058	0.31844	16.0392	23.3075	9.88334	11	60.9724	3.60077	31.0459	6.91181	36.6818	5.02979	6.00733	17.8604	3.99079	45.0786	26.7666
PF3D7_0605800	DNA repair protein RAD50%2C putative	0.459	0.123273	8.33089	0.287	0.754835	0.996433	0.397055	8.33089	4.21	0.0583	0.31937	173.899	302.411	428.092	66	399.067	21.9177	391.536	109.316	516.416	154.666	203.391	200.462	179.158	601.819	686.726
PF3D7_1402000	conserved Plasmodium protein%2C unknown function	-0.346	-0.158485	5.25031	0.124	0.884471	0.996433	-0.452181	5.25031	4.2	0.0584	0.31937	25.0436	22.7211	77.3132	36	3.02115	110.685	10.7467	23.8276	36.3628	13.4128	34.3276	80.8091	45.8941	3.46759	12.4749
PF3D7_1020500	ribosomal silencing factor RsfS%2C putative	0.351	-0.558395	4.47572	1.69	0.217443	0.978146	-0.308599	4.47572	4.2	0.0585	0.319383	12.9439	14.5122	26.8604	10	3.70778	43.992	17.5529	16.552	8.61225	12.5745	24.8875	19.8588	64.2803	8.86161	12.9594
PF3D7_1429400	rRNA (adenosine-2'-O-)-methyltransferase%2C putative	0.871	0.0236473	6.23832	0.543	0.591895	0.996433	-0.651947	6.23832	4.18	0.059	0.320842	28.4203	21.2553	52.844	81	2.60918	244.226	5.97036	22.1906	40.5095	8.80213	217.122	59.7013	270.376	8.47632	10.1737
PF3D7_1105800	conserved Apicomplexan protein%2C unknown function	-0.0923	-0.13889	7.54275	0.142	0.86872	0.996433	-0.152875	7.54275	4.18	0.0591	0.320842	194.721	157.729	263.582	142	96.6769	267.083	167.528	177.888	122.485	150.894	254.024	226.69	190.703	60.1048	192.332
PF3D7_1118300	insulinase%2C putative	-0.156	-0.107214	11.0826	0.0927	0.911989	0.996433	0.21196	11.0826	4.17	0.0592	0.320842	2093.82	1738.09	1310.82	1550	3025.82	1066.92	2255.36	1872.19	2927.53	2110.83	1879.44	1504.27	1017.37	2924.33	2038.86
PF3D7_1359900	conserved Plasmodium membrane protein%2C unknown function	-0.126	0.139274	9.59451	0.929	0.416792	0.996433	0.117049	9.59451	4.17	0.0593	0.320842	699.815	1064.23	857.14	700	642.956	450.879	861.523	738.109	585.314	817.341	496.892	747.891	735.731	633.027	849.748
PF3D7_0513500	mitochondrial import inner membrane translocase subunit TIM16%2C putative	0.166	0.76603	3.98806	1.55	0.245442	0.995143	-0.283268	3.98806	4.16	0.0594	0.320842	16.0392	16.2713	23.6722	21	7.41556	26.6144	7.88088	12.0047	4.14664	4.19149	10.2983	22.9813	15.8206	3.0823	10.1737
PF3D7_1330100	conserved Plasmodium protein%2C unknown function	0.617	0.545921	4.39753	1.08	0.365137	0.996433	-0.272805	4.39753	4.16	0.0594	0.320842	27.5761	15.0986	41.6854	15	5.21836	24.4226	10.8661	16.9158	5.42253	9.22128	18.022	39.9674	28.5057	6.54989	18.5307
PF3D7_0819200	perforin-like protein 5	-0.112	-0.0757652	4.95462	0.0145	0.985609	0.999886	0.403373	4.95462	4.16	0.0596	0.320842	18.5717	29.171	25.1069	5	52.8702	3.75733	52.4198	13.278	43.6992	11.317	10.2983	19.9837	11.1172	36.217	71.8217
PF3D7_1467500	DNA/RNA-binding protein KIN17%2C putative	0.0281	0.00848541	6.9698	0.00386	0.996152	0.999948	-0.205044	6.9698	4.16	0.0596	0.320842	118.746	174.44	220.94	72	42.7081	180.195	138.99	134.598	50.0786	77.5426	90.11	148.254	199.255	56.6373	123.78
PF3D7_1244100	N-alpha-acetyltransferase 15%2C NatA auxiliary subunit%2C putative	0.824	-0.347193	6.29851	1.12	0.351794	0.996433	-0.523188	6.29851	4.15	0.0599	0.321061	37.9876	9.67481	89.5079	55	7.82754	234.833	26.986	19.0984	40.1905	21.7957	163.914	97.6704	311.852	8.09104	22.5275
PF3D7_0320100	protein transport protein SEC22	-0.215	-0.0797526	5.62132	0.126	0.882603	0.996433	-0.262679	5.62132	4.15	0.0599	0.321061	36.5806	52.6251	83.3707	37	19.3629	82.1915	73.4355	52.5662	8.29328	31.4362	47.2005	63.823	54.8734	13.8703	39.3626
PF3D7_1470600	RAP protein%2C putative	2.2	1.91429	6.10144	3.58	0.0537382	0.890776	-0.498702	6.10144	4.14	0.06	0.321134	86.6679	149.813	164.908	43	9.06346	105.362	7.16444	16.3701	8.93122	3.77234	36.9022	119.153	154.216	5.39402	124.023
PF3D7_1345200	rhomboid protease ROM6%2C putative	1.37	-0.388649	4.43862	1.53	0.249324	0.995833	-0.731443	4.43862	4.11	0.0609	0.32511	3.93945	1.02612	15.2235	13	0.27465	62.6221	0.716444	3.45591	10.2071	0.419149	53.2078	45.8376	81.2412	0.385287	2.42232
PF3D7_0310200	phd finger protein%2C putative	-0.348	-0.622572	10.9791	1.16	0.341059	0.996433	0.235953	10.9791	4.1	0.0611	0.325174	1330.13	1620.09	964.422	736	2788.53	938.549	2281.75	2034.98	3102	2773.51	1754.14	1600.7	1328.79	2679.67	1228.96
PF3D7_1213800	proline--tRNA ligase	0.246	0.264965	9.06527	0.953	0.407757	0.996433	0.123298	9.06527	4.1	0.0611	0.325174	515.787	430.089	625.201	479	619.337	591.622	330.4	420.347	407.008	356.277	304.658	504.589	715.492	608.754	635.494
PF3D7_0821100	protein kinase 1	-0.113	0.163292	9.51075	0.408	0.672446	0.996433	0.181869	9.51075	4.09	0.0615	0.325494	734.145	859.592	741.649	373	1041.89	487.983	712.025	549.489	973.822	439.687	327.829	760.38	489.157	859.191	813.656
PF3D7_1233600	asparagine and aspartate rich protein 1	-0.365	-0.151955	10.9953	0.944	0.411284	0.996433	0.1524	10.9953	4.09	0.0616	0.325494	2109.58	2135.05	1681.84	1633	1867.62	1012.91	2213.69	2454.06	1705.54	2939.49	1493.25	1865.98	1304.7	1608.58	2288.97
PF3D7_1020600	conserved Plasmodium membrane protein%2C unknown function	0.656	0.244432	4.83234	0.888	0.4323	0.996433	-0.309815	4.83234	4.08	0.0617	0.325494	21.9484	23.6007	41.7651	25	6.04231	53.5419	15.7618	16.3701	7.9743	12.1553	27.4621	37.7193	73.8297	9.2469	20.2263
PF3D7_0615700	RNA and export factor binding protein%2C putative	0.424	-0.168667	5.15852	0.686	0.51902	0.996433	-0.322728	5.15852	4.08	0.0617	0.325494	21.9484	30.4903	60.9738	16	8.78881	94.716	18.2693	37.4693	7.9743	10.8979	30.8949	42.965	64.1378	15.0262	44.8128
PF3D7_1427800	exosome complex exonuclease RRP41%2C putative	-0.354	-0.331699	5.83042	0.741	0.493258	0.996433	-0.190566	5.83042	4.07	0.0619	0.326154	45.0223	57.4625	63.3649	32	40.3736	92.8373	77.3759	72.574	19.4573	42.334	65.2225	63.6981	59.1493	20.0349	43.965
PF3D7_1352800	vacuolar fusion protein MON1%2C putative	1.27	-0.1796	4.90052	2.39	0.126042	0.967318	-0.497171	4.90052	4.06	0.0622	0.327207	10.6928	15.5383	36.1061	14	1.92255	59.3345	14.3289	4.36536	15.9486	5.86809	54.066	22.4817	144.666	9.2469	7.75141
PF3D7_0730800	Plasmodium exported protein%2C unknown function%2C unspecified product	-0.259	-0.383725	10.5819	1.92	0.181057	0.97209	-0.119218	10.5819	4.06	0.0624	0.327733	1491.64	1788.23	1268.41	1018	916.783	1945.98	1817.02	1723.04	1289.92	1251.16	1488.1	1788.67	1625.82	1433.65	838
PF3D7_1123600	RAP protein%2C putative	-0.117	-0.485134	6.01431	0.963	0.404335	0.996433	-0.21459	6.01431	4.05	0.0627	0.328103	45.0223	52.9183	82.1752	49	16.2044	110.841	58.629	65.4803	32.8541	58.2617	78.0953	99.5439	91.0756	26.5848	43.6017
PF3D7_1142100	conserved Plasmodium protein%2C unknown function	-0.209	-0.135307	10.7173	0.247	0.784553	0.996433	0.174401	10.7173	4.05	0.0627	0.328103	1580.84	1912.39	1231.59	807	2103.55	816.279	1917.68	1518.23	1972.84	1915.93	1161.99	1546.99	1282.18	1879.82	1582.26
PF3D7_0610700	conserved Plasmodium protein%2C unknown function	-0.174	0.316158	5.4896	0.833	0.453814	0.996433	0.223975	5.4896	4.02	0.0634	0.330516	37.9876	36.7936	47.7429	49	67.152	46.9666	18.3887	25.8284	44.3371	44.0106	12.8729	52.3324	38.6252	43.5375	29.31
PF3D7_0830700	Plasmodium exported protein (hyp9)%2C unknown function	0.436	0.58939	4.9872	1.57	0.2413	0.995143	-0.198577	4.9872	4.01	0.0637	0.330516	43.0526	42.9503	49.1776	19	18.2642	29.2758	18.8663	24.3732	19.1383	12.5745	38.6186	27.6025	49.0298	11.9439	27.9777
PF3D7_0602800	JmjC domain-containing protein%2C putative	-0.108	-0.0424594	7.36812	0.115	0.892374	0.996433	0.131887	7.36812	4.01	0.0638	0.330516	179.808	149.227	177.023	104	157.787	101.604	168.006	160.791	177.03	148.379	98.6919	175.857	139.535	162.206	194.27
PF3D7_1202300	dynein heavy chain%2C putative	0.354	0.418352	4.83225	0.296	0.748201	0.996433	-0.347447	4.83225	4	0.0642	0.330516	31.2342	17.1508	66.8719	12	14.9684	36.6339	17.7917	35.4685	2.87075	12.1553	27.4621	82.4328	14.5379	7.70575	19.0152
PF3D7_1406000	RNA-binding protein 8A%2C putative	-0.198	0.0254038	5.16221	0.133	0.876404	0.996433	-0.271574	5.16221	4	0.0642	0.330516	22.7925	49.8399	41.4462	28	21.1481	86.262	23.6426	47.1095	7.33636	15.5085	35.1858	44.3389	31.0712	8.47632	32.7013
PF3D7_1022000	RNA-binding protein%2C putative	1.35	0.267448	6.5424	1.44	0.268773	0.996433	-0.616037	6.5424	3.99	0.0643	0.330516	35.7364	10.8475	172.082	58	7.00358	211.506	34.5087	32.1945	44.9751	5.44894	205.107	68.5691	449.677	17.7232	24.4654
PF3D7_1366300	conserved Plasmodium protein%2C unknown function	-0.168	-0.179667	10.0846	0.495	0.618964	0.996433	0.116363	10.0846	3.99	0.0643	0.330516	938.715	1183.99	1012.17	608	1137.19	756.475	1317.78	981.478	1117.36	1077.63	841.885	941.483	1058.27	1023.32	1194.93
PF3D7_0629200	DnaJ protein%2C putative	0.821	0.0253274	6.23113	1.2	0.327355	0.996433	-0.390116	6.23113	3.99	0.0644	0.330516	57.4034	42.2173	128.085	50	7.69021	130.254	35.2251	35.8323	51.9925	20.9574	142.46	51.4581	268.523	18.8791	43.4806
PF3D7_1132100	RNA-binding protein%2C putative	1.16	-0.707682	4.42127	3.3	0.0651793	0.904886	0.4528	4.42127	3.98	0.0647	0.330516	8.16029	2.05223	11.2383	2	17.7149	5.47944	18.8663	4.91103	27.4316	1.25745	5.14914	14.6131	59.8619	26.5848	75.334
PF3D7_0905200	mitochondrial carrier protein%2C putative	0.282	0.154225	7.70237	0.409	0.671476	0.996433	0.184815	7.70237	3.97	0.065	0.330516	196.128	215.045	247.88	84	227.548	129.784	182.215	155.516	215.625	138.738	96.1173	208.955	202.105	338.668	259.43
PF3D7_1238800	acyl-CoA synthetase	-0.0311	0.181657	10.241	0.215	0.809295	0.996433	0.198304	10.241	3.97	0.0651	0.330516	1164.67	1441.99	946.011	891	1605.61	512.249	1093.53	957.65	1265.36	1411.69	1039.27	1089.74	436.992	1476.04	1177.97
PF3D7_0805200	gamete release protein%2C putative	1.23	1.10193	8.06573	0.99	0.394594	0.996433	0.562079	8.06573	3.96	0.0652	0.330516	159.266	183.235	123.382	370	578.551	9.70643	139.945	78.9402	337.154	56.166	186.227	146.006	5.98619	895.793	120.389
PF3D7_0806000	AAA family ATPase%2C putative	0.652	0.56406	5.12237	0.353	0.708335	0.996433	-0.529883	5.12237	3.96	0.0652	0.330516	15.195	31.9562	91.102	28	1.37325	95.4987	5.61214	14.7331	15.3107	6.28723	38.6186	35.7209	99.0572	3.0823	16.714
PF3D7_0928000	cytochrome c oxidase subunit 6B%2C putative	0.92	0.564671	5.26515	0.603	0.559838	0.996433	-0.545596	5.26515	3.96	0.0654	0.330516	20.5414	14.219	75.8785	45	0.686626	106.301	10.9855	30.7394	6.37944	3.35319	48.9168	43.7144	106.896	9.2469	24.102
PF3D7_1402400	zinc finger protein%2C putative	0.961	0.222513	5.37864	2.86	0.0886402	0.936979	-0.264005	5.37864	3.95	0.0655	0.330516	18.8531	50.866	53.0034	19	20.0495	65.9098	23.2844	32.7402	15.9486	8.80213	42.0513	72.8157	101.195	21.5761	45.0551
PF3D7_1438600	conserved protein%2C unknown function	0.254	0.0398754	6.00146	0.342	0.715508	0.996433	0.19262	6.00146	3.95	0.0655	0.330516	67.252	36.9402	57.6262	47	63.5816	33.0332	49.554	48.5646	61.5616	66.2255	41.1931	70.1928	68.5561	94.0101	52.4431
PF3D7_1201200	Plasmodium exported protein (PHISTa-like)%2C unknown function	-0.0975	0.195395	11.0021	0.283	0.757191	0.996433	0.221225	11.0021	3.95	0.0655	0.330516	2062.58	1807.28	1275.59	1958	3294.57	931.034	1793.74	1810.9	2364.86	2008.14	1804.77	1579.09	611.304	2544.82	1795.54
PF3D7_0823200	RNA-binding protein%2C putative	-0.125	0.000365332	10.3262	0.101	0.904417	0.996433	0.181148	10.3262	3.95	0.0655	0.330516	1333.22	923.504	836.019	1428	1445.21	933.07	1061.29	1073.51	1751.16	1013.92	1026.4	913.131	792.743	1672.92	1191.42
PF3D7_1253400	acyl-CoA synthetase	0.421	0.391228	6.46954	0.342	0.715546	0.996433	0.337161	6.46954	3.95	0.0656	0.330516	90.6073	97.0413	47.5835	41	122.357	35.0684	64.5993	64.5709	103.028	35.6277	26.6039	49.5846	37.9125	231.558	123.538
PF3D7_1104100	syntaxin%2C Qa-SNARE family	-0.0715	0.11324	7.96757	0.198	0.822366	0.996433	0.171208	7.96757	3.95	0.0656	0.330516	223.704	271.334	260.474	127	370.641	161.409	231.889	257.92	300.472	137.062	155.332	246.549	156.496	282.801	287.408
PF3D7_1323200	V-type proton ATPase subunit G%2C putative	0.352	0.0659841	7.62705	0.351	0.709957	0.996433	-0.279002	7.62705	3.95	0.0657	0.330516	162.362	151.425	312.839	194	52.4582	446.652	134.453	186.801	97.6055	54.9085	144.176	290.888	422.169	63.5724	207.592
PF3D7_1144900	ras-related protein Rab-6	0.0165	0.0835318	5.74152	0.0314	0.969198	0.999886	-0.198162	5.74152	3.94	0.0658	0.330584	59.3731	53.2114	74.6829	48	21.6974	87.9841	40.1208	45.8362	31.5782	30.5979	69.5134	51.7079	55.8711	15.4115	59.7101
PF3D7_0108000	proteasome subunit beta type-3%2C putative	0.36	0.120702	7.59312	0.527	0.601191	0.996433	-0.21712	7.59312	3.93	0.0663	0.331112	158.985	204.197	358.829	120	79.9233	305.909	165.857	198.806	64.7513	95.9851	148.467	317.366	367.438	68.1959	210.863
PF3D7_0933900	conserved Plasmodium protein%2C unknown function	-0.324	-0.237137	8.54522	0.837	0.452265	0.996433	-0.147232	8.54522	3.92	0.0664	0.331112	344.139	624.025	332.287	174	267.784	427.553	559.781	444.903	194.892	314.362	381.895	482.232	260.257	189.947	357.413
PF3D7_1461900	valine--tRNA ligase%2C putative	-0.279	-0.194064	8.52524	0.631	0.545599	0.996433	0.145212	8.52524	3.92	0.0664	0.331112	296.022	322.787	524.454	351	189.509	417.533	297.682	352.684	244.014	513.877	193.093	375.069	351.76	225.008	572.999
PF3D7_1238300	pre-mRNA-splicing factor CWC22%2C putative	-0.273	-0.549809	8.02159	1.75	0.206966	0.977789	-0.175583	8.02159	3.92	0.0665	0.331112	216.951	263.858	294.826	113	142.681	323.756	475.48	292.115	122.166	224.245	207.682	319.49	489.157	117.127	170.894
PF3D7_0608000	diphthine methyltransferase%2C putative	0.375	0.169273	6.56093	0.182	0.835147	0.996433	-0.381143	6.56093	3.92	0.0665	0.331112	73.4426	68.31	126.411	109	21.0108	216.359	37.0163	124.958	16.9055	31.017	69.5134	322.612	74.3998	16.9526	83.2065
PF3D7_1452400	conserved Plasmodium protein%2C unknown function	0.144	-0.335076	7.10131	0.64	0.541214	0.996433	-0.249019	7.10131	3.91	0.0667	0.331112	93.4212	121.961	138.446	121	38.5884	254.402	122.034	101.858	65.7083	106.883	221.413	133.766	320.261	33.52	93.7436
PF3D7_1242200	queuine tRNA-ribosyltransferase%2C putative	0.107	0.143099	7.28208	0.0592	0.942772	0.99717	-0.255512	7.28208	3.91	0.0668	0.331112	101.019	191.297	157.177	187	73.6063	311.388	130.393	127.869	74.9585	72.9319	157.907	242.802	280.781	25.8143	116.392
PF3D7_1025100	glutamine--fructose-6-phosphate aminotransferase [isomerizing]%2C putative	-0.119	0.274478	8.97656	0.762	0.484149	0.996433	0.181546	8.97656	3.9	0.067	0.331112	539.705	544.721	340.816	415	827.11	293.541	483.48	451.632	446.88	469.028	324.396	566.788	167.756	520.138	524.916
PF3D7_1429000	protein archease%2C putative	0.136	0.128324	4.2385	0.0177	0.982462	0.999886	-0.509392	4.2385	3.9	0.067	0.331112	3.93945	10.5543	16.6582	28	2.7465	72.0154	6.08977	10.9134	5.10355	2.51489	17.1638	31.9739	30.9287	1.54115	7.87253
PF3D7_1332300	trafficking protein particle complex subunit 2%2C putative	0.586	-0.00294003	5.08241	0.9	0.427405	0.996433	-0.310922	5.08241	3.9	0.0672	0.331112	19.9786	38.4061	44.475	22	7.41556	60.4303	22.0903	37.6512	7.33636	11.317	36.044	55.205	66.4182	6.1646	41.4216
PF3D7_0721600	40S ribosomal protein S5%2C putative	0.0288	0.119932	10.5509	0.141	0.869411	0.996433	-0.13441	10.5509	3.9	0.0672	0.331112	1470.26	1505.46	1526.66	1755	969.79	2433.18	1251.75	1481.31	790.732	914.164	1646.01	1558.36	1957.06	943.569	1209.95
PF3D7_0420300	AP2 domain transcription factor%2C putative	0.583	-0.445418	7.2436	1.74	0.209483	0.977789	-0.365851	7.2436	3.89	0.0675	0.331459	93.4212	66.9907	255.452	63	28.289	339.099	126.691	166.429	49.4407	51.1362	107.274	186.473	583.226	52.0138	111.79
PF3D7_0802400	conserved Plasmodium protein%2C unknown function	-0.0799	-0.0154437	8.09865	0.113	0.893478	0.996433	-0.0994536	8.09865	3.88	0.0678	0.331459	323.316	324.399	275.139	227	169.459	278.982	314.996	265.741	183.09	219.215	306.374	293.761	272.942	155.271	273.601
PF3D7_1366200	conserved Plasmodium protein%2C unknown function	1.94	1.10558	3.78968	3.82	0.0458938	0.890776	0.378589	3.78968	3.87	0.0679	0.331459	6.47195	8.79528	15.1438	2	17.5776	0.313111	5.73155	2.54646	11.483	0.838298	15.4474	6.7445	10.4046	16.9526	46.7507
PF3D7_0905900	coatomer subunit beta%2C putative	0.183	0.330476	7.69225	1.05	0.375217	0.996433	0.132117	7.69225	3.88	0.0679	0.331459	199.224	277.051	240.707	133	224.527	156.868	186.872	166.793	148.96	150.894	86.6772	232.061	219.351	213.835	285.349
PF3D7_1021100	conserved Plasmodium protein%2C unknown function	0.00861	0.256829	6.73638	0.498	0.617688	0.996433	0.163399	6.73638	3.87	0.0681	0.331459	97.6421	134.275	123.303	68	127.163	80.7825	90.3913	75.4843	62.8375	129.936	60.0733	120.652	61.5722	120.595	114.576
PF3D7_0918800	dihydrouridine synthase%2C putative	-0.0397	-0.157073	8.1195	0.235	0.793303	0.996433	0.133404	8.1195	3.87	0.0681	0.331459	289.55	198.187	261.51	217	233.59	222.935	263.532	258.829	313.55	227.598	217.98	184.475	254.698	341.75	349.661
PF3D7_1343700	kelch protein K13	0.0168	0.179428	10.1106	0.136	0.873702	0.996433	0.217963	10.1106	3.87	0.0682	0.331459	1051.55	1135.62	825.737	768	1702.97	502.073	1033.71	810.683	1575.72	735.187	835.019	805.843	638.812	1726.09	821.649
PF3D7_1018500	pre-mRNA-splicing factor RDS3%2C putative	-0.596	-0.156323	7.2955	1.91	0.182882	0.97209	0.16906	7.2955	3.86	0.0683	0.331459	204.289	97.1879	146.018	124	173.991	122.27	147.946	213.539	160.762	170.174	89.2518	116.655	57.2964	123.677	204.807
PF3D7_0703500	erythrocyte membrane-associated antigen	0.154	-0.152457	10.6131	0.533	0.59757	0.996433	0.170572	10.6131	3.86	0.0683	0.331459	1361.08	1220.35	1560.69	1166	1184.29	1142.23	1210.19	1057.51	2331.69	1131.7	1319.9	961.591	1746.68	2294.39	1904.67
PF3D7_1007400	conserved Plasmodium protein%2C unknown function	-0.298	-0.487043	4.89159	0.521	0.604205	0.996433	-0.285989	4.89159	3.86	0.0685	0.331771	21.1042	24.7734	43.4389	19	5.63033	72.7982	31.5235	40.3795	9.88814	12.5745	17.1638	44.9634	28.6482	7.70575	31.2479
PF3D7_0104200	StAR-related lipid transfer protein	0.853	0.071378	5.96891	0.653	0.534595	0.996433	0.522309	5.96891	3.84	0.0689	0.332359	20.26	10.5543	28.6936	55	148.449	2.34833	96.6005	16.0063	41.1474	22.2149	51.4914	13.9886	53.5907	197.652	32.8224
PF3D7_1135900	3-oxo-5-alpha-steroid 4-dehydrogenase%2C putative	0.245	-0.177871	6.44655	0.227	0.799675	0.996433	-0.37404	6.44655	3.84	0.069	0.332359	50.0873	55.1171	107.999	96	9.88741	255.342	38.0909	88.3985	13.3968	44.4298	121.863	118.903	178.873	16.5674	66.2503
PF3D7_0916100	thioredoxin 3	-0.136	0.197154	5.18586	0.213	0.810887	0.996433	-0.309008	5.18586	3.84	0.069	0.332359	42.4898	29.904	79.3855	31	8.37684	64.6573	30.5683	42.5622	6.37944	20.5383	24.8875	51.7079	48.7447	6.1646	25.1921
PF3D7_0408300	zinc finger Ran-binding domain-containing protein 2%2C putative	0.37	-0.0814219	4.84001	0.308	0.739354	0.996433	-0.379347	4.84001	3.83	0.0693	0.333421	17.1647	14.8054	47.185	26	1.78523	53.0722	21.4933	23.2819	8.61225	13.4128	49.775	21.4825	72.2619	6.54989	13.6861
PF3D7_0312500	major facilitator superfamily-related transporter%2C putative	-0.435	0.343372	5.6554	0.572	0.576501	0.996433	-0.465234	5.6554	3.82	0.0697	0.33457	28.7017	36.2072	80.2622	94	5.49301	137.456	28.2995	54.3851	36.0439	5.02979	56.6406	45.463	72.9745	6.93517	12.596
PF3D7_1473200	DnaJ protein%2C putative	1.38	3.44637	6.09921	8.15	0.00406752	0.689066	-0.446087	6.09921	3.82	0.0698	0.33457	449.941	105.104	19.0493	101	41.8842	13.4638	6.5674	1.8189	10.2071	12.9936	97.8337	9.49226	18.9563	31.5936	3.14901
PF3D7_1454200	conserved Plasmodium protein%2C unknown function	0.0826	-0.329697	7.77282	1.05	0.376032	0.996433	0.171443	7.77282	3.8	0.0702	0.33605	157.859	196.428	149.924	142	189.783	144.814	200.246	148.422	347.042	165.983	169.922	208.955	235.172	315.55	210.499
PF3D7_0302100	serine/threonine protein kinase	-0.122	-0.250105	8.34235	0.437	0.653739	0.996433	0.144601	8.34235	3.8	0.0704	0.336224	216.951	219.735	247.88	388	286.323	300.43	261.621	323.582	264.109	421.664	376.746	268.281	262.822	214.605	403.437
PF3D7_0504000	cation transporting P-ATPase	1.1	1.12211	5.48822	0.537	0.595122	0.996433	-0.770836	5.48822	3.8	0.0705	0.336224	12.6625	2.492	40.8883	79	1.78523	129.784	1.55229	7.0937	17.5435	1.25745	165.631	32.3486	108.892	6.1646	2.66455
PF3D7_0802200	1-cys peroxiredoxin	1.68	0.778489	6.48193	0.856	0.444777	0.996433	-0.754261	6.48193	3.79	0.0707	0.336774	6.19056	3.95788	48.6993	95	0	134.481	3.46281	20.5536	14.0348	12.9936	708.865	47.4613	59.0067	4.62345	27.1299
PF3D7_1210600	conserved Plasmodium protein%2C unknown function	-0.0248	0.286927	10.0251	0.259	0.775044	0.996433	0.261511	10.0251	3.78	0.071	0.337483	1214.19	1009.99	449.851	759	1851.14	298.394	937.944	813.229	1161.38	1188.29	765.506	967.337	218.781	1343.11	1041.23
PF3D7_1003800	U5 small nuclear ribonucleoprotein component%2C putative	-0.872	-0.418118	7.76174	5.05	0.021182	0.819424	0.1475	7.76174	3.78	0.0711	0.337483	163.769	192.177	197.109	260	156.688	244.852	239.531	293.934	148.003	337.415	142.46	131.518	130.984	90.5426	265.244
PF3D7_1203100	conserved Plasmodium protein%2C unknown function	-0.0712	-0.0944362	6.66823	0.0496	0.951776	0.99956	-0.18213	6.66823	3.77	0.0715	0.338576	90.8887	147.028	153.511	38	58.9125	144.657	107.586	125.504	44.6561	65.8064	72.9462	141.135	140.533	47.3904	93.138
PF3D7_1463000	conserved Plasmodium protein%2C unknown function	0.455	0.622349	4.93236	1.74	0.20893	0.977789	0.192255	4.93236	3.74	0.0723	0.341104	32.6412	24.187	34.6714	24	41.3349	11.7416	21.8515	21.2811	28.3885	13.4128	18.8802	24.7298	36.0597	31.2083	35.7292
PF3D7_0528000	proteasome maturation factor UMP1%2C putative	-0.162	0.596583	5.26741	2.47	0.118614	0.951607	-0.208307	5.26741	3.74	0.0725	0.341104	42.4898	53.6512	64.2417	39	29.9369	63.0918	34.3893	36.1961	10.8451	15.5085	24.0293	44.7136	34.6344	10.4028	30.6423
PF3D7_0406200	sexual stage-specific protein precursor	0.777	2.20756	6.89101	5.46	0.0166509	0.812145	-0.349704	6.89101	3.73	0.0726	0.341104	623.84	151.279	45.2721	193	50.9476	46.6535	23.4038	16.0063	27.4316	51.5553	208.54	42.4654	53.0205	52.0138	30.4001
PF3D7_0813200	CS domain protein%2C putative	1.41	0.859765	6.01921	2.66	0.102645	0.936979	0.330976	6.01921	3.71	0.0732	0.341104	49.5245	27.2654	124.339	6	86.1029	19.5694	35.1057	18.5528	53.9063	14.6702	47.2005	36.845	85.2319	80.1398	228.424
PF3D7_0106700	small ribosomal subunit assembling AARP2 protein	-0.433	-0.388269	8.18475	2.27	0.138222	0.97209	0.128849	8.18475	3.71	0.0732	0.341104	246.216	286.873	348.866	137	241.143	191.624	353.326	330.312	313.869	363.402	172.496	233.06	374.564	191.103	306.544
PF3D7_1239800	conserved Plasmodium protein%2C unknown function	2.04	0.438109	5.49206	2.04	0.165125	0.97209	-0.775285	5.49206	3.72	0.0732	0.341104	12.0997	4.69082	39.0551	33	0.549301	119.295	2.74637	7.82126	7.9743	2.93404	88.3936	49.3348	281.208	3.46759	2.18008
PF3D7_1229100	multidrug resistance-associated protein 2	-0.0857	-0.122663	11.6947	0.164	0.850484	0.996433	0.123963	11.6947	3.71	0.0732	0.341104	2602.29	3119.39	2856.28	3551	2652.02	3270.6	3151.04	3485.92	2571.55	3115.95	2245.88	3044.39	3239.67	3783.52	3542.03
PF3D7_0219300	conserved Plasmodium protein%2C unknown function	0.459	0.251732	4.49544	0.582	0.57095	0.996433	-0.24303	4.49544	3.71	0.0734	0.341104	21.3856	24.187	32.5991	9	13.3205	33.9725	12.7766	16.1882	16.9055	3.35319	16.3056	46.0874	23.0896	11.9439	21.4375
PF3D7_1028000	methyltransferase%2C putative	0.726	-0.339781	6.18125	0.656	0.533485	0.996433	-0.6654	6.18125	3.7	0.0736	0.341104	16.3206	16.1247	71.4151	57	4.25708	342.386	16.717	26.1921	23.9229	10.4787	73.8044	56.7038	338.505	5.77931	15.2606
PF3D7_0932100	protein MAM3%2C putative	-0.712	-0.300773	7.51096	1	0.391306	0.996433	0.267889	7.51096	3.7	0.0737	0.341104	159.548	187.779	114.535	104	247.46	57.7689	257.681	292.843	114.83	285.44	81.5281	180.978	24.7999	112.889	285.107
PF3D7_1458600	conserved Plasmodium protein%2C unknown function	0.146	0.173132	8.35181	0.327	0.726118	0.996433	0.129554	8.35181	3.69	0.0739	0.341104	285.891	409.274	369.35	167	381.901	210.41	336.609	236.093	293.135	270.351	189.66	331.73	476.615	298.983	363.468
PF3D7_0823700	mitochondrial import receptor subunit TOM7%2C putative	0.36	-0.24412	4.31671	0.441	0.651242	0.996433	-0.379339	4.31671	3.69	0.074	0.341104	9.56724	8.35552	19.2884	22	1.6479	46.4969	8.47792	11.8228	13.7158	4.61064	34.3276	21.7323	43.3286	3.85287	10.0526
PF3D7_1420000	splicing factor 3B subunit 4%2C putative	-1.24	-1.83739	5.1465	5.5	0.0162862	0.812145	0.307664	5.1465	3.69	0.0741	0.341104	10.13	9.67481	37.3813	5	15.5177	29.9021	45.6136	71.4827	17.2245	98.9192	23.1711	7.86859	21.0942	9.2469	63.7069
PF3D7_0410900	conserved Plasmodium protein%2C unknown function	0.418	-0.220196	5.91625	0.733	0.496918	0.996433	-0.319246	5.91625	3.69	0.0741	0.341104	18.2903	69.7759	56.5104	52	13.3205	105.831	48.7182	32.1945	37.6387	30.5979	116.714	54.5805	165.048	21.1908	24.3443
PF3D7_1248200	pre-mRNA-splicing factor RBM22%2C putative	0.0379	0.119184	7.57429	0.0985	0.906802	0.996433	0.151445	7.57429	3.69	0.0741	0.341104	157.297	198.48	192.645	114	270.256	138.238	196.186	161.336	189.15	122.392	129.587	213.701	108.464	222.311	224.67
PF3D7_1024000	conserved Plasmodium protein%2C unknown function	2.08	0.405711	5.11865	5.27	0.0185903	0.812145	0.378613	5.11865	3.69	0.0742	0.341104	8.72307	14.8054	15.9409	7	50.261	7.3581	17.4335	6.00236	27.7506	1.6766	56.6406	16.3617	18.5287	85.1485	114.697
PF3D7_0512700	orotate phosphoribosyltransferase	0.878	0.447888	5.18239	0.577	0.573599	0.996433	-0.501771	5.18239	3.69	0.0742	0.341104	21.667	17.2974	75.0018	35	1.0986	98.6298	5.49273	24.3732	8.29328	6.70638	44.6259	39.9674	110.887	4.62345	24.102
PF3D7_1303000	conserved Plasmodium protein%2C unknown function	0.666	0.121999	4.89674	0.188	0.830764	0.996433	-0.773484	4.89674	3.69	0.0742	0.341104	7.03473	1.02612	44.6344	26	0.686626	162.974	0.955258	2.72835	10.2071	0.419149	44.6259	14.1135	88.6526	2.69701	10.416
PF3D7_1330000	thioredoxin%2C putative	-0.645	-0.179549	6.03776	0.939	0.413099	0.996433	-0.272452	6.03776	3.68	0.0743	0.341104	77.9448	34.8879	126.969	54	27.0531	128.532	86.5703	93.1276	19.4573	42.334	45.4841	93.9235	57.724	7.32046	46.7507
PF3D7_1107300	polyadenylate-binding protein-interacting protein 1%2C putative	-0.219	-0.476987	11.1021	1.62	0.230747	0.995143	0.143621	11.1021	3.68	0.0745	0.341637	1786.82	2017.2	1643.66	1122	1961.14	1314.28	2659.68	2121.38	2270.12	3095.42	1954.96	1674.76	2190.38	2376.07	2178.39
PF3D7_1323100	60S ribosomal protein L6%2C putative	-0.262	0.204261	9.11302	2.04	0.165019	0.97209	-0.125517	9.11302	3.67	0.0747	0.341908	655.637	536.805	654.532	709	394.81	894.557	473.808	598.236	289.627	365.079	523.496	576.28	499.277	250.437	460.24
PF3D7_1237100	conserved Plasmodium protein%2C unknown function	-0.0437	-0.656332	6.48123	2.64	0.104493	0.936979	-0.166504	6.48123	3.67	0.0748	0.341908	63.8754	55.5569	97.319	45	42.9828	169.393	75.5848	86.2158	48.8027	84.2489	134.736	112.658	126.138	36.9876	83.2065
PF3D7_0505900	conserved Plasmodium protein%2C unknown function	0.192	0.352114	5.04656	0.311	0.737202	0.996433	-0.253079	5.04656	3.65	0.0754	0.343511	36.862	31.3698	60.9738	20	19.7748	64.6573	27.5831	20.0079	19.1383	7.12553	18.022	44.5887	49.3148	8.86161	33.428
PF3D7_1317300	conserved Plasmodium protein%2C unknown function	0.464	-0.735447	5.57491	1.98	0.173211	0.97209	-0.348214	5.57491	3.65	0.0755	0.343511	7.8789	41.9242	49.2573	23	6.31696	92.0545	39.1656	37.6512	48.8027	4.61064	113.281	47.7111	80.1009	16.9526	53.8965
PF3D7_1017800	conserved Plasmodium protein%2C unknown function	1.17	0.839454	5.98964	1.02	0.385329	0.996433	-0.55152	5.98964	3.65	0.0756	0.343511	23.9181	23.8938	136.454	75	5.35568	120.861	17.5529	36.378	15.3107	11.317	36.9022	292.137	132.124	8.09104	19.4996
PF3D7_0407900	AAA family ATPase%2C putative	0.435	0.337896	5.79216	0.82	0.459202	0.996433	0.188325	5.79216	3.65	0.0757	0.343511	39.3945	52.6251	58.7421	28	86.7895	40.5478	49.4346	39.2882	41.4664	21.7957	38.6186	51.2083	47.6045	50.0874	114.333
PF3D7_0424800	Plasmodium exported protein (PHISTb)%2C unknown function	-0.348	0.61046	8.80597	2.55	0.111608	0.945944	0.220761	8.80597	3.64	0.0759	0.343539	733.582	417.336	340.178	307	987.505	308.884	204.545	529.481	333.007	427.113	196.526	408.542	83.094	316.321	568.154
PF3D7_0933600	mitochondrial-processing peptidase subunit beta%2C putative	-0.166	-0.0805919	7.47757	0.164	0.850574	0.996433	-0.155619	7.47757	3.64	0.076	0.343539	210.761	156.703	197.826	182	85.5536	246.261	193.201	200.079	71.7687	151.732	207.682	249.672	126.423	76.2869	175.255
PF3D7_0704700	phosphopantetheine adenylyltransferase%2C putative	0.217	-0.129515	6.60582	1.23	0.32042	0.996433	0.12257	6.60582	3.63	0.0762	0.343539	72.5984	95.5754	86.2401	70	73.8809	68.5712	89.0778	77.8488	78.4671	102.692	78.0953	132.017	106.469	76.6722	145.218
PF3D7_1323400	60S ribosomal protein L23	0.0826	0.280793	9.93558	0.856	0.444833	0.996433	-0.121739	9.93558	3.63	0.0762	0.343539	1045.92	1255.82	1180.66	1030	640.347	1482.58	731.489	946.191	445.285	625.37	901.1	1037.9	1305.13	532.853	947.125
PF3D7_0801700	sentrin-specific protease 2%2C putative	0.549	0.0650297	7.09094	0.664	0.529409	0.996433	-0.330323	7.09094	3.63	0.0763	0.343539	92.8585	119.029	183.559	132	28.289	234.52	125.736	139.873	32.2162	52.8128	114.139	216.574	425.59	27.3554	94.2281
PF3D7_0206200	pantothenate transporter	1.94	1.13633	3.71347	9.1	0.00261728	0.689066	0.238361	3.71347	3.62	0.0764	0.343539	8.72307	6.44987	14.028	4	16.3417	1.409	3.82103	4.36536	7.33636	3.77234	13.731	22.4817	11.2597	15.4115	24.7076
PF3D7_1146600	oocyst rupture protein 1%2C putative	0.905	-0.192848	4.48342	1.86	0.189479	0.97209	-0.398977	4.48342	3.62	0.0765	0.343539	15.4764	13.9259	14.1077	14	5.76766	19.726	12.1795	35.8323	6.06047	2.51489	38.6186	24.6049	81.6687	8.09104	5.57133
PF3D7_1109900	60S ribosomal protein L36	-0.103	0.194777	8.68134	1.46	0.262625	0.996433	-0.0968737	8.68134	3.61	0.0768	0.344192	464.292	517.749	467.386	360	351.278	578.315	355.356	360.506	336.835	219.215	398.2	352.463	403.07	315.55	325.317
PF3D7_0422400	40S ribosomal protein S19	-0.024	0.163367	10.0122	0.64	0.541302	0.996433	-0.0986304	10.0122	3.61	0.0769	0.344318	1064.78	1218.73	1062.78	1083	782.891	1488.84	929.227	996.938	610.513	646.328	1020.39	1142.19	955.795	778.666	892.502
PF3D7_1352100	ABC transporter B family member 6%2C putative	0.727	-0.166459	5.44792	1.47	0.260603	0.996433	-0.343699	5.44792	3.61	0.0771	0.344352	25.8878	37.5265	68.9442	16	9.75009	98.6298	13.6124	22.0087	32.2162	10.8979	38.6186	47.4613	144.381	31.2083	23.7387
PF3D7_0617000	mitochondrial import receptor subunit TOM40%2C putative	0.612	-0.180419	6.13695	1.68	0.220203	0.978146	-0.263456	6.13695	3.6	0.0772	0.344352	43.6153	40.3117	62.0897	65	22.384	130.254	32.5982	56.5677	51.6735	18.8617	137.31	65.4467	169.466	37.7582	51.5953
PF3D7_0826600	SNARE protein%2C putative	1.61	0.328012	3.81037	3.02	0.0793528	0.936979	0.425985	3.81037	3.59	0.0775	0.345275	3.93945	7.76916	11.9556	4	9.75009	0.626221	10.6272	1.45512	14.0348	0	5.14914	12.9894	21.9494	22.732	44.6917
PF3D7_0617900	histone H3 variant	-0.295	0.0861213	9.06141	0.922	0.419411	0.996433	0.151856	9.06141	3.59	0.0779	0.345649	593.169	376.878	442.598	585	703.38	506.613	351.416	504.381	544.485	563.755	438.535	371.822	279.926	564.061	434.079
PF3D7_0304200	EH domain-containing protein	-0.0441	0.0327681	8.64198	0.0264	0.973969	0.999886	0.178819	8.64198	3.59	0.0779	0.345649	351.174	277.345	272.509	309	689.235	238.277	440.732	369.782	460.915	253.166	363.014	354.586	228.901	463.886	369.403
PF3D7_1125800	kelch domain-containing protein%2C putative	1.66	0.939727	4.87783	4.87	0.0236	0.822544	0.307504	4.87783	3.58	0.078	0.345649	12.9439	10.5543	47.6632	12	46.5532	11.4285	11.3437	13.0961	9.88814	11.7362	16.3056	19.8588	99.0572	46.2345	24.8287
PF3D7_1140100	V-type proton ATPase subunit F%2C putative	-0.527	0.163613	4.45091	0.699	0.512552	0.996433	-0.317071	4.45091	3.57	0.0786	0.346013	17.1647	14.8054	27.0995	31	10.2994	65.2836	10.3884	16.0063	3.82767	13.8319	23.1711	27.2278	11.5448	2.31172	12.1116
PF3D7_1437200	ribonucleoside-diphosphate reductase large subunit%2C putative	1.13	0.547651	5.95655	0.684	0.519727	0.996433	-0.582793	5.95655	3.57	0.0786	0.346013	21.3856	9.52822	43.8374	91	3.15848	106.927	10.1496	21.6449	37.0008	4.19149	302.083	36.0956	121.292	15.7968	11.1427
PF3D7_0814700	conserved Plasmodium protein%2C unknown function	0.319	0.735722	4.51461	0.396	0.679955	0.996433	0.462056	4.51461	3.57	0.0786	0.346013	10.9742	27.2654	16.5785	3	68.6626	1.25244	31.0459	3.09213	22.328	4.19149	7.72371	10.8661	6.41378	40.8405	29.1889
PF3D7_1439300	Sad1/UNC domain-containing protein%2C putative	-0.149	-0.0223267	8.41464	0.259	0.774986	0.996433	0.119635	8.41464	3.56	0.0786	0.346013	304.463	413.378	327.983	230	354.574	224.5	360.252	311.032	325.99	358.372	239.435	438.767	215.075	243.887	436.017
PF3D7_0710300	conserved Plasmodium membrane protein%2C unknown function	0.129	0.0594685	4.78912	0.0204	0.979794	0.999886	-0.351565	4.78912	3.56	0.0787	0.346013	16.0392	19.936	21.2013	42	4.80638	56.2034	11.2243	30.9213	7.01739	13.4128	55.7824	48.4605	16.6758	3.85287	18.8941
PF3D7_1020700	histone acetyltransferase%2C putative	-0.112	0.138593	9.25575	0.586	0.568879	0.996433	0.12751	9.25575	3.55	0.0791	0.347397	680.962	738.804	758.546	382	576.903	377.768	581.155	555.128	670.16	518.487	351	619.62	415.47	640.733	710.223
PF3D7_1230600	sun-family protein%2C putative	0.138	-0.0655044	5.81409	0.0814	0.922219	0.996433	-0.292215	5.81409	3.54	0.0796	0.348332	39.9573	24.0404	100.109	56	13.5952	136.36	23.762	53.8394	23.285	28.083	73.8044	68.4442	98.202	19.2644	38.3937
PF3D7_1217200	multiple RNA-binding domain-containing protein 1%2C putative	0.16	0.0450195	9.58892	0.197	0.823428	0.996433	0.145146	9.58892	3.54	0.0797	0.348332	681.806	875.424	818.085	363	825.462	494.871	805.044	562.767	836.983	554.115	550.1	633.858	730.173	1071.87	948.579
PF3D7_0319900	conserved Plasmodium protein%2C unknown function	0.155	0.352918	5.61217	0.289	0.753071	0.996433	-0.259896	5.61217	3.53	0.0798	0.348332	64.4381	42.8037	68.1472	58	16.479	85.4792	42.1508	34.1953	16.9055	24.7298	39.4768	48.4605	100.197	9.2469	37.1825
PF3D7_1002700	conserved Plasmodium protein%2C unknown function	0.349	-0.834517	4.70786	1.72	0.212319	0.977789	-0.355163	4.70786	3.53	0.0799	0.348332	8.44168	8.35552	20.0058	17	5.63033	69.1974	26.2696	12.9142	6.37944	14.6702	41.1931	27.2278	81.0986	5.00874	11.6271
PF3D7_1035800	probable protein%2C unknown function	0.0589	-1.4274	6.25695	2.58	0.108766	0.936979	-0.367579	6.25695	3.53	0.08	0.348332	48.9617	20.0826	40.4101	28	15.6551	127.593	31.0459	34.0134	136.839	30.5979	328.687	18.36	82.3814	32.3641	42.6328
PF3D7_1023200	orotidine 5'-phosphate decarboxylase	-0.058	-0.228144	7.3562	0.338	0.718771	0.996433	-0.154955	7.3562	3.53	0.0801	0.348332	169.396	137.206	201.174	104	97.6382	267.083	186.753	182.799	62.1996	121.972	128.729	263.91	218.211	60.8754	175.012
PF3D7_1003500	40S ribosomal protein S20e%2C putative	-0.151	0.159733	9.69123	1.5	0.255327	0.996433	-0.0955934	9.69123	3.52	0.0803	0.348856	968.823	873.078	904.325	881	654.766	1266.22	715.847	821.051	500.786	539.864	727.745	920.875	756.255	501.259	745.952
PF3D7_0915400	ATP-dependent 6-phosphofructokinase	-0.411	-0.266887	10.4325	1.17	0.336603	0.996433	0.146343	10.4325	3.52	0.0804	0.348856	1238.39	977.595	1779.4	1426	807.06	1429.04	1240.52	1607.91	678.135	2270.95	768.08	1377.63	1295.87	879.226	1730.87
PF3D7_1450300	NADPH--cytochrome P450 reductase%2C putative	0.694	0.349903	7.17119	2.15	0.150902	0.97209	0.189374	7.17119	3.51	0.0805	0.348884	105.802	134.568	235.128	94	93.7931	118.825	64.5993	80.2134	126.951	88.0213	50.6332	171.86	224.055	204.973	252.526
PF3D7_0501400	interspersed repeat antigen	-1.62	-3.29547	10.9124	9.42	0.00226194	0.689066	0.402585	10.9124	3.5	0.081	0.349675	158.704	460.726	448.974	102	591.46	262.543	1686.27	4603.81	5506.1	6131.31	1198.03	450.508	521.939	2040.87	430.567
PF3D7_0907400	ATP-dependent protease ATPase subunit ClpY	0.498	0.0232851	7.17595	0.404	0.674529	0.996433	-0.384236	7.17595	3.5	0.0811	0.349675	126.907	69.3361	280.878	115	18.8135	335.498	60.5395	93.6733	94.4158	44.0106	142.46	171.485	493.148	21.5761	84.0543
PF3D7_1135700	conserved Plasmodium protein%2C unknown function	-0.359	0.0834744	6.43232	1.25	0.315004	0.996433	-0.159397	6.43232	3.5	0.0812	0.349675	87.5121	125.186	104.413	65	67.976	108.493	112.84	100.403	38.2767	58.6809	63.5061	132.892	59.7194	31.2083	68.3093
PF3D7_0707500	conserved Plasmodium protein%2C unknown function	-0.107	0.146	8.31338	0.0812	0.922433	0.996433	0.337529	8.31338	3.5	0.0813	0.349675	301.931	345.215	169.531	129	578.002	45.0879	277.144	234.274	540.658	323.164	204.249	268.781	31.0712	475.83	307.997
PF3D7_1333800	conserved Plasmodium protein%2C unknown function	0.00536	-0.435903	6.44692	0.503	0.61435	0.996433	-0.283938	6.44692	3.49	0.0814	0.349675	58.529	125.04	122.266	28	23.8946	139.647	124.542	115.864	10.5261	62.0341	58.3569	166.739	120.151	32.7494	90.2313
PF3D7_1468200	conserved protein%2C unknown function	0.406	-0.383097	5.88755	0.874	0.43778	0.996433	-0.356386	5.88755	3.49	0.0816	0.349808	36.862	37.5265	103.217	28	8.10219	168.297	30.5683	38.1969	44.0182	12.9936	46.3423	50.7087	178.16	23.1172	53.6543
PF3D7_1018900	conserved Plasmodium protein%2C unknown function	0.431	-0.142157	5.42211	0.858	0.443746	0.996433	0.257777	5.42211	3.49	0.0816	0.349808	16.602	45.882	31.802	23	40.7856	36.1643	26.5084	23.6457	61.5616	10.8979	22.3129	29.9756	58.8642	60.8754	85.2655
PF3D7_1208200	cysteine repeat modular protein 3	0.671	-0.349665	5.88827	0.608	0.557471	0.996433	0.579726	5.88827	3.48	0.0818	0.349926	12.0997	56.1432	35.9466	1	56.166	3.60077	60.6589	14.3693	115.787	4.19149	7.72371	35.9707	98.4871	128.686	169.683
PF3D7_1212100	peripheral plastid protein 1%2C putative	1.7	0.593665	4.55927	2.41	0.123785	0.962999	-0.505531	4.55927	3.47	0.0821	0.349926	11.537	6.44987	36.9828	18	1.23593	39.6085	4.77629	7.0937	6.06047	3.35319	29.1785	45.2132	108.179	2.69701	7.87253
PF3D7_1350600	conserved Plasmodium protein%2C unknown function	0.869	-0.04497	4.23053	1.74	0.208964	0.977789	0.329867	4.23053	3.47	0.0822	0.349926	10.6928	10.2612	22.9548	2	11.5353	5.00977	12.7766	15.4606	16.5866	5.86809	5.14914	10.991	32.7815	29.6671	48.6885
PF3D7_1027800	60S ribosomal protein L3	-0.329	0.105559	10.9969	0.954	0.407348	0.996433	0.171785	10.9969	3.47	0.0823	0.349926	1682.71	1400.21	1744.09	3899	1665.07	2079.05	1377.72	1969.5	1908.73	2126.76	1646.01	1200.15	1479.02	1731.1	1901.03
PF3D7_0934000	histidine--tRNA ligase%2C putative	0.235	-0.368924	5.32193	0.721	0.502564	0.996433	-0.283918	5.32193	3.47	0.0823	0.349926	20.26	29.0244	37.9393	32	13.4579	80.4694	16.8364	36.9236	29.3454	17.6043	59.2151	56.454	95.3515	11.1733	17.3196
PF3D7_1431200	OST-HTH associated domain protein%2C putative	-0.188	-0.20122	8.83446	0.443	0.65005	0.996433	0.130191	8.83446	3.46	0.0827	0.349926	438.686	340.231	542.786	234	496.568	392.484	489.689	333.768	563.624	427.532	228.279	565.914	464.5	465.427	419.303
PF3D7_1320200	TBC domain protein%2C putative	0.819	-0.199813	4.31809	1.17	0.336298	0.996433	0.389071	4.31809	3.46	0.0828	0.349926	11.537	5.71693	7.49221	4	32.6834	1.56555	16.2394	4.54725	34.449	8.80213	20.5966	11.2408	25.9402	41.611	13.565
PF3D7_0711200	conserved Plasmodium protein%2C unknown function	0.215	-0.216855	5.14908	0.62	0.551118	0.996433	0.211567	5.14908	3.46	0.0828	0.349926	18.5717	24.3336	38.5769	14	41.7469	40.3913	25.9114	27.1016	32.8541	16.3468	14.5892	33.098	38.6252	48.1609	60.3157
PF3D7_0419700	apical merozoite protein	0.467	0.272188	4.0859	0.162	0.85159	0.996433	0.45924	4.0859	3.46	0.0828	0.349926	11.2556	13.1929	10.8398	3	28.289	1.56555	18.6275	2.72835	26.4747	0.838298	0.85819	14.3633	15.3931	27.3554	33.1857
PF3D7_0729300	60S ribosomal export protein NMD3%2C putative	0.0272	0.124572	8.44196	0.193	0.826889	0.996433	0.111078	8.44196	3.46	0.0829	0.349926	346.672	384.94	333.802	216	428.317	246.105	337.564	240.822	334.921	330.709	287.494	350.09	310.569	337.512	350.63
PF3D7_1427300	conserved Plasmodium protein%2C unknown function	1.49	0.240518	3.93163	5.05	0.021145	0.819424	-0.281829	3.93163	3.44	0.0834	0.350975	10.13	3.95788	19.2884	8	3.43313	15.8121	12.5378	3.09213	6.69841	1.25745	35.1858	13.7388	22.9471	13.0998	20.953
PF3D7_1012400	hypoxanthine-guanine phosphoribosyltransferase	0.497	0.531542	9.17622	0.167	0.84766	0.996433	-0.600341	9.17622	3.44	0.0835	0.350975	346.39	101.292	487.79	1093	24.1692	2236.86	54.4497	222.997	259.005	85.9255	1198.89	479.11	1545.86	62.0313	170.289
PF3D7_1105100	histone H2B	0.402	0.85803	9.56758	0.968	0.402315	0.996433	-0.336654	9.56758	3.44	0.0836	0.350975	701.222	283.061	943.699	1833	177.973	1442.81	333.146	480.917	333.645	230.532	1647.73	565.664	945.961	327.109	347.481
PF3D7_1320600	ras-related protein Rab-11A	-0.212	-0.0956341	8.23114	0.346	0.712762	0.996433	-0.135106	8.23114	3.44	0.0836	0.350975	287.58	344.628	360.821	281	155.177	443.521	335.296	358.687	119.615	243.945	293.501	390.432	261.682	129.457	310.904
PF3D7_1209000	conserved Plasmodium protein%2C unknown function	-0.0658	-0.0475324	6.33347	0.0164	0.983709	0.999886	-0.203567	6.33347	3.43	0.084	0.351394	65.0009	99.6798	81.8563	90	27.6024	144.344	66.1516	98.4024	31.8972	47.783	73.8044	133.391	74.1147	29.6671	79.8153
PF3D7_0906910	tubulin-specific chaperone%2C putative	0.68	-0.0589448	6.25294	1.02	0.38358	0.996433	-0.352024	6.25294	3.42	0.0842	0.351394	64.4381	46.1752	124.897	49	13.8698	184.892	58.0319	63.8433	31.5782	12.1553	63.5061	41.9658	159.917	125.218	39.2415
PF3D7_0812900	conserved Plasmodium protein%2C unknown function	0.605	-0.200981	4.98802	0.524	0.602485	0.996433	0.475375	4.98802	3.42	0.0842	0.351394	14.6322	23.0143	9.00659	6	49.9864	3.13111	32.24	5.63858	64.7513	3.35319	12.8729	22.7315	25.5126	95.5513	25.4343
PF3D7_1247400	peptidyl-prolyl cis-trans isomerase FKBP35	0.579	-0.0762089	7.07776	0.472	0.632653	0.996433	-0.450141	7.07776	3.42	0.0842	0.351394	55.1523	44.123	224.288	133	7.82754	392.014	44.4195	112.226	36.6818	46.5255	212.831	192.718	401.93	15.0262	81.7531
PF3D7_1342400	casein kinase II beta chain	-0.26	-0.438282	7.68286	2.15	0.151562	0.97209	-0.116028	7.68286	3.41	0.0846	0.351691	175.587	209.767	234.65	140	92.8318	251.897	282.398	267.56	106.218	186.521	210.257	214.7	229.043	141.786	177.313
PF3D7_0301200	serine/threonine protein kinase%2C FIKK family	-0.171	0.403267	9.44083	0.582	0.570866	0.996433	0.290375	9.44083	3.41	0.0847	0.351691	896.788	760.059	574.748	365	1202.97	193.972	595.245	661.17	758.835	724.709	324.396	561.417	67.1308	1093.45	618.417
PF3D7_1248500	bax inhibitor 1%2C putative	-0.18	0.134669	10.2585	0.367	0.699179	0.996433	0.189634	10.2585	3.41	0.0848	0.351691	1162.7	935.818	771.219	1605	1663.56	856.671	940.332	1090.25	1509.38	1054.16	1141.39	829.574	453.098	1404.76	1057.34
PF3D7_1226400	conserved Plasmodium protein%2C unknown function	-0.102	-0.646691	5.80762	0.633	0.544482	0.996433	-0.329814	5.80762	3.41	0.0849	0.351691	22.5111	28.4381	49.7355	60	7.41556	154.207	23.2844	59.2961	30.9403	34.7894	90.9682	105.039	78.1055	9.2469	31.8534
PF3D7_1136400	signal recognition particle subunit SRP72%2C putative	0.0537	0.181106	8.79927	0.389	0.684173	0.996433	0.111536	8.79927	3.41	0.0849	0.351691	456.132	560.259	488.508	219	530.762	317.807	449.927	385.606	366.818	362.564	286.636	450.883	411.907	416.11	590.197
PF3D7_0317000	proteasome subunit alpha type-3%2C putative	-0.0134	-0.0554059	7.62742	0.0117	0.988375	0.999886	-0.205127	7.62742	3.4	0.0851	0.351938	192.752	155.823	353.17	164	70.5851	341.76	182.215	214.266	60.2857	148.379	191.376	269.405	309.999	53.9402	185.065
PF3D7_1443300	U6 snRNA-associated Sm-like protein LSm5%2C putative	0.2	0.243312	5.71532	0.114	0.893366	0.996433	-0.303982	5.71532	3.4	0.0853	0.352044	46.992	76.0792	99.3116	25	22.9333	122.896	37.7327	56.0221	9.56916	17.1851	23.1711	57.0785	98.0595	13.8703	57.1666
PF3D7_0628400	protease%2C putative	0.434	0.639095	4.28371	0.306	0.74109	0.996433	0.462028	4.28371	3.39	0.0854	0.352044	23.9181	8.35552	28.295	2	23.208	1.87866	15.5229	8.9126	23.9229	5.86809	0.85819	12.4898	2.9931	36.217	50.1419
PF3D7_0210900	conserved Plasmodium protein%2C unknown function	-0.0597	0.0883318	9.80268	0.173	0.843113	0.996433	0.133896	9.80268	3.39	0.0855	0.352105	895.943	942.268	789.87	620	1135.82	589.118	780.446	794.859	1106.83	667.704	746.626	740.022	674.017	1007.14	831.339
PF3D7_0821400	conserved Plasmodium protein%2C unknown function	-0.0895	0.104149	8.62836	0.125	0.883269	0.996433	0.205242	8.62836	3.38	0.0859	0.353055	393.101	356.209	294.189	359	519.089	196.633	345.684	350.502	581.805	261.13	316.672	302.004	134.689	560.208	365.406
PF3D7_1445900	ATP-dependent RNA helicase DDX5%2C putative	-0.104	-0.116362	10.471	0.159	0.854738	0.996433	0.119985	10.471	3.37	0.0864	0.354525	1524.57	1154.53	1324.37	991	1415	1184.65	1381.3	1193.74	1723.73	1156.01	1033.26	1131.2	1303.14	1689.87	1491.06
PF3D7_0726200	serine/threonine protein kinase%2C FIKK family	2.78	1.07754	5.13995	4.94	0.0226446	0.822544	-0.466463	5.13995	3.36	0.0869	0.355863	20.8228	2.63858	12.3542	19	13.1832	9.70643	11.9407	2.91024	12.7589	0	250.592	15.4874	46.1792	17.3379	16.3506
PF3D7_1010300	succinate dehydrogenase subunit 4%2C putative	-0.15	0.185316	10.2566	0.25	0.782188	0.996433	0.248788	10.2566	3.36	0.0869	0.355863	1145.82	1176.08	690.399	1174	2037.63	437.729	1192.04	1084.06	1640.79	1003.44	980.912	869.541	252.418	1755.75	912.486
PF3D7_0221200	Plasmodium exported protein (hyp15)%2C unknown function	1.38	0.31184	3.89449	3.27	0.0664015	0.904886	-0.311246	3.89449	3.35	0.0872	0.356325	19.1345	2.19882	21.3608	5	2.60918	14.2465	4.05985	9.45827	5.10355	3.77234	28.3203	13.9886	36.6298	4.23816	18.5307
PF3D7_1009300	conserved Plasmodium protein%2C unknown function	-0.229	-0.165089	6.14861	0.279	0.760379	0.996433	0.165242	6.14861	3.35	0.0874	0.356775	59.3731	79.5973	72.6903	38	64.5428	49.628	88.4808	63.2977	56.4581	78.8	38.6186	70.5675	35.6321	63.5724	113.728
PF3D7_1318300	conserved Plasmodium protein%2C unknown function	0.661	-1.2089	5.42592	1.27	0.309795	0.996433	-0.632938	5.42592	3.34	0.0876	0.357084	28.9831	2.78517	21.5202	16	3.15848	136.203	2.14933	2.91024	48.1648	3.77234	114.139	20.4833	193.126	6.1646	0.484463
PF3D7_0505600	conserved Plasmodium protein%2C unknown function	0.603	-0.0587293	5.22871	1.03	0.38102	0.996433	-0.283813	5.22871	3.33	0.0879	0.357804	22.7925	34.7414	48.2211	26	8.51416	72.7982	20.2992	22.9181	8.29328	23.8915	44.6259	56.9536	98.202	8.47632	31.1268
PF3D7_0902500	serine/threonine protein kinase%2C FIKK family	0.0866	0.506193	9.74818	0.956	0.406854	0.996433	0.207339	9.74818	3.33	0.0881	0.358112	1054.65	1050.45	788.276	538	1381.08	361.486	764.684	620.972	928.209	616.568	525.212	716.666	283.346	1333.87	792.218
PF3D7_1334600	MSP7-like protein	0.422	-0.646589	3.97093	1.08	0.363445	0.996433	0.394131	3.97093	3.33	0.0883	0.358112	3.65806	10.2612	10.9195	4	10.0247	1.56555	26.1502	10.0039	13.0779	3.77234	6.00733	13.8637	2.56551	19.2644	59.8312
PF3D7_1119100	tRNA m(1)G methyltransferase%2C putative	0.459	-0.130374	6.17246	0.656	0.533289	0.996433	-0.299756	6.17246	3.32	0.0886	0.359154	57.4034	33.4221	85.2836	69	17.9896	165.636	28.0607	65.4803	34.13	27.6638	88.3936	123.899	166.473	10.4028	67.0981
PF3D7_0812700	U1 small nuclear ribonucleoprotein C%2C putative	0.123	0.0829394	7.66396	0.215	0.809237	0.996433	0.0999197	7.66396	3.31	0.0889	0.359312	202.319	199.946	221.339	115	221.917	171.271	195.708	185.346	151.193	157.181	123.579	222.319	234.459	186.094	274.691
PF3D7_0906500	arginase	-0.159	-0.162241	9.41853	0.102	0.903901	0.996433	0.208554	9.41853	3.31	0.0889	0.359312	574.597	566.856	419.324	546	887.945	278.199	657.934	616.788	940.968	797.641	751.775	490.975	208.804	804.48	646.153
PF3D7_0103200	nucleoside transporter 4	0.278	0.468276	6.24041	0.256	0.777315	0.996433	-0.345364	6.24041	3.3	0.0894	0.360856	37.4248	13.9259	135.577	128	24.8559	178.473	66.0322	32.3764	21.6901	30.1787	151.9	91.1757	75.1124	26.1995	46.2662
PF3D7_1323300	acetyltransferase%2C GNAT family%2C putative	1.98	1.28802	4.68104	4.4	0.0314103	0.842659	-0.345367	4.68104	3.29	0.0899	0.361823	23.3553	33.1289	57.0683	7	5.08103	26.6144	2.38815	10.0039	4.46561	4.61064	33.4694	51.7079	55.8711	3.46759	43.1172
PF3D7_1417500	H/ACA ribonucleoprotein complex subunit 4%2C putative	-0.0709	0.0603451	8.66884	0.21	0.812751	0.996433	0.102984	8.66884	3.29	0.0899	0.361823	396.477	439.764	366.879	290	488.191	325.322	435.478	380.15	321.524	361.726	338.985	351.464	294.891	402.24	469.445
PF3D7_1472100	protein transport protein YIP1%2C putative	0.345	0.203645	7.76575	1.14	0.345733	0.996433	0.117186	7.76575	3.28	0.0904	0.362966	220.609	191.004	194.319	173	234.414	145.44	190.455	168.43	181.495	160.115	196.526	235.058	162.34	283.186	268.756
PF3D7_1414600	mRNA-capping enzyme subunit alpha	0.172	0.404172	6.80153	0.959	0.405545	0.996433	-0.159929	6.80153	3.27	0.0907	0.363615	128.595	114.192	175.589	118	65.5041	165.949	103.048	80.941	66.0272	43.5915	73.8044	125.523	183.862	58.1784	95.8026
PF3D7_1124300	conserved Plasmodium protein%2C unknown function	-0.419	-0.438284	8.07232	1.23	0.321325	0.996433	-0.167087	8.07232	3.27	0.0908	0.363615	244.246	394.322	319.375	108	134.991	256.594	456.136	339.952	127.908	276.638	284.919	396.802	149.94	124.448	255.433
PF3D7_0622500	RNA methyltransferase%2C putative	0.349	0.489042	4.74404	0.134	0.875528	0.996433	-0.568946	4.74404	3.27	0.0909	0.363615	8.44168	16.8576	36.1858	43	1.23593	94.716	4.41807	22.1906	5.7415	2.51489	12.8729	55.3299	56.7263	1.92644	9.08368
PF3D7_1307200	DnaJ protein%2C putative	0.0894	-0.1075	6.10796	0.0883	0.915943	0.996433	-0.262032	6.10796	3.26	0.091	0.363615	35.7364	108.915	113.818	28	27.1904	125.244	77.7341	72.574	17.2245	39.4	41.1931	115.531	118.584	20.0349	66.2503
PF3D7_0406400	cytosolic glyoxalase II	-0.386	-0.272435	6.22988	0.318	0.73266	0.996433	-0.262392	6.22988	3.25	0.0918	0.366096	64.7195	57.9023	72.5309	103	14.1445	158.277	78.0923	66.026	18.1814	75.866	98.6919	89.1773	90.2204	23.8878	35.2447
PF3D7_0521000	conserved Plasmodium protein%2C unknown function	0.269	-0.236808	7.16938	0.482	0.62691	0.996433	-0.280698	7.16938	3.24	0.0919	0.366174	97.0793	183.235	204.362	77	35.2926	291.663	173.976	140.419	14.9917	88.8596	98.6919	242.427	271.089	41.2258	180.099
PF3D7_1307700	conserved Plasmodium protein%2C unknown function	-0.0651	0.0409654	7.11682	0.0453	0.955796	0.999886	-0.194413	7.11682	3.22	0.0932	0.370774	130.846	125.773	269.719	117	53.0075	216.829	137.557	141.51	56.1391	97.6617	110.707	164.366	251.42	48.1609	99.0727
PF3D7_0702900	centrin%2C putative	-0.0288	0.651498	4.1392	1.89	0.185003	0.97209	-0.203296	4.1392	3.19	0.0943	0.371229	20.5414	27.412	19.8464	12	17.4403	22.3874	16.3588	12.7323	4.46561	7.54468	13.731	24.2303	7.69653	4.23816	15.0184
PF3D7_1121700	protein GCN20	-0.0146	0.100328	8.28752	0.253	0.779964	0.996433	0.0918171	8.28752	3.19	0.0943	0.371229	303.619	343.602	359.387	276	255.837	252.211	302.817	304.484	244.652	265.74	231.711	217.323	390.955	259.684	385.875
PF3D7_1110300	conserved Plasmodium protein%2C unknown function	-0.0111	-0.0289912	8.30108	0.0113	0.988802	0.999886	0.099713	8.30108	3.19	0.0944	0.371229	304.745	312.965	353.09	155	350.729	262.7	300.19	327.22	254.859	278.315	206.824	360.456	297.457	314.009	363.953
PF3D7_1313800	conserved Plasmodium membrane protein%2C unknown function	0.076	0.18278	9.88806	0.346	0.713208	0.996433	0.112865	9.88806	3.19	0.0945	0.371229	956.724	1207.3	896.594	565	1119.2	613.071	970.423	647.71	847.509	901.589	663.381	1044.65	920.02	966.301	968.442
PF3D7_1470100	conserved Plasmodium protein%2C unknown function	0.433	0.17737	4.39847	0.145	0.866492	0.996433	-0.450634	4.39847	3.19	0.0945	0.371229	9.00446	7.03622	23.5925	30	1.78523	53.855	1.91052	11.0953	9.56916	6.70638	41.1931	32.3486	40.9056	1.54115	5.93467
PF3D7_1317600	conserved Plasmodium protein%2C unknown function	0.832	0.166819	6.19169	0.367	0.698933	0.996433	-0.673706	6.19169	3.18	0.095	0.371229	10.9742	25.3597	150.322	57	0.961276	318.12	5.49273	54.0213	10.2071	9.22128	44.6259	114.906	256.551	6.93517	38.5148
PF3D7_1130400	26S protease regulatory subunit 6A%2C putative	0.235	-0.151776	7.82251	0.856	0.444914	0.996433	-0.152622	7.82251	3.18	0.0951	0.371229	156.734	231.462	217.991	214	97.7755	382.465	181.857	225.725	84.5276	163.468	301.225	300.38	324.252	109.807	256.887
PF3D7_0113000	glutamic acid-rich protein	0.0157	-1.87031	7.71959	3.23	0.0685127	0.907523	-0.433044	7.71959	3.17	0.0953	0.371229	61.6243	46.9082	152.713	72	6.31696	609.157	105.317	178.252	108.132	198.257	525.212	168.238	773.359	16.9526	41.6638
PF3D7_0607400	G-protein associated signal transduction protein%2C putative	0.345	0.109803	5.61475	0.226	0.800183	0.996433	-0.286274	5.61475	3.17	0.0955	0.371229	31.5156	23.8938	58.5827	60	19.5002	89.7062	41.0761	51.2929	12.7589	18.0234	84.1026	49.085	96.6342	9.2469	37.1825
PF3D7_1458900	golgi apparatus membrane protein TVP23%2C putative	-0.462	-0.0343279	5.80961	1.06	0.371602	0.996433	-0.174191	5.80961	3.16	0.0957	0.371229	70.0659	66.2578	68.5457	34	43.2574	84.2268	55.7632	75.4843	28.3885	37.3043	46.3423	81.1838	18.3862	25.8143	45.4184
PF3D7_0706400	60S ribosomal protein L37	-0.0859	0.0798886	8.9357	0.452	0.644981	0.996433	-0.0887641	8.9357	3.16	0.0958	0.371229	546.739	542.962	470.893	468	386.845	668.804	418.045	473.459	374.154	315.2	501.183	460.625	544.316	361.785	378.608
PF3D7_0808100	AP-3 complex subunit delta%2C putative	0.249	0.0297764	3.96093	0.134	0.87562	0.996433	-0.2656	3.96093	3.16	0.0958	0.371229	9.00446	13.6327	10.7601	18	4.94371	31.1545	4.53748	7.82126	6.37944	9.64043	26.6039	18.9845	17.1034	4.23816	9.81038
PF3D7_0824600	Fe-S cluster assembly protein DRE2%2C putative	0.0737	-0.0442446	5.72706	0.0626	0.93956	0.99717	-0.171494	5.72706	3.16	0.0958	0.371229	53.7454	58.9284	70.0601	27	31.0355	68.2581	70.6891	44.1992	15.3107	39.8192	53.2078	69.3185	65.1355	21.5761	57.1666
PF3D7_0918200	50S ribosomal protein L3%2C apicoplast%2C putative	1.2	-0.512353	4.63968	3.1	0.0749629	0.924434	0.374092	4.63968	3.16	0.0959	0.371229	5.62779	11.727	15.0641	3	19.5002	3.44422	27.2249	6.36614	29.9834	1.6766	26.6039	10.1168	21.0942	40.4552	101.253
PF3D7_1458200	conserved Plasmodium protein%2C unknown function	-0.0234	0.206519	5.92899	0.293	0.750106	0.996433	0.169586	5.92899	3.16	0.0959	0.371229	49.2431	61.7136	62.9664	43	89.3987	49.7846	53.0168	41.8347	66.3462	36.8851	30.8949	78.6859	31.4988	58.5637	72.7906
PF3D7_1114200	GTPase-activating protein%2C putative	0.135	0.409537	9.09159	0.898	0.428309	0.996433	0.162492	9.09159	3.16	0.096	0.371229	565.592	561.579	587.979	400	847.159	372.915	426.403	406.888	639.858	253.585	352.716	487.228	364.73	789.839	456.97
PF3D7_0205900	26S proteasome regulatory subunit RPN1%2C putative	0.0925	-0.052265	8.7369	0.131	0.878508	0.996433	-0.147948	8.7369	3.15	0.0961	0.371229	431.933	358.115	507.716	480	141.308	630.605	403.597	452.178	167.779	320.23	490.027	534.315	520.799	245.813	437.955
PF3D7_1457200	thioredoxin 1	1.05	0.248861	7.07213	0.654	0.534367	0.996433	-0.632656	7.07213	3.15	0.0964	0.371229	34.8923	23.3075	64.5605	180	13.4579	554.049	15.4035	48.7465	37.9577	11.7362	232.57	115.531	582.371	19.2644	37.3037
PF3D7_1246600	pre-mRNA-splicing factor CWC26%2C putative	0.105	-0.140172	7.45387	0.144	0.867135	0.996433	-0.25189	7.45387	3.15	0.0965	0.371229	134.785	224.719	300.485	89	56.0287	301.839	201.559	183.527	41.4664	119.038	100.408	274.651	379.41	42.3816	164.112
PF3D7_1416500	NADP-specific glutamate dehydrogenase	0.062	-0.0363438	8.66398	0.0106	0.989436	0.999886	0.350904	8.66398	3.14	0.0966	0.371229	278.857	328.943	272.429	286	601.072	56.2034	403.238	342.499	596.478	412.023	351.858	274.901	14.5379	761.328	375.58
PF3D7_0519800	EELM2 domain-containing protein%2C putative	-0.15	-0.347543	8.13717	1.01	0.386776	0.996433	0.127526	8.13717	3.14	0.0967	0.371229	224.549	174.879	321.926	261	170.833	301.839	218.396	246.097	341.938	280.411	203.391	199.962	401.787	285.883	276.023
PF3D7_1227700	conserved Plasmodium protein%2C unknown function	-0.215	0.0328344	9.26496	0.277	0.761719	0.996433	0.180929	9.26496	3.14	0.0967	0.371229	547.865	754.342	617.071	237	911.565	272.406	787.371	552.399	601.9	641.717	405.066	617.622	258.546	693.903	627.137
PF3D7_1459000	ATP-dependent RNA helicase DBP5	-0.319	-0.0668811	10.1731	1.28	0.3067	0.996433	0.105883	10.1731	3.14	0.0968	0.371229	1396.25	1075.66	1238.68	734	1180.31	851.191	1267.39	1177.74	1094.07	1241.94	732.036	908.385	1026.2	1140.45	1051.89
PF3D7_0110600	phosphatidylinositol-4-phosphate 5-kinase	-0.317	-0.166866	9.99052	1.05	0.373591	0.996433	0.113761	9.99052	3.14	0.0969	0.371229	899.883	1075.08	1132.84	614	1057.13	594.44	1268.34	1191.2	977.331	1055.84	723.454	918.127	880.683	979.401	851.928
PF3D7_0104500	conserved protein%2C unknown function	0.53	0.228737	7.18636	0.717	0.504119	0.996433	-0.233858	7.18636	3.14	0.0969	0.371229	129.158	136.18	241.584	136	36.1165	244.696	70.9279	127.687	36.3628	90.5362	151.9	271.029	274.795	43.1522	149.457
PF3D7_0416200	conserved protein%2C unknown function	-0.156	-0.968749	5.57438	1.72	0.213482	0.977989	-0.28541	5.57438	3.13	0.0971	0.371229	20.8228	47.3479	46.8661	21	7.41556	97.6905	53.7333	64.5709	7.33636	45.2681	42.9095	110.035	60.2895	9.2469	44.5706
PF3D7_0210000	secretory complex protein 61 gamma subunit	0.118	0.0971267	6.73673	0.0429	0.958113	0.999886	-0.223237	6.73673	3.13	0.0971	0.371229	95.9537	74.0269	114.934	146	41.7469	239.53	60.3007	67.8449	85.4845	36.8851	132.161	95.2973	174.455	57.7931	75.6974
PF3D7_0520000	40S ribosomal protein S9%2C putative	-0.0679	0.0708529	10.3625	0.268	0.768827	0.996433	-0.0957328	10.3625	3.13	0.0972	0.371229	1396.53	1398.45	1371.07	1371	918.843	1902.15	1100.93	1371.63	766.49	957.336	1364.52	1405.23	1396.92	867.282	1142
PF3D7_0936600	gametocyte exported protein 5	0.525	2.47686	5.62416	6.64	0.00867116	0.748816	-0.339999	5.62416	3.13	0.0973	0.371229	308.403	84.4347	15.7815	36	45.8666	18.7866	8.00029	3.45591	12.4399	19.2809	51.4914	17.8604	8.69423	23.8878	9.08368
PF3D7_1117300	conserved Plasmodium protein%2C unknown function	-0.134	0.363438	6.40485	0.765	0.482541	0.996433	0.214967	6.40485	3.13	0.0974	0.371229	79.0704	109.208	56.1915	62	153.667	35.8512	84.6597	78.7583	88.3553	56.166	44.6259	90.1765	25.2275	96.3219	77.7563
PF3D7_0821800	protein transport protein SEC61 subunit beta%2C putative	0.121	-0.185675	7.71741	0.312	0.736975	0.996433	-0.197371	7.71741	3.13	0.0974	0.371229	200.912	136.62	225.882	220	73.3316	378.394	123.228	146.058	240.505	82.9915	375.029	169.237	279.926	109.036	198.267
PF3D7_0405600	conserved Plasmodium membrane protein%2C unknown function	0.557	0.104778	4.42847	0.824	0.45753	0.996433	-0.24516	4.42847	3.12	0.0976	0.371323	13.2253	14.219	22.2375	22	7.55288	33.6594	9.7914	21.0992	6.06047	8.80213	36.9022	24.2303	37.0574	6.93517	17.804
PF3D7_1021900	PHAX domain-containing protein%2C putative	1.98	-0.621937	7.25974	2.08	0.16017	0.97209	-0.956886	7.25974	3.12	0.0977	0.371323	13.2253	1.46588	142.671	28	1.92255	589.274	3.46281	9.09449	54.5442	2.51489	259.173	39.9674	1185.12	12.3292	10.416
PF3D7_0321000	conserved Plasmodium protein%2C unknown function	0.0733	-0.16235	5.96661	0.155	0.8577	0.996433	-0.232233	5.96661	3.12	0.0978	0.371323	31.5156	47.7877	82.7331	55	31.3101	123.992	46.9271	43.6536	61.8806	18.8617	78.0953	82.3079	109.604	33.52	28.5833
PF3D7_1250000	rRNA-processing protein FCF2%2C putative	-0.198	-0.123039	8.20681	0.273	0.765171	0.996433	-0.137364	8.20681	3.1	0.0985	0.372596	283.64	387.286	364.807	101	271.629	364.774	425.806	389.79	147.684	170.174	272.905	384.687	240.873	166.444	297.097
PF3D7_0703800	conserved Plasmodium protein%2C unknown function	0.255	-0.212246	4.98444	0.251	0.780959	0.996433	0.353161	4.98444	3.1	0.0987	0.372596	13.2253	19.7894	53.5613	3	29.6622	3.75733	54.5691	23.2819	24.2419	15.0894	14.5892	19.3592	22.5195	34.6759	97.1349
PF3D7_0927000	CS domain protein%2C putative	0.0081	-0.0107737	4.27184	0.000809	0.999192	0.999948	-0.239763	4.27184	3.1	0.0987	0.372596	13.7881	16.8576	20.6434	18	8.92614	31.1545	17.6723	23.8276	3.82767	8.38298	18.022	33.3478	16.6758	3.85287	17.1984
PF3D7_1342900	AP2 domain transcription factor%2C putative	0.753	-0.578897	6.99965	4.42	0.0311366	0.842659	-0.233907	6.99965	3.1	0.0988	0.372596	104.958	117.71	86.1604	36	39.687	221.682	64.9575	82.0323	118.02	45.2681	179.362	62.4491	401.075	132.539	131.168
PF3D7_1458400	aminodeoxychorismate lyase	0.52	-0.160312	3.91271	0.571	0.576997	0.996433	-0.365139	3.91271	3.1	0.0988	0.372596	4.50223	7.47599	18.8102	13	1.92255	36.1643	5.13451	10.0039	1.59486	7.12553	17.1638	29.2262	30.216	1.92644	8.96257
PF3D7_1146900	protein YIPF6%2C putative	-0.168	0.680434	3.97925	1.52	0.250984	0.995833	-0.254501	3.97925	3.1	0.099	0.37288	22.7925	14.219	18.8102	11	18.8135	33.6594	7.16444	12.9142	3.18972	4.19149	10.2983	21.4825	3.99079	4.23816	12.1116
PF3D7_0305400	conserved Plasmodium protein%2C unknown function	-0.285	-0.382388	5.81539	0.499	0.617038	0.996433	0.197771	5.81539	3.09	0.0993	0.373552	45.0223	40.4583	70.6977	12	61.7963	38.5126	70.3309	52.7481	49.1217	69.5787	34.3276	51.4581	25.7976	57.4078	84.5388
PF3D7_1233100	conserved protein%2C unknown function	0.415	-0.119512	5.80341	0.546	0.590581	0.996433	-0.299365	5.80341	3.08	0.0996	0.373576	30.6714	59.075	84.5663	41	8.23951	117.103	39.882	54.0213	14.9917	25.9872	48.0587	68.1944	147.232	13.4851	54.6232
PF3D7_1103600	actin-like protein%2C putative	-0.469	-0.0614178	5.97686	1.1	0.357575	0.996433	-0.169126	5.97686	3.08	0.0997	0.373576	67.5334	46.615	90.7035	63	38.4511	122.583	60.7783	63.1158	29.9834	48.2021	57.4988	59.7013	68.4136	18.1085	45.5395
PF3D7_1233800	conserved Plasmodium protein%2C unknown function	0.298	-0.235719	3.52456	0.485	0.625334	0.996433	-0.290281	3.52456	3.08	0.0998	0.373576	4.78362	11.8736	11.9556	6	2.47185	5.9491	9.7914	14.1874	2.2328	7.54468	22.3129	18.8596	9.5494	1.92644	6.9036
PF3D7_0220100	DnaJ protein%2C putative	0.108	0.164518	9.68818	0.124	0.884632	0.996433	0.169808	9.68818	3.08	0.0999	0.373576	779.448	905.328	1036.87	301	1086.38	516.319	741.758	469.276	1019.43	675.668	590.435	676.699	696.821	1208.26	731.418
PF3D7_1348300	elongation factor Tu%2C putative	-0.0815	-0.0728432	6.45154	0.0328	0.967848	0.999886	-0.180111	6.45154	3.06	0.101	0.375725	86.3865	113.899	118.281	53	44.2187	141.839	80.3611	79.1221	37.6387	72.9319	60.0733	129.145	144.809	24.6584	74.0017
PF3D7_1344200	heat shock protein 110%2C putative	0.166	0.0144091	9.30787	0.261	0.774082	0.996433	-0.133452	9.30787	3.05	0.101	0.377851	548.709	603.063	948.322	592	264.076	1026.69	540.915	497.832	385.956	400.287	586.144	689.938	1113.43	406.093	586.564
PF3D7_0517200	conserved Plasmodium protein%2C unknown function	0.0307	-0.230476	8.76195	0.0725	0.930365	0.99717	0.420449	8.76195	3.05	0.101	0.377916	267.32	361.633	539.837	62	459.627	58.7082	557.871	159.517	1064.41	83.4107	70.3716	366.202	516.808	759.016	686.605
PF3D7_0422100	transmembrane emp24 domain-containing protein%2C putative	0.322	-0.174784	5.99103	0.296	0.748131	0.996433	-0.35164	5.99103	3.04	0.102	0.377916	23.9181	53.2114	96.0437	61	4.11976	159.06	40.0014	48.9284	11.164	38.9809	77.2371	122.65	125.425	9.2469	50.3842
PF3D7_1208600	mitochondrial import inner membrane translocase subunit TIM10%2C putative	0.0726	-0.0575997	3.9277	0.0128	0.98726	0.999886	-0.436106	3.9277	3.04	0.102	0.377916	2.81389	6.88964	15.3829	22	1.23593	46.81	4.65688	10.3677	6.06047	3.35319	18.8802	18.4849	28.7907	1.54115	4.48128
PF3D7_1417200	NOT family protein%2C putative	-0.378	-0.451353	10.5331	1.51	0.253204	0.996433	0.140052	10.5331	3.04	0.102	0.378262	1093.76	1604.26	979.088	714	1659.57	876.397	1790.27	1572.98	1724.68	1987.6	1264.11	1325.54	1282.04	1373.94	1179.3
PF3D7_0917100	N-glycosylase/DNA lyase%2C putative	0.25	-0.116562	4.7313	0.12	0.887445	0.996433	-0.425212	4.7313	3.04	0.102	0.378262	12.6625	25.7995	47.0255	18	1.0986	63.2483	6.80621	26.1921	3.18972	16.3468	25.7457	44.0891	66.8458	1.54115	11.0215
PF3D7_1100200	erythrocyte membrane protein 1%2C PfEMP1	-0.958	-2.11432	5.41023	3.18	0.0707817	0.908579	-0.42101	5.41023	3.02	0.103	0.379932	2.25111	17.0042	13.5497	13	10.7114	196.477	147.946	31.2851	17.2245	1.6766	32.6112	44.0891	16.3908	30.0524	20.3474
PF3D7_1004800	ADP/ATP carrier protein%2C putative	0.684	-0.222105	4.1343	0.37	0.696856	0.996433	-0.635745	4.1343	3.01	0.103	0.381322	7.31612	0.586352	11.318	19	0.549301	69.9802	1.19407	3.09213	9.56916	0	27.4621	10.1168	64.4228	1.54115	2.18008
PF3D7_1039000	serine/threonine protein kinase%2C FIKK family	0.645	-0.829544	6.33759	1.84	0.193778	0.972646	-0.403364	6.33759	3.01	0.104	0.381322	65.8451	20.3757	74.4438	40	3.02115	98.6298	31.6429	36.1961	81.9758	40.6575	293.501	23.8556	258.546	25.8143	26.2821
PF3D7_1219100	clathrin heavy chain%2C putative	-0.321	-0.257752	8.47693	1.08	0.364093	0.996433	0.110363	8.47693	3	0.104	0.381322	297.71	325.132	375.806	239	356.222	353.658	393.208	343.59	198.401	526.451	288.352	374.944	251.42	211.908	465.569
PF3D7_1012600	GMP synthase [glutamine-hydrolyzing]	-0.236	0.042145	9.77371	0.949	0.409231	0.996433	0.105262	9.77371	3	0.104	0.381322	1130.62	686.032	913.969	708	927.494	649.704	909.764	743.929	958.83	805.604	540.66	1013.17	595.483	655.759	1025.97
PF3D7_1401600	Plasmodium exported protein (PHISTb)%2C unknown function	0.417	-0.157965	8.5475	0.66	0.531265	0.996433	-0.28772	8.5475	3	0.104	0.381322	310.372	284.821	741.728	173	90.36	855.262	226.874	316.306	128.546	211.67	178.504	441.515	1254.53	166.059	273.964
PF3D7_1125900	conserved Plasmodium protein%2C unknown function	0.144	0.593197	5.00496	0.65	0.536184	0.996433	-0.295983	5.00496	3	0.104	0.381322	30.9528	38.2595	68.6254	33	10.8487	71.0761	14.2095	26.5559	5.42253	12.9936	12.0147	36.845	57.4389	10.4028	20.1052
PF3D7_1140700	conserved Plasmodium protein%2C unknown function	-0.0686	0.159247	8.43969	0.378	0.691422	0.996433	0.135158	8.43969	3	0.104	0.381322	306.152	511.446	362.973	146	458.666	184.266	368.849	315.397	324.714	319.811	246.301	311.371	319.834	316.321	367.95
PF3D7_1439500	oocyst rupture protein 2%2C putative	-0.307	0.0186761	8.68815	0.169	0.846266	0.996433	0.29925	8.68815	3	0.104	0.381322	397.322	378.49	238.555	258	699.946	55.4206	471.062	481.826	407.965	569.204	280.628	368.45	22.8045	434.219	504.932
PF3D7_1362300	conserved protein%2C unknown function	0.153	-0.255536	4.82384	0.43	0.658144	0.996433	-0.230649	4.82384	2.99	0.104	0.381737	24.1995	18.1769	37.3016	21	7.27823	47.1231	25.5532	29.1024	8.61225	17.6043	29.1785	24.4801	62.7125	11.5586	20.5897
PF3D7_1315700	tRNA (adenine(58)-N(1))-methyltransferase catalytic subunit TRM61%2C putative	0.325	0.0432583	6.28949	0.234	0.794467	0.996433	-0.278458	6.28949	2.99	0.104	0.381737	62.4684	77.9848	147.852	44	26.5038	174.089	65.674	73.3016	18.5004	32.6936	30.8949	116.655	178.018	23.1172	84.1755
PF3D7_0725300	conserved Plasmodium protein%2C unknown function	-0.236	-0.706512	6.75663	1.42	0.273623	0.996433	-0.214608	6.75663	2.98	0.105	0.383174	76.2565	93.6697	118.281	62	35.1552	192.72	113.676	97.6748	42.7423	133.709	117.572	176.731	210.372	25.0437	57.7722
PF3D7_0109200	cleavage and polyadenylation specificity factor subunit 5%2C putative	0.271	0.0323942	4.31093	0.122	0.886311	0.996433	-0.310035	4.31093	2.96	0.106	0.385597	18.5717	13.1929	17.0567	18	8.51416	39.9216	6.32858	18.7347	10.2071	5.86809	26.6039	13.9886	48.7447	1.15586	11.8693
PF3D7_0627900	ribonuclease P protein subunit p29%2C putative	-0.0256	0.0290075	7.45638	0.0347	0.965949	0.999886	0.103387	7.45638	2.96	0.106	0.385597	180.089	149.813	195.515	119	191.569	148.884	169.558	141.692	194.892	119.457	106.416	186.223	205.811	147.95	201.779
PF3D7_0600600	erythrocyte membrane protein 1 (PfEMP1)%2C exon 2	0.0333	-1.47231	4.79448	2.43	0.122043	0.955789	-0.350048	4.79448	2.93	0.107	0.385597	15.4764	3.22494	20.2449	1	12.0846	43.2093	92.5406	25.2827	7.33636	3.35319	59.2151	22.7315	14.2528	15.7968	36.6981
PF3D7_0522300	18S rRNA (guanine-N(7))-methyltransferase%2C putative	-0.471	0.0379549	7.42586	2.09	0.158367	0.97209	0.135689	7.42586	2.94	0.107	0.385597	135.348	211.527	201.971	174	173.991	154.52	190.216	249.371	81.9758	163.049	90.9682	133.516	91.3607	147.565	193.664
PF3D7_1427100	lipase%2C putative	-0.262	-0.379466	10.5863	0.775	0.478351	0.996433	0.153551	10.5863	2.93	0.107	0.385597	1214.19	1405.63	960.596	950	1761.47	784.029	1841.74	1620.64	1874.92	1808.21	1430.6	1412.97	999.694	1764.23	1175.31
PF3D7_0719800	conserved Plasmodium protein%2C unknown function	0.595	0.185422	5.03899	0.64	0.541408	0.996433	-0.300753	5.03899	2.95	0.107	0.385597	15.4764	24.6268	58.8218	34	2.7465	46.1838	26.2696	34.3772	11.483	7.96383	35.1858	76.6875	39.0528	14.2556	31.1268
PF3D7_1309200	protein phosphatase PPM6%2C putative	0.347	0.0150465	8.34151	0.569	0.577721	0.996433	-0.200969	8.34151	2.95	0.107	0.385597	256.064	325.719	519.672	276	88.9867	540.585	286.458	347.591	170.012	113.17	192.235	498.968	641.948	167.215	375.822
PF3D7_1106100	apicoplast ribosomal protein S15 precursor%2C putative	0.028	0.303076	4.09603	0.193	0.826273	0.996433	-0.285066	4.09603	2.94	0.107	0.385597	16.0392	13.1929	24.9475	22	3.15848	34.7553	7.04503	12.7323	10.2071	4.19149	9.44009	24.1054	23.8022	3.85287	10.6582
PF3D7_0914200	phospholipid or glycerol acyltransferase%2C putative	-0.237	-0.0634515	8.89975	0.146	0.86521	0.996433	0.216936	8.89975	2.94	0.107	0.385597	361.304	422.906	307.021	403	758.584	170.332	516.198	509.292	592.969	487.47	499.467	317.991	122.004	574.078	352.931
PF3D7_0605900	long chain polyunsaturated fatty acid elongation enzyme%2C putative	-0.0174	-0.0428875	9.82918	0.00119	0.998806	0.999948	0.425896	9.82918	2.94	0.107	0.385597	798.301	466.59	289.008	808	1427.63	42.1134	758.475	757.935	1520.54	1194.16	746.626	368.325	15.9632	1864.02	643.367
PF3D7_0922600	glutamine synthetase%2C putative	-0.05	0.179207	9.99868	0.704	0.510317	0.996433	0.100491	9.99868	2.93	0.108	0.385597	1050.71	954.581	932.381	1104	1144.47	941.054	935.078	953.467	873.346	737.702	722.596	972.707	782.623	1125.04	981.038
PF3D7_1356900	protein kinase 5	0.667	0.176972	6.69712	0.677	0.522911	0.996433	0.316448	6.69712	2.93	0.108	0.385597	52.057	93.9629	157.336	25	106.976	20.9784	125.736	42.1984	137.796	17.1851	48.9168	125.648	65.4205	144.868	297.46
PF3D7_1365300	conserved Plasmodium protein%2C unknown function	0.365	0.026314	7.5659	0.592	0.565886	0.996433	0.191022	7.5659	2.93	0.108	0.385597	158.422	201.412	175.828	100	164.378	72.172	169.797	138.782	209.246	171.851	155.332	210.453	84.3768	352.153	214.738
PF3D7_1370800	unspecified product	0.427	0.30528	6.15203	0.418	0.665817	0.996433	0.255475	6.15203	2.93	0.108	0.385597	48.1176	51.8922	125.295	33	88.8494	36.9471	39.285	42.7441	110.364	23.0532	41.1931	59.5764	87.5124	127.53	47.4774
PF3D7_0806700	conserved Plasmodium membrane protein%2C unknown function	0.232	0.0629037	8.55076	0.367	0.699211	0.996433	-0.146952	8.55076	2.93	0.108	0.385597	416.738	481.981	530.831	288	109.036	400.938	354.878	369.782	177.349	282.506	248.875	680.695	502.983	267.389	354.99
PF3D7_1449600	conserved Plasmodium protein%2C unknown function	0.0172	-0.332489	4.75367	0.331	0.723571	0.996433	0.235793	4.75367	2.93	0.108	0.385597	20.5414	20.0826	18.332	7	31.5848	9.70643	32.9564	16.552	44.3371	12.9936	16.3056	22.6066	21.5218	30.4377	42.0272
PF3D7_0424200	reticulocyte binding protein homologue 4	0.165	-0.126578	4.68844	0.142	0.868973	0.996433	0.263963	4.68844	2.92	0.108	0.385842	19.9786	14.6588	25.5054	4	37.0778	10.0195	7.52266	35.4685	13.7158	41.9149	18.022	42.7152	19.6689	12.3292	33.3068
PF3D7_0522800	pre-mRNA-splicing factor BUD31%2C putative	-0.177	-0.17607	6.55912	0.19	0.828838	0.996433	-0.162933	6.55912	2.91	0.108	0.386376	70.9101	122.108	120.832	37	76.2155	136.203	127.288	114.227	35.0869	63.7106	96.1173	124.149	99.7698	33.1347	93.7436
PF3D7_0213500	tetratricopeptide repeat protein%2C putative	0.0884	0.252884	5.81891	0.111	0.896104	0.996433	-0.283274	5.81891	2.91	0.108	0.386376	59.9359	42.5105	135.497	57	3.98243	91.7414	36.4192	59.1142	20.7332	30.1787	54.066	101.542	50.7401	15.4115	50.7475
PF3D7_1138200	conserved Plasmodium membrane protein%2C unknown function	0.172	0.306436	4.33755	0.105	0.900608	0.996433	0.337763	4.33755	2.91	0.109	0.386527	16.8834	18.9099	18.5711	6	30.4862	1.09589	22.9262	16.0063	22.966	7.12553	9.44009	11.4906	3.56321	34.6759	30.0367
PF3D7_1301600	erythrocyte binding antigen-140	0.0868	0.0554743	4.42586	0.0179	0.982267	0.999886	0.230778	4.42586	2.91	0.109	0.38687	9.56724	16.1247	23.8316	23	19.9122	11.272	8.47792	21.2811	9.56916	35.6277	22.3129	14.738	27.9356	13.0998	12.596
PF3D7_0215500	conserved Plasmodium protein%2C unknown function	-0.759	-1.67009	7.00237	13.7	0.000422555	0.590236	0.149174	7.00237	2.9	0.109	0.388093	61.3429	57.9023	27.9762	69	64.5428	144.031	209.679	173.705	105.899	259.034	84.1026	128.645	121.862	104.413	133.106
PF3D7_1437800	trafficking protein particle complex subunit 5%2C putative	0.555	0.704592	6.74518	2.03	0.166083	0.97209	0.1776	6.74518	2.9	0.11	0.388093	102.988	88.6857	162.039	66	179.072	91.898	63.1664	50.9292	92.5019	34.3702	47.2005	98.2949	130.271	142.556	142.553
PF3D7_1431300	large subunit GTPase 1%2C putative	-0.0467	0.131322	8.35646	0.275	0.763364	0.996433	0.124998	8.35646	2.89	0.11	0.389216	408.014	321.761	440.048	192	290.168	229.197	334.699	297.208	320.248	247.298	127.87	296.259	406.491	287.039	459.392
PF3D7_1116200	pyridoxine biosynthesis protein PDX2	-0.127	0.390521	4.97088	0.468	0.635364	0.996433	-0.28752	4.97088	2.88	0.11	0.389517	18.5717	20.0826	51.0108	55	9.20079	69.354	21.8515	25.6465	10.2071	12.9936	35.1858	31.849	39.9079	6.54989	16.3506
PF3D7_0922200	S-adenosylmethionine synthetase	-0.27	-0.179844	11.1428	0.287	0.754242	0.996433	0.178302	11.1428	2.88	0.11	0.389859	1971.13	1517.77	1367.41	2747	2394.68	1188.1	1986.1	2213.42	3764.51	1963.29	2216.71	1763.81	1513.22	2219.64	1676.61
PF3D7_1102600	Plasmodium exported protein%2C unknown function	1.03	0.141641	3.66698	1.77	0.204855	0.977789	0.302394	3.66698	2.87	0.111	0.390865	5.62779	6.1567	12.0354	2	14.1445	3.28766	10.6272	4.18347	12.7589	1.25745	11.1565	3.87184	14.1103	18.8791	29.5522
PF3D7_0823900	dicarboxylate/tricarboxylate carrier	0.496	0.906074	3.84407	0.313	0.735589	0.996433	-0.598244	3.84407	2.87	0.111	0.391111	3.65806	2.19882	30.5268	22	0.549301	26.4578	0.477629	1.27323	12.1209	0.838298	46.3423	10.7412	16.6758	0.385287	0.726695
PF3D7_1324800	dihydrofolate synthase/folylpolyglutamate synthase	1.4	0.0351236	5.87996	3.69	0.0497735	0.890776	-0.316559	5.87996	2.87	0.111	0.391226	23.3553	14.5122	55.5539	56	8.65149	118.825	18.8663	24.737	19.7763	12.5745	136.452	55.4548	185.999	36.9876	61.8902
PF3D7_0608100	conserved Plasmodium protein%2C unknown function	1.18	-0.0428769	6.99443	2.04	0.165103	0.97209	-0.383026	6.99443	2.86	0.111	0.391497	48.399	69.1895	161.561	89	13.5952	181.917	48.957	93.6733	18.5004	63.2915	109.848	729.78	234.317	17.3379	73.5173
PF3D7_1342600	myosin A	1.74	1.35097	5.64171	0.958	0.406216	0.996433	0.633446	5.64171	2.86	0.112	0.391777	11.8183	10.8475	8.76747	27	266.548	4.5401	20.0604	1.8189	49.4407	0	61.7897	9.86696	3.84827	121.366	4.96575
PF3D7_0724600	protein kinase%2C putative	0.348	-0.0764748	4.98377	0.545	0.590875	0.996433	-0.215502	4.98377	2.85	0.112	0.391777	19.4159	28.5847	38.5769	28	8.51416	40.2347	32.837	30.1937	7.65533	19.2809	48.9168	54.8303	26.0827	10.4028	37.4248
PF3D7_1010600	eukaryotic translation initiation factor 2 subunit beta	-0.034	-0.149795	9.3949	0.363	0.701677	0.996433	-0.0893553	9.3949	2.85	0.112	0.391777	704.317	573.159	728.497	572	416.782	899.41	711.787	734.835	374.154	525.613	644.501	781.613	942.825	380.664	674.857
PF3D7_0618200	conserved Plasmodium protein%2C unknown function	-0.22	-0.0998478	7.19496	0.147	0.864383	0.996433	-0.196218	7.19496	2.85	0.112	0.391777	113.118	191.297	240.149	79	86.3775	344.735	143.408	159.699	31.2593	98.5	94.4009	181.852	172.317	51.6285	159.267
PF3D7_0302800	conserved Plasmodium protein%2C unknown function	0.353	0.274642	7.07536	0.552	0.586888	0.996433	0.173086	7.07536	2.84	0.113	0.392217	137.881	148.347	160.445	43	160.121	83.7571	115.467	102.222	130.46	72.9319	60.9315	133.641	126.565	195.341	210.984
PF3D7_1011400	proteasome subunit beta type-5	-0.188	0.236771	5.88473	0.376	0.693053	0.996433	-0.234633	5.88473	2.84	0.113	0.392217	45.0223	56.583	101.224	65	34.6059	128.375	32.1206	57.2953	11.483	44.0106	62.6479	99.1692	42.1884	12.7145	42.0272
PF3D7_1107700	pescadillo homolog	0.0139	0.0752236	9.51771	0.0909	0.913568	0.996433	0.0896975	9.51771	2.84	0.113	0.392217	827.847	584.446	720.208	637	749.521	635.145	646.829	619.699	680.049	626.628	603.308	703.677	632.113	784.445	748.495
PF3D7_1138700	conserved Plasmodium protein%2C unknown function	-0.118	0.252903	9.84709	0.695	0.514725	0.996433	0.154803	9.84709	2.83	0.113	0.392722	969.949	1321.05	826.613	445	1361.99	479.685	1036.57	680.45	892.803	872.249	596.442	840.565	493.148	1063.01	885.235
PF3D7_0829000	conserved Plasmodium membrane protein%2C unknown function	-0.0599	-0.190047	6.14293	0.111	0.895809	0.996433	-0.200965	6.14293	2.84	0.113	0.392722	53.1826	93.23	77.2335	60	22.6587	111.311	92.1824	60.7512	19.4573	59.5192	67.797	108.287	88.5101	18.1085	73.275
PF3D7_0405300	liver specific protein 2%2C putative	0.464	-0.446194	5.14767	1.49	0.257296	0.996433	0.274431	5.14767	2.83	0.113	0.393331	12.9439	30.1971	28.2153	12	26.2291	6.57532	50.5093	15.2787	52.9494	13.8319	22.3129	25.9788	63.2826	40.4552	73.1539
PF3D7_0708800	heat shock protein 110	-0.164	-0.206715	11.0227	0.637	0.54259	0.996433	0.0931984	11.0227	2.82	0.114	0.393709	1950.31	2087.85	1956.18	1576	1616.04	1581.68	1970.7	2102.1	1872.05	2603.75	1805.63	1885.21	2237.98	1740.73	2111.29
PF3D7_1237700	conserved protein%2C unknown function	0.148	0.0394268	8.02207	0.168	0.84693	0.996433	0.123777	8.02207	2.82	0.114	0.393709	227.925	232.049	261.35	213	254.052	184.266	169.678	293.206	214.349	247.298	278.054	313.869	132.124	186.864	419.787
PF3D7_1115200	histone-lysine N-methyltransferase SET7	0.691	0.108576	7.07945	1.14	0.346504	0.996433	-0.265219	7.07945	2.82	0.114	0.39384	144.915	119.029	235.447	81	24.9932	214.324	86.4509	98.7662	50.0786	71.2553	92.6846	129.395	489.87	56.252	111.669
PF3D7_1334200	chaperone binding protein%2C putative	0.723	0.312183	7.05191	0.869	0.439468	0.996433	-0.284295	7.05191	2.82	0.114	0.39384	136.755	173.56	248.12	86	13.0459	199.921	71.6444	76.9394	33.1731	87.183	107.274	201.836	385.254	36.6023	119.42
PF3D7_1369700	U2 small nuclear ribonucleoprotein A'%2C putative	-0.0539	-0.0808845	5.75541	0.0297	0.97084	0.999886	0.171591	5.75541	2.82	0.114	0.39384	50.0873	44.4162	69.0239	32	42.8455	35.2249	66.1516	44.9268	58.6909	32.2745	19.7384	45.7127	58.1516	53.555	87.8089
PF3D7_1014500	conserved Plasmodium protein%2C unknown function	0.151	0.84616	4.78182	1.69	0.218697	0.978146	0.250155	4.78182	2.8	0.115	0.394682	20.8228	56.583	30.8456	9	46.8279	6.41877	22.9262	17.6433	22.647	17.6043	9.44009	26.4784	10.9747	31.2083	28.3411
PF3D7_1224700	conserved Plasmodium protein%2C unknown function	0.00609	0.401287	8.91662	0.229	0.79817	0.996433	0.328399	8.91662	2.8	0.115	0.394682	529.012	692.189	310.289	187	758.172	45.8707	462.345	342.499	672.393	461.483	260.032	375.944	34.0643	753.622	647.606
PF3D7_0502200	protein Mpv17%2C putative	0.204	-0.0741154	4.94667	0.099	0.906294	0.996433	-0.324859	4.94667	2.81	0.115	0.394682	25.0436	4.69082	47.8226	31	8.37684	82.035	20.1798	16.1882	9.25019	15.9277	33.4694	41.716	67.1308	3.85287	19.7419
PF3D7_1012900	autophagy-related protein 18%2C putative	0.0612	-0.00961663	9.81378	0.0453	0.955803	0.999886	0.121986	9.81378	2.8	0.115	0.394682	767.63	708.313	658.756	972	951.663	651.427	806.715	765.756	979.244	757.402	962.89	819.582	746.278	996.353	790.765
PF3D7_1429100	apicoplast ribosomal protein L15 precursor%2C putative	1.8	-0.00867232	5.40169	1.74	0.209755	0.977789	-0.734168	5.40169	2.78	0.116	0.395902	5.3464	3.51811	29.7297	30	0.686626	129.002	3.224	8.73071	12.4399	0.838298	74.6626	33.7225	275.65	2.69701	2.54343
PF3D7_1441400	FACT complex subunit SSRP1%2C putative	-0.168	-0.685638	6.46785	1.07	0.368379	0.996433	-0.227898	6.46785	2.78	0.116	0.395902	51.4942	54.8239	95.0075	77	18.4016	202.269	60.4201	98.9481	24.8798	94.3085	140.743	120.152	119.866	25.8143	68.3093
PF3D7_1365700	SNARE associated Golgi protein%2C putative	-0.221	-0.102004	7.48401	0.584	0.569763	0.996433	0.0992312	7.48401	2.79	0.116	0.395902	173.336	150.399	200.935	175	132.244	136.986	212.426	208.264	139.391	162.211	117.572	178.854	143.526	141.4	228.061
PF3D7_0908800	mitochondrial carrier protein%2C putative	0.0855	0.564898	5.28296	0.393	0.681693	0.996433	-0.348009	5.28296	2.78	0.116	0.395902	20.5414	25.5063	58.2639	80	5.63033	92.0545	8.59732	28.011	21.0522	11.317	55.7824	54.5805	41.9033	8.47632	18.2885
PF3D7_1333400	conserved protein%2C unknown function	0.146	0.0585704	8.22352	0.15	0.862387	0.996433	-0.136209	8.22352	2.79	0.116	0.395902	293.77	314.871	457.662	234	145.427	442.425	269.263	311.577	205.418	121.134	177.645	432.023	456.091	167.985	338.882
PF3D7_0218700	pre-mRNA-processing protein 45%2C putative	0.136	0.0881983	8.37169	0.127	0.881909	0.996433	0.132759	8.37169	2.78	0.116	0.395902	274.355	388.898	345.199	124	449.191	243.757	372.789	262.649	286.756	228.436	186.227	356.584	373.994	386.443	386.844
PF3D7_0531600	18S ribosomal RNA	-2.11	-3.56548	5.09186	7.86	0.00466246	0.689066	0.503746	5.09186	2.77	0.117	0.395902	1.68834	1.90564	0.797043	2	30.8982	27.7103	72.9578	118.956	50.3976	56.166	3.43276	18.36	54.1608	2.31172	3.51236
PF3D7_0815300	FAD-dependent monooxygenase%2C putative	1.69	0.0628608	4.28303	5.91	0.0129075	0.812145	0.301166	4.28303	2.77	0.117	0.395902	5.3464	5.13058	21.5999	4	13.8698	6.57532	9.43317	4.54725	19.7763	0.838298	16.3056	17.9853	42.1884	34.2906	47.7196
PF3D7_0609700	conserved Plasmodium protein%2C unknown function	-0.549	-0.737726	10.0069	3.07	0.0763281	0.92849	0.151508	10.0069	2.77	0.117	0.395902	763.128	855.488	676.929	403	1070.45	522.582	1472.53	1246.49	1481.63	1311.94	747.484	935.737	885.529	1063.01	688.543
PF3D7_0724100	conserved Plasmodium protein%2C unknown function	0.316	-0.135131	5.6597	0.733	0.497061	0.996433	-0.196983	5.6597	2.77	0.117	0.395902	50.3687	56.4364	76.3567	13	21.1481	49.3149	50.7481	52.3843	27.4316	30.1787	49.775	57.8279	113.025	21.9614	47.2352
PF3D7_1119900	conserved Plasmodium protein%2C unknown function	-0.138	0.0991165	9.60064	0.631	0.545601	0.996433	0.102305	9.60064	2.77	0.117	0.395902	957.849	837.164	895.079	477	774.514	527.278	810.536	692.818	834.431	625.789	431.67	726.158	732.738	749.384	853.261
PF3D7_0314100	vesicle transport v-SNARE protein%2C putative	-0.256	0.0690522	6.39766	0.363	0.701336	0.996433	-0.195438	6.39766	2.77	0.117	0.395902	64.1568	115.365	116.847	49	75.6662	187.71	94.69	96.5835	20.0952	38.5617	43.7677	120.777	75.9676	39.6846	74.4862
PF3D7_1241800	ATP-dependent RNA helicase DBP9%2C putative	0.0944	-0.0234655	9.25716	0.157	0.856438	0.996433	0.110718	9.25716	2.77	0.117	0.395902	544.207	728.396	688.087	330	514.969	373.854	724.921	539.849	547.994	504.655	379.32	603.633	677.437	728.579	752.008
PF3D7_0322400	regulator of initiation factor 2 (eIF2)	-0.28	-1.70687	5.90337	3.65	0.0512539	0.890776	-0.31772	5.90337	2.76	0.118	0.396217	12.9439	50.1331	29.1718	21	6.31696	142.778	64.8381	59.478	13.0779	83.4107	74.6626	118.653	145.379	8.09104	23.012
PF3D7_0517700	eukaryotic translation initiation factor 3 subunit B%2C putative	-0.294	0.117251	10.1058	2.82	0.0911839	0.936979	0.0834778	10.1058	2.76	0.118	0.396217	1137.38	1029.49	1243.31	1053	1327.39	1045.16	1097.95	1039.68	959.468	974.521	809.273	974.206	809.276	979.401	874.456
PF3D7_1016300	GBP130 protein	-0.214	-0.708902	9.23681	0.0905	0.913965	0.996433	-0.97344	9.23681	2.76	0.118	0.396217	48.9617	1.90564	309.253	384	17.5776	5988.4	21.7321	39.1063	214.668	12.9936	560.398	42.7152	1357.3	51.6285	86.3555
PF3D7_0220800	cytoadherence linked asexual protein 2	1.42	-0.0481995	3.75352	2.62	0.106093	0.936979	0.377581	3.75352	2.75	0.118	0.397274	3.65806	3.95788	4.06492	11	9.75009	1.25244	12.7766	1.27323	14.6727	0	14.5892	5.99511	13.3977	26.5848	34.0335
PF3D7_1325000	U6 snRNA-associated Sm-like protein LSm6%2C putative	-0.238	0.135519	6.41305	1.07	0.36928	0.996433	-0.119298	6.41305	2.74	0.118	0.397274	124.374	89.8585	87.3559	60	79.9233	135.733	68.5398	81.6685	58.0529	51.9745	63.5061	98.9194	61.7148	60.8754	65.1603
PF3D7_1429700	mitochondrial ribosomal protein L15 precursor%2C putative	0.0131	0.056394	7.55702	0.0101	0.989973	0.999886	-0.208179	7.55702	2.75	0.118	0.397274	194.721	114.485	298.891	221	65.2295	409.862	118.094	218.632	63.1565	102.692	118.43	280.521	292.326	89.3867	153.211
PF3D7_1237500	conserved Plasmodium protein%2C unknown function	0.232	0.0830026	9.26197	0.494	0.62011	0.996433	0.114103	9.26197	2.74	0.119	0.39831	573.753	643.961	586.225	307	730.433	350.371	623.545	477.825	606.685	481.183	516.631	578.279	857.023	661.924	614.541
PF3D7_0932300	M18 aspartyl aminopeptidase	0.349	-0.000259913	6.52163	0.129	0.879693	0.996433	-0.41437	6.52163	2.74	0.119	0.39831	63.0312	17.2974	183.878	96	5.08103	232.641	18.7469	51.6567	63.7944	33.9511	180.22	71.192	254.698	16.1821	34.8813
PF3D7_1441000	cytoplasmic tRNA 2-thiolation protein 2%2C putative	0.471	0.192321	6.21047	0.825	0.457126	0.996433	0.177207	6.21047	2.73	0.12	0.399596	46.7106	51.599	88.0733	40	110.547	72.6417	53.6139	42.3803	69.217	27.6638	42.0513	94.1733	69.2688	110.963	96.6504
PF3D7_0720100	small subunit rRNA processing protein%2C putative	-0.0339	-0.100277	7.2258	0.0899	0.914556	0.996433	-0.113188	7.2258	2.72	0.12	0.399781	143.509	182.649	182.921	81	103.131	168.454	196.306	153.515	79.1051	108.979	148.467	213.076	136.115	68.5812	180.705
PF3D7_1144400	conserved Plasmodium protein%2C unknown function	1.29	0.394932	4.7896	1.89	0.185809	0.97209	0.359825	4.7896	2.72	0.12	0.399879	8.16029	13.7793	57.4668	6	14.1445	10.0195	17.6723	6.54803	27.7506	1.6766	12.0147	16.8613	47.747	32.7494	105.492
PF3D7_1456900	conserved protein%2C unknown function	0.835	0.61747	5.39792	0.705	0.509862	0.996433	-0.346313	5.39792	2.72	0.12	0.399879	50.3687	16.4179	56.1915	50	17.303	111.937	9.43317	11.2772	23.9229	2.93404	40.3349	25.9788	108.892	30.823	28.7044
PF3D7_0818800	U3 small nucleolar ribonucleoprotein protein IMP4%2C putative	-0.0102	0.0828072	7.0929	0.0508	0.950612	0.999286	0.156056	7.0929	2.72	0.12	0.399879	102.426	160.074	120.593	116	154.216	112.72	97.6751	89.6717	210.203	71.2553	93.5427	127.021	116.303	163.362	125.476
PF3D7_1108200	D-tyrosyl-tRNA(Tyr) deacylase	-0.399	0.1092	5.37609	1.13	0.349527	0.996433	0.161708	5.37609	2.7	0.121	0.40086	30.39	45.2957	37.0625	46	50.261	24.1095	41.0761	42.0166	26.4747	54.0702	31.753	39.4678	18.8137	22.3467	38.3937
PF3D7_1353400	Ran-binding protein%2C putative	0.491	0.257734	6.6543	0.515	0.607725	0.996433	-0.247987	6.6543	2.7	0.121	0.40086	70.9101	154.65	167.538	88	13.3205	158.747	69.3756	55.2945	58.6909	47.783	94.4009	99.5439	255.268	41.9963	87.3245
PF3D7_0719700	40S ribosomal protein S10%2C putative	-0.0807	-0.141663	10.1315	0.203	0.8182	0.996433	-0.104258	10.1315	2.71	0.121	0.40086	1085.32	957.953	1084.54	1183	649.273	1589.66	957.646	1194.11	776.697	883.985	1521.57	1099.35	1197.67	702.764	964.082
PF3D7_0512300	CDK-activating kinase assembly factor MAT1	0.16	0.16809	5.77129	0.116	0.891469	0.996433	-0.196452	5.77129	2.7	0.121	0.40086	43.6153	73.5872	89.5877	35	27.6024	87.3579	48.7182	51.4748	25.1988	23.8915	32.6112	71.6916	100.91	16.9526	53.6543
PF3D7_1212900	bromodomain protein 2%2C putative	0.0584	0.199088	10.7668	0.0694	0.933257	0.99717	0.257919	10.7668	2.71	0.121	0.40086	1470.82	1887.91	798.956	1233	3193.77	456.515	1537.97	1181.01	2511.91	1672.82	1856.27	1004.93	500.274	2799.5	939.253
PF3D7_1327800	ribose-phosphate pyrophosphokinase%2C putative	-0.253	0.0844013	7.36256	1.06	0.370067	0.996433	0.111185	7.36256	2.7	0.121	0.40099	143.509	211.673	177.741	147	158.611	163.131	161.319	168.976	72.7256	194.066	91.8264	152.751	147.232	114.43	200.204
PF3D7_0714600	conserved Plasmodium protein%2C unknown function	0.12	-0.114907	6.96762	0.21	0.812588	0.996433	-0.181147	6.96762	2.69	0.122	0.402151	127.188	167.257	212.811	29	57.5393	121.957	194.037	98.7662	73.3636	79.6383	96.1173	142.509	222.487	75.1311	122.69
PF3D7_0912800	tRNA (adenine(58)-N(1))-methyltransferase non-catalytic subunit TRM6%2C putative	0.38	-0.00316015	6.97624	1.32	0.297519	0.996433	-0.133719	6.97624	2.68	0.122	0.402366	158.422	152.598	155.663	53	54.3808	142.152	112.482	101.858	95.3727	65.8064	84.9608	175.732	194.551	104.028	160.236
PF3D7_1473100	GTPase-activating protein%2C putative	0.452	-0.30078	5.02716	1.1	0.3581	0.996433	-0.231274	5.02716	2.68	0.122	0.402366	27.2948	23.4541	11.5571	36	5.90498	53.5419	31.0459	22.0087	9.25019	21.3766	62.6479	41.9658	36.6298	10.788	43.4806
PF3D7_1406200	conserved Plasmodium protein%2C unknown function	-0.0726	-0.00601508	10.0183	0.0666	0.935856	0.99717	0.10393	10.0183	2.69	0.122	0.402366	928.585	1368.25	1154.76	531	1016.21	685.243	1191.8	817.595	860.268	1173.62	727.745	1136.2	965.487	911.205	1184.88
PF3D7_0606900	glutaredoxin-like protein	0.223	0.627456	5.69847	2.08	0.159265	0.97209	-0.143182	5.69847	2.68	0.123	0.402366	107.772	49.107	53.641	49	39.0004	51.5067	31.7623	37.2874	38.2767	23.0532	51.4914	56.8287	47.6045	25.0437	51.1109
PF3D7_0214400	conserved Plasmodium protein%2C unknown function	-0.256	-0.190789	9.28891	0.81	0.463404	0.996433	-0.0994505	9.28891	2.67	0.123	0.402366	756.093	783.073	769.147	289	406.483	598.511	849.105	688.817	366.818	614.053	520.063	766.5	665.322	358.703	573.968
PF3D7_0628200	eukaryotic translation initiation factor 2-alpha kinase	-0.222	-0.200795	10.2211	0.62	0.551206	0.996433	0.104418	10.2211	2.67	0.123	0.402366	1173.96	1242.19	1270.81	605	1114.53	734.088	1286.73	1284.87	1222.3	1349.24	950.875	998.436	1189.54	1111.17	1166.22
PF3D7_1225400	conserved Plasmodium protein%2C unknown function	-0.297	-0.132883	6.89325	0.614	0.554373	0.996433	-0.125257	6.89325	2.67	0.123	0.402366	131.972	151.572	143.946	54	92.8318	150.293	164.543	109.861	52.9494	114.428	89.2518	160.869	123.144	62.4166	91.8058
PF3D7_0707600	conserved Plasmodium protein%2C unknown function	0.522	0.321278	6.36715	0.458	0.641458	0.996433	0.264469	6.36715	2.67	0.123	0.402366	52.3384	96.4549	71.8136	21	144.741	38.9823	71.5249	39.1063	105.899	25.1489	42.0513	98.5447	40.6206	174.15	85.9922
PF3D7_0731800	alpha/beta hydrolase%2C putative	-0.0586	0.292785	7.86259	0.135	0.87513	0.996433	0.336496	7.86259	2.67	0.123	0.402366	150.543	376.291	99.3913	140	417.057	26.6144	201.44	211.72	168.736	412.443	188.802	191.969	5.27355	269.701	243.806
PF3D7_0306300	glutaredoxin 1	0.208	0.17478	7.05694	0.0593	0.942664	0.99717	-0.328411	7.05694	2.67	0.123	0.402366	113.963	73.294	277.53	149	21.2854	340.351	79.764	135.872	17.8624	63.7106	90.9682	163.242	321.259	26.1995	99.4361
PF3D7_1441500	conserved Plasmodium protein%2C unknown function	0.325	-0.197291	4.86066	0.377	0.692393	0.996433	-0.287535	4.86066	2.66	0.124	0.402366	11.537	16.4179	35.6278	28	7.14091	51.9764	9.9108	26.5559	5.7415	23.4723	64.3643	49.7095	38.6252	7.32046	13.8072
PF3D7_1249000	conserved Plasmodium membrane protein%2C unknown function	-0.0628	0.0554562	3.89936	0.0263	0.974068	0.999886	-0.249105	3.89936	2.66	0.124	0.402366	8.72307	15.0986	16.4988	14	6.72893	26.9275	8.71673	15.2787	1.59486	9.64043	13.731	21.3576	18.2436	2.69701	7.99364
PF3D7_1244700	conserved Plasmodium protein%2C unknown function	-0.0469	0.0112214	6.87943	0.0161	0.984049	0.999886	-0.163421	6.87943	2.66	0.124	0.4027	106.647	145.708	159.727	77	78.4127	129.784	151.289	163.883	32.8541	74.6085	119.288	187.847	100.482	38.5287	129.231
PF3D7_0425100	Plasmodium exported protein (hyp6)%2C unknown function	-0.568	-0.163571	6.59369	0.665	0.528777	0.996433	0.208055	6.59369	2.66	0.124	0.402864	74.5682	86.6335	31.5629	46	222.329	142.622	68.301	56.7496	94.4158	115.685	62.6479	88.303	39.3378	36.6023	141.827
PF3D7_0903900	60S ribosomal protein L32	-0.0626	0.296796	9.36951	2.51	0.114631	0.951607	-0.0810906	9.36951	2.64	0.125	0.403667	727.391	714.91	834.185	740	558.776	878.275	539.96	675.721	433.164	369.27	618.755	706.549	595.198	443.466	561.008
PF3D7_0208800	conserved Plasmodium protein%2C unknown function	-0.146	-0.343959	5.45288	0.331	0.723085	0.996433	-0.199072	5.45288	2.65	0.125	0.403667	32.0784	30.7835	36.4249	42	22.5213	80.9391	43.5836	65.2985	13.3968	23.8915	47.2005	66.0712	50.5976	11.9439	39.4837
PF3D7_0514900	conserved Plasmodium protein%2C unknown function	-0.0263	0.0713178	7.1359	0.0968	0.90834	0.996433	0.111109	7.1359	2.64	0.125	0.403667	117.339	122.108	187.225	113	147.487	130.567	126.691	155.698	104.942	99.3383	72.088	144.632	212.367	82.8368	176.466
PF3D7_1341900	V-type proton ATPase subunit D%2C putative	-0.082	-0.132319	7.05517	0.0412	0.95973	0.999886	-0.22722	7.05517	2.65	0.125	0.403667	87.2307	108.475	168.575	164	39.5497	323.13	77.4953	149.877	59.9668	72.9319	127.87	148.004	249.14	36.217	102.827
PF3D7_1005100	U3 small nucleolar RNA-associated protein 25%2C putative	0.174	0.207066	8.41118	0.374	0.694015	0.996433	0.121771	8.41118	2.64	0.125	0.40449	328.663	411.912	404.101	167	386.708	213.698	328.728	244.096	373.197	218.377	205.966	405.295	304.441	392.223	402.952
PF3D7_0804300	zinc finger protein%2C putative	-0.972	-0.820291	6.16639	3.08	0.0760045	0.92849	0.201644	6.16639	2.63	0.126	0.40449	46.1478	67.1373	50.6122	17	84.7296	33.9725	106.272	89.8536	93.4588	129.098	40.3349	52.5821	41.7608	65.4989	34.518
PF3D7_0921900	conserved Plasmodium protein%2C unknown function	-0.0592	-0.173907	8.85526	0.401	0.676421	0.996433	-0.092003	8.85526	2.63	0.126	0.40449	428.556	519.068	515.528	207	407.581	569.861	594.409	530.755	244.652	331.547	426.521	566.164	564.697	327.109	427.902
PF3D7_0824400	nucleoside transporter 2	-0.623	-0.470556	4.81333	0.337	0.719002	0.996433	-0.334558	4.81333	2.63	0.126	0.40449	54.3081	7.62258	32.4397	20	6.31696	34.7553	10.1496	15.2787	16.9055	44.8489	65.2225	38.2189	5.27355	4.62345	8.84145
PF3D7_0603000	conserved Plasmodium protein%2C unknown function	-0.0111	0.141086	7.59098	0.327	0.726435	0.996433	0.0971385	7.59098	2.63	0.126	0.40449	213.012	168.136	232.896	112	242.379	132.446	210.037	167.884	155.658	165.145	140.743	207.706	175.025	164.132	211.953
PF3D7_1220600	conserved Plasmodium protein%2C unknown function	0.187	0.240482	4.15803	0.163	0.851418	0.996433	-0.197846	4.15803	2.63	0.126	0.40449	18.0089	17.444	22.636	12	10.4367	23.0136	9.9108	19.6441	5.10355	9.22128	24.0293	24.9796	6.84136	5.39402	19.7419
PF3D7_1126400	conserved Plasmodium protein%2C unknown function	0.144	0.0290368	6.22821	0.0969	0.90819	0.996433	-0.165267	6.22821	2.62	0.126	0.40449	63.594	76.3724	110.948	50	44.6307	147.162	80.9581	66.5717	31.5782	26.8255	46.3423	92.4247	91.2181	51.2432	92.7747
PF3D7_1349900	conserved Plasmodium protein%2C unknown function	-0.402	-0.0473186	4.19493	0.116	0.891309	0.996433	0.434994	4.19493	2.62	0.127	0.405721	2.5325	5.57034	26.143	2	59.1872	2.19177	37.0163	3.27402	24.5609	2.51489	12.0147	5.99511	15.108	6.54989	22.2853
PF3D7_1366400	rhoptry protein RHOP148	-0.431	-0.0861379	7.83495	0.892	0.430629	0.996433	0.154849	7.83495	2.6	0.128	0.40802	233.553	243.629	313.876	181	141.582	209.314	117.139	271.925	125.037	422.083	111.565	244.925	212.652	96.3219	292.616
PF3D7_0717700	serine--tRNA ligase%2C putative	0.0257	-0.2682	9.34405	0.619	0.5516	0.996433	-0.138518	9.34405	2.6	0.128	0.40802	547.021	540.323	848.213	535	262.428	1132.21	652.561	705.005	282.928	478.668	539.802	794.852	1188.4	301.295	687.816
PF3D7_0401900	acyl-CoA synthetase	-0.793	-1.34298	6.97317	5.05	0.0211769	0.819424	0.188831	6.97317	2.6	0.128	0.408137	79.0704	48.8138	53.5613	31	128.536	56.5165	152.841	215.721	168.736	254.004	126.154	100.793	78.9607	81.6809	102.343
PF3D7_1340600	RNA lariat debranching enzyme%2C putative	-0.498	-0.271868	5.62552	0.336	0.719744	0.996433	-0.285212	5.62552	2.59	0.128	0.408729	35.7364	24.4802	67.2704	70	7.69021	102.074	23.762	32.7402	52.3114	36.8851	101.266	34.4719	41.6183	16.9526	15.3817
PF3D7_0723400	conserved Plasmodium protein%2C unknown function	-0.393	-0.871353	9.19618	5.75	0.014091	0.812145	0.116522	9.19618	2.58	0.129	0.408729	439.249	475.532	497.355	242	299.644	402.66	714.055	651.166	607.961	1021.47	505.474	440.016	619.998	542.099	674.13
PF3D7_0218600	conserved Plasmodium protein%2C unknown function	0.77	-0.276391	7.47861	1.45	0.265818	0.996433	-0.348576	7.47861	2.58	0.129	0.408729	97.9235	46.3218	241.265	129	37.6271	383.874	116.541	72.0284	148.322	34.3702	193.093	259.663	772.076	50.8579	71.7005
PF3D7_0512600	ras-related protein Rab-1B	-0.364	-0.578745	7.38994	1.25	0.315473	0.996433	-0.177157	7.38994	2.59	0.129	0.408729	89.7632	154.064	214.006	137	53.2822	298.081	222.814	218.995	67.9411	150.894	183.653	233.934	193.981	40.4552	160.357
PF3D7_0617200	conserved Plasmodium protein%2C unknown function	-0.0749	-0.322304	9.98671	0.758	0.485614	0.996433	-0.126936	9.98671	2.58	0.129	0.408729	914.515	1082.7	1254.15	714	388.905	1452.36	963.617	1042.96	470.484	1091.04	1046.99	1184.53	1689.39	502.415	888.869
PF3D7_0404300	conserved Plasmodium protein%2C unknown function	-0.201	-0.351721	5.77895	0.305	0.741286	0.996433	-0.225473	5.77895	2.58	0.129	0.408729	50.0873	64.3521	79.9434	29	15.1058	67.945	82.7492	72.574	10.2071	46.5255	32.6112	79.3104	89.7929	21.5761	40.816
PF3D7_0827800	SET domain protein%2C putative	0.532	0.14539	6.84697	0.227	0.799753	0.996433	-0.451403	6.84697	2.58	0.129	0.408729	50.9315	51.3058	178.617	151	4.53173	378.864	42.0314	66.3898	33.811	36.0468	100.408	100.793	440.555	21.5761	42.9961
PF3D7_1429800	coatomer subunit beta%2C putative	0.111	0.108899	9.30213	0.205	0.816737	0.996433	0.0939553	9.30213	2.58	0.129	0.408729	610.615	718.281	747.069	406	585.28	523.521	630.351	517.658	584.357	425.855	372.455	549.427	802.292	709.314	746.558
PF3D7_0921200	conserved Plasmodium membrane protein%2C unknown function	-0.00717	-0.0582206	8.44008	0.0674	0.935088	0.99717	0.079926	8.44008	2.59	0.129	0.408729	327.819	278.957	434.867	268	293.327	280.391	337.445	254.828	358.525	334.062	281.486	436.02	377.415	242.731	392.778
PF3D7_1115700	cysteine proteinase falcipain 2a	0.513	0.0563526	8.42807	1.93	0.180034	0.97209	-0.13344	8.42807	2.57	0.13	0.408729	382.689	264.738	423.947	220	201.456	488.296	194.753	165.338	319.61	178.557	491.743	337.225	579.093	363.711	271.663
PF3D7_1108900	conserved Plasmodium protein%2C unknown function	0.66	0.325068	4.3288	0.621	0.550695	0.996433	-0.296908	4.3288	2.57	0.13	0.409314	7.31612	18.1769	31.0847	17	7.41556	44.7748	8.2391	9.64016	5.42253	6.28723	14.5892	24.8547	55.4435	6.1646	12.4749
PF3D7_1234800	splicing factor 3B subunit 3%2C putative	-0.47	-0.678261	8.77318	5.79	0.0137585	0.812145	0.094757	8.77318	2.55	0.131	0.410769	296.022	328.797	424.665	327	268.196	398.59	614.947	559.857	289.946	651.777	332.12	460.999	423.879	261.995	517.285
PF3D7_1312900	eukaryotic translation initation factor 4 gamma	0.71	-0.132313	7.64656	2.21	0.144178	0.97209	-0.220418	7.64656	2.56	0.131	0.410769	185.998	165.938	327.425	78	44.356	190.058	159.767	97.493	174.159	106.883	321.821	162.867	643.943	96.3219	167.503
PF3D7_0103400	zinc-carboxypeptidase%2C putative	-0.696	-1.30943	5.47539	2.18	0.147656	0.97209	-0.318079	5.47539	2.56	0.131	0.410769	21.667	22.428	55.1554	19	7.00358	76.7121	27.7025	98.4024	15.3107	54.9085	63.5061	65.072	76.8228	5.39402	9.56815
PF3D7_1336000	conserved Plasmodium protein%2C unknown function	-0.207	0.338318	6.1475	1.3	0.301314	0.996433	0.154709	6.1475	2.55	0.131	0.410769	82.7284	76.8121	77.9508	38	116.04	43.8355	63.2858	53.2937	78.4671	54.4894	40.3349	71.4418	32.3539	65.1136	65.887
PF3D7_0711500	regulator of chromosome condensation%2C putative	1.27	-0.674515	5.61183	1.29	0.304043	0.996433	-0.591085	5.61183	2.55	0.131	0.410769	25.0436	3.07835	3.34758	36	1.92255	108.493	1.55229	6.36614	39.8715	2.09574	203.391	19.4841	209.089	8.47632	1.45339
PF3D7_0512800	conserved Plasmodium protein%2C unknown function	1.23	-0.24033	4.8509	1.13	0.350453	0.996433	-0.61936	4.8509	2.55	0.131	0.410769	5.90917	3.07835	19.3681	26	0.411976	86.4185	1.91052	14.7331	11.483	0.838298	43.7677	40.7168	145.094	1.92644	2.42232
PF3D7_1213900	conserved Plasmodium protein%2C unknown function	-0.0528	0.245699	8.40575	0.672	0.525394	0.996433	0.128858	8.40575	2.55	0.131	0.410769	323.316	472.16	376.683	166	467.318	217.299	411	255.01	322.481	228.855	188.802	314.494	264.818	374.114	367.223
PF3D7_1202500	trimethylguanosine synthase%2C putative	-0.161	-0.208412	6.08645	0.137	0.873002	0.996433	0.192292	6.08645	2.55	0.131	0.410769	43.6153	69.7759	44.0765	56	72.5077	20.5087	86.6897	79.1221	64.1134	72.0936	51.4914	96.4214	26.0827	38.5287	101.616
PF3D7_1353700	reactive oxygen species modulator 1%2C putative	0.499	-0.190918	4.42975	0.257	0.776642	0.996433	-0.528043	4.42975	2.54	0.132	0.410978	6.75334	2.63858	25.5054	23	0.823951	92.8373	1.07467	4.72914	12.7589	0.419149	22.3129	19.8588	63.1401	4.23816	10.0526
PF3D7_1205400	kelch domain-containing protein%2C putative	1.31	0.682915	5.90458	4.16	0.0367001	0.863676	0.206723	5.90458	2.54	0.132	0.411375	41.0828	49.2536	69.0239	35	61.247	33.6594	28.1801	25.8284	47.8458	9.64043	46.3423	35.0964	127.278	50.8579	180.099
PF3D7_0209600	transporter%2C putative	1.04	-0.118913	6.28166	1.84	0.192338	0.972646	0.32483	6.28166	2.54	0.132	0.411375	52.6198	50.2797	38.3378	10	71.9584	5.63599	91.3466	42.3803	80.062	17.1851	26.6039	86.9292	78.8182	175.306	240.657
PF3D7_0707400	AAA family ATPase%2C putative	0.948	0.0992439	4.95414	1.04	0.376699	0.996433	-0.347264	4.95414	2.53	0.132	0.411375	25.0436	19.203	31.005	22	6.59161	21.135	16.4782	3.09213	24.8798	15.9277	98.6919	43.8393	75.8251	6.54989	4.11794
PF3D7_1408200	AP2 domain transcription factor AP2-G2%2C putative	-0.103	-0.151463	9.91682	0.472	0.633011	0.996433	0.0759312	9.91682	2.54	0.132	0.411375	830.943	961.178	1089.88	820	662.457	912.561	915.376	987.662	966.486	811.892	593.009	1058.76	1189.97	851.485	1035.06
PF3D7_1413900	DnaJ protein%2C putative	-0.319	0.0458276	6.16154	0.495	0.619296	0.996433	-0.180205	6.16154	2.53	0.133	0.411474	59.9359	80.3302	69.0239	94	40.099	98.0036	83.7045	78.9402	20.0952	62.4532	87.5354	94.9226	54.5884	23.8878	43.965
PF3D7_1008900	adenylate kinase	0.0989	0.0668993	7.634	0.0322	0.968421	0.999886	-0.178686	7.634	2.53	0.133	0.411474	133.66	175.319	178.697	295	85.6909	377.768	123.467	160.063	105.58	130.355	349.283	221.195	186.712	81.2957	181.795
PF3D7_0312900	hypothetical protein	0.998	0.650366	4.56788	0.941	0.412395	0.996433	0.349156	4.56788	2.53	0.133	0.411815	11.8183	26.9722	27.6574	4	30.7608	3.28766	25.5532	10.3677	16.2676	1.6766	2.57457	27.8523	24.2298	24.6584	78.8464
PF3D7_0710700	conserved Plasmodium protein%2C unknown function	0.01	-0.0138656	8.407	0.0121	0.987971	0.999886	-0.0716118	8.407	2.52	0.133	0.411815	384.659	332.608	429.128	253	219.995	389.979	355.356	330.13	236.039	239.334	286.636	356.959	471.341	245.813	321.926
PF3D7_1120200	conserved Plasmodium protein%2C unknown function	-0.49	-0.906561	5.84927	2.91	0.0859921	0.936979	-0.16573	5.84927	2.52	0.133	0.412324	34.6109	35.6209	34.5917	33	38.863	94.8725	96.6005	64.2071	28.3885	59.9383	95.2591	72.0663	39.4804	21.1908	40.5738
PF3D7_1144800	conserved Plasmodium protein%2C unknown function	1.16	0.410015	3.91789	1.72	0.212729	0.977789	0.311988	3.91789	2.51	0.134	0.412845	8.72307	10.4077	17.0567	2	13.7325	1.409	14.8065	4.36536	13.3968	1.6766	4.29095	13.9886	21.5218	21.1908	39.6049
PF3D7_0514600	ribose-5-phosphate isomerase%2C putative	-0.651	-0.516404	6.24833	1.06	0.372407	0.996433	0.222781	6.24833	2.51	0.134	0.412845	34.8923	52.0387	111.267	82	37.3524	92.9938	91.466	107.497	32.2162	95.566	19.7384	95.1724	24.9425	40.4552	144.976
PF3D7_0913300	conserved Plasmodium protein%2C unknown function	0.643	0.564062	8.10355	0.705	0.509959	0.996433	-0.287841	8.10355	2.51	0.134	0.412845	236.367	230.29	688.725	268	62.8949	574.558	68.1815	246.643	131.098	51.1362	187.085	341.722	642.518	102.101	293.342
PF3D7_0307800	conserved Plasmodium protein%2C unknown function	-0.0631	-0.32684	6.7044	0.178	0.838407	0.996433	-0.262539	6.7044	2.51	0.134	0.412845	76.2565	50.4263	159.409	99	25.1305	178.63	49.6734	101.495	38.9146	113.589	219.697	224.817	53.8757	18.4938	68.5515
PF3D7_0519200	V-type proton ATPase 16 kDa proteolipid subunit	-0.0302	-0.0349917	7.87523	0.00847	0.991575	0.999948	-0.134288	7.87523	2.51	0.134	0.412845	226.518	167.843	227.476	307	117.962	351.467	214.455	225.18	159.167	150.474	321.821	202.085	286.91	165.288	158.419
PF3D7_0306700	membrane magnesium transporter%2C putative	-0.142	0.149845	7.16115	0.461	0.639266	0.996433	-0.135665	7.16115	2.5	0.135	0.412845	184.873	135.154	199.739	150	76.2155	195.224	129.676	155.698	80.381	92.6319	139.885	196.59	92.9285	44.3081	168.109
PF3D7_1034900	methionine--tRNA ligase	-0.357	-0.146723	10.0306	0.376	0.693246	0.996433	0.178081	10.0306	2.5	0.135	0.412845	1063.93	817.228	860.249	813	1277.12	450.566	1138.43	1339.98	730.765	1629.23	939.718	994.689	219.351	921.222	1134.73
PF3D7_0631500	exported protein family 3	-0.899	-1.06336	5.49626	1.15	0.344557	0.996433	0.40783	5.49626	2.5	0.135	0.413065	1.68834	27.5585	69.6616	21	39.1377	43.992	43.7031	58.5685	108.132	14.6702	0	63.1985	32.0689	28.5113	61.1635
PF3D7_1326900	conserved Plasmodium membrane protein%2C unknown function	0.68	-0.362024	4.2417	2.01	0.169292	0.97209	-0.241409	4.2417	2.49	0.135	0.413764	9.28585	20.3757	9.64422	10	5.08103	17.3776	19.2246	4.36536	10.5261	13.4128	48.9168	10.7412	37.9125	7.32046	15.0184
PF3D7_0508300	triose phosphate transporter	-0.103	-0.416163	6.09622	0.268	0.768257	0.996433	-0.278893	6.09622	2.49	0.135	0.413764	46.1478	37.2334	82.1752	79	7.14091	153.737	36.2998	46.2	69.5359	37.3043	104.699	72.8157	134.119	13.8703	37.7881
PF3D7_0527600	conserved Plasmodium protein%2C unknown function	1.45	-0.00130869	4.57448	2.7	0.100103	0.936979	-0.356868	4.57448	2.49	0.136	0.41432	14.9136	5.13058	27.1792	14	1.78523	25.5185	4.41807	6.54803	19.4573	3.35319	83.2445	7.36899	70.2665	13.4851	13.6861
PF3D7_0417400	conserved Plasmodium protein%2C unknown function	0.142	-0.3701	10.3577	2.24	0.14112	0.97209	-0.114462	10.3577	2.48	0.136	0.414919	1231.08	965.722	1479.23	1012	447.955	1819.49	1365.78	1233.76	709.713	1160.62	1198.89	1889.46	2346.44	874.988	1293.88
PF3D7_0729000	signal recognition particle subunit SRP9	-0.452	0.164397	5.44092	1.89	0.186195	0.97209	-0.14416	5.44092	2.48	0.136	0.414919	45.3037	57.1693	56.6698	28	44.0814	66.8491	52.5392	41.8347	20.7332	25.9872	33.4694	44.0891	35.347	11.5586	35.9714
PF3D7_1110900	ES2 protein%2C putative	-0.22	0.0369533	8.2088	0.409	0.671343	0.996433	0.134992	8.2088	2.48	0.136	0.414919	278.857	350.639	273.625	190	375.035	207.279	341.863	267.196	290.584	259.453	208.54	292.012	101.48	314.009	339.851
PF3D7_0621900	signal recognition particle subunit SRP68%2C putative	-0.0313	0.0894485	9.43891	0.262	0.772967	0.996433	0.0793629	9.43891	2.48	0.136	0.414919	655.356	881.287	784.45	496	633.756	579.881	675.726	580.229	653.574	572.558	495.176	673.451	615.01	714.708	746.194
PF3D7_0713600	mitochondrial ribosomal protein S5 precursor%2C putative	0.427	0.0692235	5.62731	0.246	0.78527	0.996433	0.311832	5.62731	2.47	0.137	0.415367	23.9181	53.358	39.6927	11	78.2754	10.4892	80.9581	8.9126	61.8806	12.1553	19.7384	51.0834	38.1976	81.2957	93.138
PF3D7_1351000	phosphatidylinositol transfer protein%2C putative	0.888	-0.272404	7.672	2.59	0.108439	0.936979	-0.266388	7.672	2.47	0.137	0.415386	143.509	96.1617	320.89	111	21.972	368.218	100.66	92.2181	110.045	110.655	250.592	218.822	820.963	95.9366	166.655
PF3D7_0818200	14-3-3 protein	-0.097	0.342847	10.6877	1.03	0.379422	0.996433	0.143697	10.6877	2.46	0.137	0.416142	1957.63	1433.92	1234.22	2013	2283.99	1111.07	1348.82	1371.09	1740.95	1297.69	1410.86	1205.02	804.287	1945.32	1238.05
PF3D7_1246000	conserved Plasmodium protein%2C unknown function	0.492	0.21611	5.90135	0.571	0.577011	0.996433	0.222752	5.90135	2.47	0.137	0.416142	41.6456	53.2114	104.253	12	61.7963	18.1604	65.7934	51.8386	29.0265	52.3936	23.1711	64.5724	114.878	49.7021	101.858
PF3D7_0820800	conserved Plasmodium protein%2C unknown function	1.4	-0.0763989	3.69767	5.51	0.016165	0.812145	0.23834	3.69767	2.45	0.138	0.417437	2.81389	8.5021	9.32541	1	10.2994	2.97455	9.7914	5.27481	9.56916	2.93404	14.5892	13.8637	14.9655	11.5586	39.8471
PF3D7_0517300	serine/arginine-rich splicing factor 1	-0.432	-0.425522	10.4068	1.86	0.189668	0.97209	0.115588	10.4068	2.45	0.138	0.417437	1106.99	1378.22	852.836	954	1341.26	1007.9	1523.76	1542.06	1567.43	1681.21	1192.88	1148.19	904.342	1358.91	1065.46
PF3D7_1444500	eukaryotic initiation factor 2alpha kinase 1	-0.212	0.0153042	8.88701	0.175	0.840873	0.996433	0.188031	8.88701	2.45	0.138	0.417437	388.036	634.433	334.36	214	741.968	218.082	591.424	409.798	517.054	458.549	344.993	453.256	120.722	588.334	464.358
PF3D7_0601100	exported protein family 3	-0.276	-0.795799	6.27015	0.564	0.58041	0.996433	-0.343698	6.27015	2.45	0.139	0.417437	136.474	38.8458	115.97	25	0.549301	55.7337	56.7184	78.7583	147.046	27.6638	153.616	75.6883	40.3355	38.1435	74.3651
PF3D7_1039900	exported protein family 4	-0.207	-0.844442	6.9684	1.41	0.274567	0.996433	0.251437	6.9684	2.45	0.139	0.417548	7.03473	86.0472	173.197	61	108.487	106.458	135.288	143.693	228.384	50.717	91.8264	139.262	144.381	91.6984	185.065
PF3D7_0622200	radical SAM protein%2C putative	-0.2	-0.198634	8.03341	0.271	0.766385	0.996433	-0.146455	8.03341	2.44	0.139	0.418148	188.249	345.801	370.625	211	99.6981	386.848	306.638	278.291	108.769	240.592	233.428	305.376	396.941	92.469	234.48
PF3D7_0210200	conserved Plasmodium protein%2C unknown function	2.33	0.718299	5.07925	3.53	0.0556824	0.890776	-0.460433	5.07925	2.43	0.14	0.418148	8.44168	10.5543	33.954	18	7.27823	28.8062	3.58222	11.2772	5.10355	6.28723	126.154	34.8466	171.604	1.15586	2.66455
PF3D7_0923400	conserved Plasmodium protein%2C unknown function	1.13	0.51454	4.79242	2.59	0.10831	0.936979	-0.232839	4.79242	2.42	0.14	0.418148	24.7623	37.2334	35.7872	12	9.06346	8.45399	20.0604	9.09449	21.6901	9.22128	67.797	22.2319	53.7332	14.6409	23.1331
PF3D7_0506900	rhomboid protease ROM4	0.964	0.00545761	5.62707	1.92	0.180481	0.97209	-0.272352	5.62707	2.43	0.14	0.418148	32.6412	37.3799	36.8234	34	22.384	113.816	24.1203	13.6417	37.6387	2.51489	33.4694	122.775	95.6365	34.6759	62.0113
PF3D7_0606800	VFT protein	0.991	0.8279	5.27088	1.88	0.187069	0.97209	0.249148	5.27088	2.43	0.14	0.418148	40.8014	34.8879	56.351	19	35.9792	12.681	17.3141	13.4598	51.3545	4.61064	21.4548	28.6017	46.8918	52.3991	84.6599
PF3D7_1445300	mitochondrial ribosomal protein S29 precursor%2C putative	0.914	0.365334	4.42843	1.31	0.300256	0.996433	0.269023	4.42843	2.43	0.14	0.418148	10.13	16.711	33.7946	3	23.3453	3.44422	22.8068	9.82205	18.5004	5.44894	16.3056	13.489	21.9494	32.7494	46.1451
PF3D7_1218900	WD repeat-containing protein%2C putative	1.12	0.0462441	4.98885	1.17	0.336157	0.996433	-0.431778	4.98885	2.43	0.14	0.418148	6.75334	27.5585	36.1061	22	5.08103	89.2365	3.224	20.1898	5.10355	7.12553	36.044	15.7372	146.519	4.23816	23.9809
PF3D7_1319200	conserved Plasmodium protein%2C unknown function	0.237	-0.400432	5.66285	0.631	0.545724	0.996433	0.265867	5.66285	2.43	0.14	0.418148	29.2645	45.2957	32.8382	13	51.3596	9.08021	91.466	33.2858	58.6909	20.9574	18.8802	57.9528	35.9171	77.8281	109.852
PF3D7_0319300	ubiquitin-conjugating enzyme E2%2C putative	-0.264	-0.163057	6.50777	0.533	0.597617	0.996433	-0.116627	6.50777	2.43	0.14	0.418148	96.2351	69.043	124.02	61	68.3879	134.951	110.332	113.499	49.1217	56.166	70.3716	119.528	86.2296	45.0786	87.3245
PF3D7_1105600	translocon component PTEX88	0.143	0.255194	9.73303	0.367	0.699075	0.996433	0.132716	9.73303	2.43	0.14	0.418148	792.674	778.089	789.073	864	1059.6	736.28	606.231	567.133	990.408	518.487	781.811	598.013	660.049	1194.39	700.655
PF3D7_1443900	heat shock protein 90%2C putative	0.228	-0.554241	5.75203	0.877	0.436349	0.996433	-0.278071	5.75203	2.42	0.141	0.418148	39.1131	20.2291	72.6106	33	12.0846	135.733	22.8068	31.2851	36.3628	34.3702	68.6552	34.2221	178.731	18.1085	25.9188
PF3D7_0301800	Plasmodium exported protein%2C unknown function	-0.0594	0.294373	10.27	0.212	0.811008	0.996433	0.257435	10.27	2.42	0.141	0.418148	1516.97	1307.71	889.5	789	1817.5	208.532	1186.79	1074.42	1340	1499.3	859.048	1125.71	102.193	1724.55	1269.66
PF3D7_1442200	GTP-binding protein%2C putative	0.789	-0.0329353	5.26073	0.757	0.486394	0.996433	0.361514	5.26073	2.42	0.141	0.418432	20.5414	26.679	22.5563	3	59.5991	2.03522	54.6885	11.4591	48.1648	4.19149	21.4548	24.3552	48.4596	76.6722	81.0265
PF3D7_0425700	rifin	-0.064	0.334388	4.46746	0.138	0.872128	0.996433	0.323133	4.46746	2.42	0.141	0.418432	27.2948	0.439764	7.25309	4	71.6837	7.3581	19.5828	19.0984	4.78458	31.4362	19.7384	10.7412	9.83446	13.0998	25.9188
PF3D7_1401000	GBPH protein	-1.82	-2.22872	7.0115	3.76	0.0477262	0.890776	-0.46332	7.0115	2.41	0.142	0.418884	37.9876	35.0345	113.499	46	8.23951	569.705	19.7022	606.784	4.14664	76.7043	108.132	44.4638	148.942	24.2731	26.161
PF3D7_1113200	conserved Plasmodium protein%2C unknown function	1.13	0.778806	4.29672	2.53	0.113573	0.948297	0.225602	4.29672	2.41	0.142	0.418884	16.0392	15.3917	25.9836	3	26.9157	7.67121	10.8661	7.45748	15.9486	4.19149	11.1565	18.36	20.6666	31.2083	35.2447
PF3D7_1130600	methyltransferase%2C putative	-0.123	-0.249233	5.91834	0.0725	0.930363	0.99717	-0.304071	5.91834	2.41	0.142	0.418906	29.8273	85.754	58.1842	72	1.92255	111.624	55.2856	35.2866	25.1988	57.8426	98.6919	58.952	111.885	12.3292	27.3722
PF3D7_0610900	transcription elongation factor SPT5%2C putative	-0.17	-0.13754	8.8127	0.3	0.745532	0.996433	0.102556	8.8127	2.4	0.142	0.419683	369.183	442.989	403.702	272	569.35	299.803	564.916	385.061	396.163	507.589	431.67	420.532	431.576	375.655	373.279
PF3D7_1343800	conserved Plasmodium protein%2C unknown function	1.13	0.213375	5.96364	5.57	0.0156145	0.812145	0.171158	5.96364	2.39	0.143	0.42078	54.0267	36.9402	75.7191	26	35.5672	15.9686	33.5534	46.9276	39.2336	53.2319	64.3643	60.3258	149.37	68.1959	109.489
PF3D7_1447300	mitochondrial ribosomal protein S14 precursor%2C putative	1.47	0.889507	3.67207	2.71	0.0993884	0.936979	0.28334	3.67207	2.39	0.143	0.42078	7.03473	11.8736	17.4552	1	11.2607	1.56555	7.88088	7.0937	6.06047	1.25745	6.00733	11.2408	9.69193	15.7968	39.9682
PF3D7_0307700	conserved Plasmodium protein%2C unknown function	1.34	0.0705081	5.0792	1.06	0.372044	0.996433	-0.485241	5.0792	2.4	0.143	0.42078	13.7881	3.6647	23.2737	34	1.0986	51.6632	1.19407	5.4567	19.1383	8.80213	163.056	12.24	97.4894	6.93517	4.11794
PF3D7_1473900	conserved Plasmodium protein%2C unknown function	-0.0462	0.125617	8.46163	0.268	0.76864	0.996433	0.112075	8.46163	2.39	0.143	0.42078	402.387	412.205	440.127	217	304.313	193.659	342.102	269.743	436.354	290.47	212.831	314.119	423.594	326.338	365.043
PF3D7_1417700	conserved Plasmodium protein%2C unknown function	-0.215	-0.296815	6.58472	0.135	0.874777	0.996433	-0.276529	6.58472	2.39	0.143	0.42078	50.6501	52.0387	124.02	129	16.3417	272.406	45.6136	131.506	26.4747	57.8426	110.707	117.155	151.08	23.1172	64.6758
PF3D7_0403400	conserved Plasmodium protein%2C unknown function	-0.218	0.0343348	10.0854	0.154	0.858652	0.996433	0.21019	10.0854	2.38	0.144	0.421307	947.719	1360.19	553.228	710	1698.16	430.684	1293.06	946.373	1224.85	1144.28	825.579	1097.61	146.234	1215.97	1209.1
PF3D7_1131800	oxysterol-binding protein%2C putative	0.295	-1.13714	4.89897	1.3	0.300881	0.996433	-0.397023	4.89897	2.38	0.144	0.421478	28.7017	2.492	6.69516	19	3.84511	42.1134	4.29866	9.45827	41.4664	16.766	114.139	18.8596	65.9906	6.54989	4.23905
PF3D7_0404900	6-cysteine protein	0.492	0.376605	6.12873	1	0.391151	0.996433	0.169382	6.12873	2.38	0.144	0.421478	57.6848	54.2376	138.048	37	61.247	25.5185	59.4648	54.7488	72.7256	32.2745	49.775	65.5716	104.616	53.555	117.361
PF3D7_0809900	JmjC domain-containing protein%2C putative	-0.202	0.218334	8.62069	0.768	0.48151	0.996433	0.15068	8.62069	2.38	0.144	0.421659	426.305	517.749	375.886	188	602.308	173.307	469.39	377.421	390.422	326.098	228.279	415.162	183.434	418.037	370.251
PF3D7_1365800	conserved Plasmodium protein%2C unknown function	0.0715	0.0714274	7.4734	0.0757	0.927484	0.99717	0.0937989	7.4734	2.37	0.145	0.423555	182.903	157.582	221.817	145	138.424	154.99	165.379	177.888	122.804	145.445	118.43	186.973	130.984	189.561	251.8
PF3D7_0616400	conserved Plasmodium protein%2C unknown function	-0.723	-0.160173	6.69915	3.71	0.0492468	0.890776	0.120756	6.69915	2.36	0.145	0.423913	106.647	124.6	124.02	71	89.3987	70.763	127.288	112.954	99.5193	138.738	54.066	88.8026	47.747	74.7458	96.0448
PF3D7_1457400	conserved Plasmodium protein%2C unknown function	0.465	0.344552	8.34868	0.804	0.465999	0.996433	0.179925	8.34868	2.35	0.146	0.425468	315.437	429.943	457.423	102	289.07	132.289	262.457	214.448	412.431	158.438	157.049	305.501	441.553	436.916	508.565
PF3D7_1322100	histone-lysine N-methyltransferase SET2	-0.322	-0.0820881	10.4878	0.351	0.709736	0.996433	0.175171	10.4878	2.35	0.147	0.426952	1345.6	1760.67	1188.07	806	1741.56	528.218	1836.24	1313.43	1797.41	1549.59	1023.82	1282.95	468.206	1787.73	1234.53
PF3D7_0914500	conserved Plasmodium protein%2C unknown function	0.376	0.191171	6.96674	0.866	0.440901	0.996433	-0.125417	6.96674	2.34	0.147	0.426957	153.92	91.6175	225.563	65	76.4901	176.594	62.0918	97.8567	80.6999	76.2851	127.012	174.483	156.639	106.725	119.662
PF3D7_1227900	RNA pseudouridylate synthase%2C putative	0.128	-0.0364838	6.46786	0.2	0.821224	0.996433	-0.122906	6.46786	2.34	0.147	0.426957	73.1612	90.8846	109.115	50	70.7225	111.937	94.8094	83.3055	46.5699	57.8426	72.088	174.733	108.036	44.3081	77.5141
PF3D7_1008400	26S protease regulatory subunit 4%2C putative	-0.091	0.0671985	8.70597	0.269	0.767421	0.996433	-0.0962013	8.70597	2.33	0.148	0.428739	403.231	480.955	647.916	307	291.129	527.278	491.003	464.729	222.005	258.196	353.574	485.23	461.934	172.609	497.907
PF3D7_1311500	26S protease regulatory subunit 7%2C putative	-0.122	0.0775792	8.03348	0.623	0.54984	0.996433	-0.0777942	8.03348	2.33	0.148	0.429073	245.371	302.997	350.54	183	242.104	374.167	269.383	262.467	151.512	171.851	249.733	265.409	250.137	156.812	266.334
PF3D7_1316600	choline-phosphate cytidylyltransferase	1.01	-0.32104	6.98219	0.92	0.420132	0.996433	-0.595355	6.98219	2.32	0.149	0.431321	28.9831	14.952	229.788	55	8.92614	441.329	9.55258	48.3827	93.1399	2.93404	141.601	85.93	691.12	25.429	36.577
PF3D7_0324900	erythrocyte membrane protein 1%2C PfEMP1	0.864	0.29032	5.00102	0.783	0.474788	0.996433	0.333833	5.00102	2.31	0.149	0.431321	16.602	4.25105	28.0559	12	78.55	17.5342	7.28384	42.7441	23.6039	2.09574	24.8875	25.8539	62.7125	47.7756	23.6176
PF3D7_0402300	reticulocyte binding protein homologue 1	1.08	0.81691	5.16665	0.547	0.589616	0.996433	0.481282	5.16665	2.32	0.149	0.431321	14.3509	14.6588	19.5276	8	144.329	4.69666	22.8068	2.36457	54.2253	0.419149	37.7604	18.6098	38.1976	65.1136	1.69562
PF3D7_1439800	vesicle-associated membrane protein%2C putative	0.498	-0.035524	6.26735	0.558	0.584056	0.996433	-0.250477	6.26735	2.31	0.149	0.432028	34.0481	63.6192	62.8867	102	14.5565	118.512	53.2556	37.2874	45.613	46.5255	211.115	51.583	139.25	23.1172	56.3188
PF3D7_1228400	conserved Plasmodium protein%2C unknown function	-0.127	-0.339762	8.23117	1	0.389931	0.996433	-0.111432	8.23117	2.31	0.15	0.432294	281.952	311.5	424.665	150	142.956	344.891	359.774	305.393	256.454	234.304	212.831	396.927	526.927	151.418	259.43
PF3D7_1416200	metacaspase-like protein	2.12	0.39236	4.11076	3.5	0.0568081	0.890776	0.390674	4.11076	2.3	0.151	0.434466	3.37667	3.37152	4.78226	11	23.208	5.16632	5.13451	0.54567	17.8624	0	30.8949	2.37307	24.0873	48.9315	21.922
PF3D7_1438100	secretory complex protein 62	-0.431	-0.516164	6.4479	1.09	0.360734	0.996433	-0.164458	6.4479	2.29	0.151	0.434536	50.9315	89.2721	84.1678	74	41.8842	153.268	108.541	87.1252	38.5956	95.9851	117.572	89.1773	108.607	20.4202	64.0702
PF3D7_0606500	polypyrimidine tract-binding protein%2C putative	-0.331	-0.319501	9.37677	1.97	0.174794	0.97209	0.0812105	9.37677	2.29	0.151	0.435061	698.127	608.927	631.418	382	576.216	593.345	761.818	722.83	558.839	808.538	516.631	567.413	516.095	592.187	762.06
PF3D7_0831800	histidine-rich protein II	-0.491	-0.197199	10.4247	0.569	0.578157	0.996433	0.20159	10.4247	2.29	0.151	0.435061	564.185	952.382	536.33	2621	1702.56	1578.7	1825.5	815.958	1516.71	1172.36	1062.44	1259.97	469.203	1132.36	1345.96
PF3D7_0417300	LETM1-like protein%2C putative	-0.0458	-0.593066	7.28963	2.24	0.140835	0.97209	-0.137808	7.28963	2.27	0.152	0.436478	113.681	99.0935	163.633	113	64.1309	244.696	169.439	174.432	98.5624	128.26	142.46	242.802	317.553	60.1048	123.175
PF3D7_1035500	merozoite surface protein 6	1.19	0.496401	4.02074	1.19	0.331402	0.996433	-0.44041	4.02074	2.28	0.152	0.436478	6.47195	17.7371	30.9253	9	0.549301	7.51465	25.0755	12.9142	1.59486	0.419149	11.1565	17.8604	50.7401	15.0262	4.84463
PF3D7_1450700	conserved Plasmodium protein%2C unknown function	0.0813	-0.201001	8.14124	0.621	0.550545	0.996433	-0.115745	8.14124	2.27	0.152	0.436478	279.982	354.303	410.557	102	131.832	257.533	371.118	270.288	150.874	251.489	275.479	331.855	357.033	250.437	266.818
PF3D7_1438500	cleavage and polyadenylation specificity factor subunit 3%2C putative	-0.0715	0.115131	6.97095	0.302	0.743812	0.996433	0.107439	6.97095	2.28	0.152	0.436478	117.902	134.568	167.937	66	147.35	97.8471	138.751	104.769	95.0537	111.913	66.9388	115.906	166.046	106.339	122.206
PF3D7_1140600	conserved Plasmodium protein%2C unknown function	0.627	0.142005	5.6355	0.621	0.550708	0.996433	0.26948	5.6355	2.27	0.153	0.436478	21.1042	60.1011	52.3657	3	69.0746	17.8473	60.3007	24.5551	46.251	17.6043	26.6039	42.2156	48.8872	85.9191	98.5882
PF3D7_1020800	dihydrolipoamide acyltransferase component E2	0.523	-0.0822466	5.5291	0.379	0.690711	0.996433	0.347861	5.5291	2.27	0.153	0.437867	25.6064	32.396	46.9458	5	59.7365	7.04499	81.9134	17.4614	45.294	4.19149	12.0147	38.094	42.7585	70.1223	144.128
PF3D7_1353300	conserved Plasmodium protein%2C unknown function	1.41	-0.363997	4.73593	1.9	0.183357	0.97209	-0.451266	4.73593	2.26	0.154	0.43906	6.19056	11.727	6.77487	22	0.823951	43.3658	3.10459	3.09213	16.9055	6.28723	99.5501	12.9894	111.172	5.39402	2.54343
PF3D7_1442900	protein transport protein SEC7%2C putative	-0.106	-0.0558563	11.1242	0.0797	0.923811	0.996433	0.116043	11.1242	2.25	0.154	0.44062	1956.78	3144.46	1854.56	1244	2241.01	1322.42	2370.23	2104.47	2164.86	2417.65	1693.21	2056.82	1993.26	2472.39	2062.12
PF3D7_0213900	conserved Plasmodium protein%2C unknown function	-0.235	0.165599	8.11489	0.81	0.463471	0.996433	0.137726	8.11489	2.25	0.155	0.441455	265.913	331.875	406.014	161	325.735	200.391	293.622	206.627	297.92	240.592	145.892	293.886	110.032	342.521	231.694
PF3D7_0307100	40S ribosomal protein S12%2C putative	-0.11	0.330596	8.88233	2.34	0.130439	0.97209	-0.0909935	8.88233	2.23	0.156	0.442205	532.107	494.588	520.071	598	418.567	728.295	385.685	451.451	260.281	270.77	420.513	469.492	470.771	261.225	412.278
PF3D7_1122300	conserved Plasmodium protein%2C unknown function	-0.00577	0.462421	5.92463	1.41	0.274432	0.996433	0.141396	5.92463	2.23	0.156	0.442205	65.5637	74.6133	65.7561	41	90.7719	26.6144	59.226	53.4756	60.2857	33.5319	35.1858	64.9471	40.478	48.9315	65.887
PF3D7_0628700	conserved Plasmodium protein%2C unknown function	0.57	0.502133	4.47265	0.97	0.401865	0.996433	-0.193574	4.47265	2.24	0.156	0.442205	15.195	24.4802	47.8226	11	10.986	31.6242	10.1496	12.5504	6.69841	12.1553	18.8802	35.2213	35.347	9.2469	18.4096
PF3D7_1018700	conserved Plasmodium protein%2C unknown function	-0.0218	0.201062	9.79845	0.813	0.462114	0.996433	0.084091	9.79845	2.24	0.156	0.442205	918.736	888.763	837.294	1030	855.673	746.925	712.145	871.798	745.757	746.085	682.261	958.844	742.003	889.629	757.821
PF3D7_0616500	TRAP-like protein	-0.432	-0.729449	4.10171	0.804	0.466159	0.996433	0.262515	4.10171	2.23	0.156	0.442205	7.8789	15.5383	17.6147	3	10.1621	3.28766	36.5386	13.0961	16.9055	15.0894	5.14914	13.489	7.26895	13.4851	36.9403
PF3D7_1241200	conserved Plasmodium protein%2C unknown function	0.128	-0.137004	7.29603	0.475	0.630779	0.996433	-0.121435	7.29603	2.23	0.156	0.442205	145.76	226.039	213.368	76	57.5393	154.677	169.678	130.597	121.847	119.038	142.46	206.956	233.746	86.6897	180.22
PF3D7_1354400	V-type proton ATPase 21 kDa proteolipid subunit%2C putative	-0.0249	-0.178833	6.53857	0.161	0.852621	0.996433	-0.149558	6.53857	2.23	0.156	0.442205	64.7195	94.5493	136.454	82	30.2115	155.929	91.7048	78.9402	45.613	74.1894	93.5427	102.791	146.234	40.4552	87.8089
PF3D7_1110000	conserved Plasmodium protein%2C unknown function	1.21	0.712866	4.24496	1.22	0.32287	0.996433	0.356064	4.24496	2.22	0.157	0.443289	10.6928	19.936	31.4035	0	12.3593	3.13111	10.5078	5.27481	21.6901	2.09574	6.86552	12.1151	21.5218	25.429	62.6169
PF3D7_1229000	conserved Plasmodium membrane protein%2C unknown function	0.219	0.296553	8.13154	0.806	0.465354	0.996433	0.104	8.13154	2.22	0.157	0.443289	238.337	452.664	317.383	227	195.276	226.379	208.007	192.439	210.841	265.321	156.191	380.315	251.563	239.649	419.787
PF3D7_1323800	vacuolar protein sorting-associated protein 52%2C putative	0.353	-0.0322864	5.55936	0.462	0.638576	0.996433	-0.19781	5.55936	2.22	0.157	0.443289	45.3037	50.866	63.2852	31	12.7712	82.8178	29.016	22.1906	21.6901	37.3043	36.044	58.2026	116.873	19.2644	39.4837
PF3D7_0731200	Plasmodium exported protein%2C unknown function	-0.135	0.187358	8.58179	0.369	0.697252	0.996433	0.161098	8.58179	2.22	0.157	0.443289	338.511	422.906	309.492	265	661.77	285.557	389.626	347.955	400.629	237.238	239.435	423.53	112.455	506.653	310.904
PF3D7_1112000	conserved Plasmodium protein%2C unknown function	0.043	-0.210927	5.13814	0.27	0.766827	0.996433	-0.150817	5.13814	2.22	0.157	0.443289	25.6064	38.2595	33.5555	21	22.1094	69.6671	25.792	32.0126	11.802	25.5681	42.0513	35.596	38.7677	16.9526	40.5738
PF3D7_1203700	nucleosome assembly protein	-0.161	0.322041	10.9516	1	0.389545	0.996433	0.147941	10.9516	2.21	0.158	0.444725	2517.59	2493.61	1696.75	1298	2897.29	947.316	2005.92	1694.3	2301.38	1483.37	1337.92	1667.02	803.147	2299.78	1843.99
PF3D7_0932800	importin alpha re-exporter%2C putative	-0.126	-0.0930619	8.32535	0.165	0.849566	0.996433	0.097505	8.32535	2.2	0.158	0.445003	296.022	222.667	297.058	391	243.615	279.764	332.788	319.944	232.531	344.121	263.464	275.151	435.852	191.103	356.807
PF3D7_1470300	conserved Plasmodium protein%2C unknown function	0.236	0.0298816	6.79569	0.341	0.716759	0.996433	0.138223	6.79569	2.2	0.159	0.445003	94.2654	113.752	116.129	55	115.079	62.1525	98.9886	69.3	158.21	64.1298	84.9608	118.029	126.85	130.998	122.206
PF3D7_0409300	conserved Plasmodium protein%2C unknown function	-0.106	0.520638	6.61963	3.57	0.054241	0.890776	0.109895	6.61963	2.2	0.159	0.44521	126.907	119.029	145.381	84	108.35	59.9607	81.794	86.5796	68.26	90.117	42.0513	117.654	89.2227	48.9315	110.336
PF3D7_1366100	DIP13 homolog%2C putative	1.52	1.2888	4.43551	2.49	0.116742	0.951607	0.335255	4.43551	2.2	0.159	0.445377	17.7275	15.9781	49.9746	4	16.067	4.38355	8.59732	8.73071	15.6296	1.25745	3.43276	9.74206	41.9033	33.9053	55.8344
PF3D7_1225300	conserved Plasmodium protein%2C unknown function	0.00307	0.450329	7.8989	1.59	0.235882	0.995143	0.126927	7.8989	2.19	0.16	0.446023	267.883	343.895	293.232	126	333.288	133.698	240.128	172.432	244.971	149.636	134.736	235.558	146.947	261.995	244.775
PF3D7_1225800	ubiquitin-activating enzyme E1	-0.121	-0.0296133	8.84272	0.259	0.77486	0.996433	0.0739955	8.84272	2.19	0.16	0.446023	448.816	419.681	576.581	420	333.426	458.707	483.241	431.261	324.395	439.687	298.65	443.264	542.32	279.719	635.494
PF3D7_1021000	conserved Plasmodium protein%2C unknown function	0.441	0.0748798	4.34345	0.235	0.79347	0.996433	0.292792	4.34345	2.19	0.16	0.446425	11.8183	19.0564	9.56452	3	35.1552	2.97455	28.8966	8.18504	23.285	4.61064	12.0147	23.8556	4.98849	23.1172	45.2973
PF3D7_1146000	ribosome assembly protein 4%2C putative	-0.291	-0.11056	8.37535	1.71	0.21439	0.977989	-0.0655529	8.37535	2.19	0.16	0.446559	393.664	352.104	334.519	244	268.608	383.56	387.715	306.121	279.42	280.411	321.821	365.577	262.822	199.964	306.181
PF3D7_1252600	esterase%2C putative	0.158	0.493699	8.11457	0.652	0.535231	0.996433	0.188432	8.11457	2.18	0.16	0.44669	292.645	373.653	292.674	187	383.137	138.395	261.621	219.359	210.203	215.443	167.347	269.156	40.478	437.301	318.777
PF3D7_1421400	DNA-directed RNA polymerase III subunit RPC6%2C putative	-0.0213	0.112337	6.5221	0.0706	0.932159	0.99717	-0.159916	6.5221	2.18	0.16	0.44669	93.1398	119.616	112.702	57	72.7823	185.988	59.7036	93.1276	29.0265	59.9383	55.7824	156.123	97.2043	28.8966	104.402
PF3D7_1470700	conserved Plasmodium protein%2C unknown function	1.84	1.67745	5.18117	1.83	0.194236	0.972646	-0.419339	5.18117	2.18	0.161	0.44669	36.0178	49.4002	75.7191	47	2.88383	73.581	2.26874	2.36457	8.93122	0.419149	21.4548	65.9463	62.1424	3.0823	69.3993
PF3D7_1142800	conserved Plasmodium protein%2C unknown function	0.173	-0.489028	4.12819	0.39	0.683653	0.996433	-0.340172	4.12819	2.18	0.161	0.44669	3.37667	4.69082	24.3098	16	1.51058	49.1584	4.65688	15.4606	2.55178	10.4787	20.5966	30.1005	33.6367	4.62345	6.78248
PF3D7_0216600	MtN3-like protein	-0.0569	-0.171059	8.18832	0.221	0.804207	0.996433	0.111769	8.18832	2.18	0.161	0.44669	271.541	244.362	261.35	163	334.112	241.565	290.398	274.836	333.326	222.568	229.137	211.078	352.758	369.105	228.061
PF3D7_1432100	voltage-dependent anion-selective channel protein%2C putative	-0.0989	0.179874	5.12076	0.22	0.805401	0.996433	-0.188499	5.12076	2.18	0.161	0.44669	40.8014	31.0767	67.3501	30	11.1233	35.3815	39.0462	39.1063	8.29328	25.9872	35.1858	33.5976	43.3286	10.0175	28.4622
PF3D7_1360200	ER membrane protein complex subunit 3%2C putative	-0.713	-0.139561	6.61466	1.77	0.204097	0.977789	-0.164835	6.61466	2.17	0.161	0.446752	99.3304	91.7641	110.789	137	39.1377	153.268	129.676	130.961	32.2162	90.9553	99.5501	98.4198	51.7378	30.4377	71.095
PF3D7_0319000	P-type ATPase%2C putative	0.49	0.169974	4.41796	0.338	0.718198	0.996433	-0.257972	4.41796	2.17	0.161	0.446752	14.3509	14.8054	14.1077	31	4.39441	15.8121	14.5677	16.552	9.56916	13.4128	63.5061	15.6123	23.5172	7.32046	9.44703
PF3D7_1205900	conserved protein%2C unknown function	-0.727	-2.0662	5.91948	7.14	0.00669761	0.689066	-0.235181	5.91948	2.17	0.162	0.446891	25.8878	22.7211	22.3969	23	11.9473	84.3833	98.1528	90.2174	44.6561	92.6319	100.408	67.1952	125.282	8.09104	15.5028
PF3D7_1427900	leucine-rich repeat protein	0.808	0.325121	6.95852	0.548	0.589403	0.996433	-0.359525	6.95852	2.17	0.162	0.446891	53.1826	36.3538	200.855	179	6.72893	269.432	30.0906	73.4835	40.1905	49.8787	271.188	146.88	347.912	18.1085	74.0017
PF3D7_1316800	protein transport protein SEC20%2C putative	0.131	0.224131	6.68535	0.211	0.811964	0.996433	-0.144112	6.68535	2.17	0.162	0.446891	82.7284	168.869	121.23	59	88.3001	150.606	120.721	92.5819	33.811	53.6511	87.5354	158.496	83.3791	41.611	137.83
PF3D7_1415900	zinc finger protein%2C putative	0.0958	0.411636	4.8082	0.581	0.571709	0.996433	-0.175543	4.8082	2.16	0.162	0.44706	35.7364	36.7936	49.8152	9	21.5601	45.5576	27.8219	18.0071	12.4399	9.22128	12.8729	27.3527	27.6505	18.4938	29.7945
PF3D7_0702500	Plasmodium exported protein%2C unknown function	0.47	-0.339925	7.31728	0.296	0.74821	0.996433	-0.459269	7.31728	2.16	0.162	0.447706	282.233	91.0312	27.7371	89	47.7892	88.4537	22.0903	11.4591	307.17	14.6702	805.841	20.9829	157.351	99.7895	33.1857
PF3D7_0405200	ag-1 blood stage membrane protein homologue	1.11	-0.173001	5.51095	4.57	0.0283669	0.837451	-0.203314	5.51095	2.16	0.163	0.447814	43.6153	18.4701	58.9015	19	7.55288	58.3951	18.7469	39.4701	14.0348	22.2149	71.2298	48.2107	121.007	24.6584	79.0886
PF3D7_1402500	ribosomal protein S27a%2C putative	0.049	0.416498	8.63286	1.81	0.197175	0.977789	-0.104645	8.63286	2.16	0.163	0.447814	395.915	453.836	527.563	467	341.665	547.004	289.204	444.357	191.383	198.677	319.247	498.594	514.67	179.159	339.972
PF3D7_0415300	cdc2-related protein kinase 3	-0.242	-0.342545	6.65184	0.871	0.438638	0.996433	0.116013	6.65184	2.15	0.163	0.44798	88.919	93.23	94.3699	63	75.6662	50.8805	118.93	105.314	104.942	123.23	65.2225	114.157	117.871	74.3605	97.0137
PF3D7_0829100	conserved protein%2C unknown function	0.0791	0.333372	7.90458	0.86	0.44316	0.996433	-0.117982	7.90458	2.15	0.163	0.44798	313.468	271.921	435.743	160	163.966	301.995	217.679	235.002	115.787	139.157	112.423	329.606	357.319	122.907	229.03
PF3D7_1306800	RED-like protein%2C putative	-0.109	-0.12491	6.80061	0.158	0.855143	0.996433	-0.101069	6.80061	2.15	0.163	0.44798	124.655	138.379	116.767	51	85.5536	132.289	129.318	103.495	64.7513	97.6617	96.1173	139.636	138.538	57.0225	107.187
PF3D7_1405700	RING zinc finger protein%2C putative	-0.0498	-0.0679587	5.94446	0.0158	0.984354	0.999886	-0.17465	5.94446	2.15	0.164	0.448512	62.4684	76.2258	100.985	39	17.9896	80.1563	50.151	72.7559	21.3711	54.4894	49.775	74.814	101.908	21.9614	52.2009
PF3D7_0104600	conserved Plasmodium protein%2C unknown function	-0.36	-0.466427	4.72805	0.545	0.591232	0.996433	-0.201083	4.72805	2.14	0.164	0.449049	21.1042	38.6992	13.9483	17	10.986	43.992	11.7019	25.6465	16.9055	30.1787	22.3129	47.3364	31.6413	10.0175	9.32591
PF3D7_0517000	60S ribosomal protein L12%2C putative	-0.164	-0.0958922	9.84178	0.402	0.675846	0.996433	-0.0763895	9.84178	2.14	0.164	0.449214	926.615	794.8	918.034	888	705.165	1366.1	788.566	984.388	630.927	714.649	974.046	993.191	981.023	576.39	767.874
PF3D7_1338100	26S proteasome regulatory subunit RPN3%2C putative	0.159	0.251286	8.20121	0.11	0.896629	0.996433	-0.239659	8.20121	2.13	0.165	0.451018	234.679	254.623	489.624	448	35.8419	668.021	161.08	275.745	85.1656	155.085	241.151	351.089	534.481	111.733	251.315
PF3D7_1147900	conserved Plasmodium protein%2C unknown function	0.211	0.113733	6.26613	0.127	0.881872	0.996433	-0.179692	6.26613	2.13	0.165	0.451368	74.8495	55.2637	138.128	81	16.891	130.567	48.0017	62.5701	33.4921	52.3936	81.5281	88.1781	125.995	34.2906	73.0328
PF3D7_0828200	leucine--tRNA ligase%2C putative	1.47	-0.449591	5.33805	1.46	0.263659	0.996433	-0.619219	5.33805	2.13	0.166	0.451368	13.2253	1.31929	29.4109	25	0.686626	116.947	1.79111	6.36614	23.9229	1.25745	64.3643	29.6009	266.1	1.54115	2.05897
PF3D7_0423100	AP-4 complex subunit sigma%2C putative	0.278	0.679193	7.32536	2.6	0.107516	0.936979	-0.1306	7.32536	2.12	0.166	0.451491	210.761	239.818	271.871	114	140.484	168.61	133.02	155.698	72.7256	61.1958	76.3789	289.639	162.197	66.2694	179.857
PF3D7_1411000	conserved Plasmodium protein%2C unknown function	0.478	0.171674	6.12016	0.157	0.856282	0.996433	0.384938	6.12016	2.12	0.166	0.451491	15.7578	61.4204	61.7708	40	148.723	39.765	28.7771	14.915	153.426	2.93404	60.0733	62.6989	17.1034	165.674	18.6518
PF3D7_0424600	Plasmodium exported protein (PHISTb)%2C unknown function	0.226	0.768287	10.5751	0.71	0.507551	0.996433	0.27858	10.5751	2.12	0.167	0.451808	1822.28	1601.91	601.688	1537	3478.86	490.644	931.615	538.394	2639.18	564.594	1314.75	724.285	285.627	2737.08	680.671
PF3D7_0627800	acetyl-CoA synthetase%2C putative	-0.369	-0.173106	8.62705	0.472	0.63303	0.996433	0.159086	8.62705	2.12	0.167	0.451808	382.127	376.878	289.008	321	433.261	184.109	380.073	283.384	805.405	306.398	333.836	357.084	197.402	378.738	321.32
PF3D7_0701500	exported protein family 3	-0.22	-0.431931	6.4708	0.259	0.775367	0.996433	-0.246802	6.4708	2.12	0.167	0.451808	153.92	37.5265	118.441	31	40.6483	59.1779	59.9424	78.5764	178.943	24.3106	197.384	81.4336	35.4896	39.6846	76.6663
PF3D7_0106500	conserved Plasmodium protein%2C unknown function	1.07	-1.20628	4.63737	4.18	0.0363095	0.863676	0.337491	4.63737	2.11	0.167	0.451981	3.37667	7.76916	4.14462	6	17.5776	3.60077	49.1958	5.4567	15.9486	1.6766	23.1711	10.8661	39.0528	36.6023	102.464
PF3D7_0610200	RNA-binding protein 25%2C putative	-0.559	-1.41843	6.76049	3.19	0.0701151	0.907523	-0.247572	6.76049	2.11	0.167	0.451981	66.9706	62.1533	120.194	17	32.958	148.728	226.993	149.513	22.0091	153.828	80.6699	193.093	231.038	28.126	41.0582
PF3D7_1110500	vacuolar protein sorting-associated protein 35%2C putative	0.884	-0.161558	5.01251	1.86	0.189416	0.97209	-0.268545	5.01251	2.11	0.167	0.451981	7.8789	6.30328	35.9466	27	12.9086	67.7884	17.9111	12.3685	18.8194	6.28723	66.9388	40.467	73.8297	23.8878	18.6518
PF3D7_0525200	structural maintenance of chromosomes protein 6%2C putative	0.417	-0.182491	8.49032	0.375	0.693448	0.996433	0.313416	8.49032	2.11	0.167	0.451981	181.777	387.139	134.86	97	553.42	43.0527	521.213	172.613	526.623	189.455	249.733	391.056	84.8044	998.665	232.421
PF3D7_1441100	conserved Plasmodium protein%2C unknown function	-0.328	-0.0972529	7.06674	0.193	0.826246	0.996433	0.23269	7.06674	2.11	0.167	0.451981	146.885	124.453	247.88	19	92.5572	60.9	159.767	155.698	47.5268	238.496	33.4694	131.393	100.625	108.651	237.629
PF3D7_1116800	heat shock protein 101	0.117	0.125635	11.5878	0.0646	0.937697	0.99717	0.164433	11.5878	2.1	0.168	0.45339	2552.48	2355.52	1896.01	4220	3410.61	2512.24	2099.3	2430.59	3937.39	1848.03	2972.77	1860.23	2860.69	4568.35	2012.22
PF3D7_1422800	actin-related protein%2C putative	-0.0189	-0.0832075	5.77188	0.0219	0.978332	0.999886	-0.171752	5.77188	2.1	0.168	0.453646	51.2128	62.2999	69.6616	48	16.479	70.763	64.4799	63.1158	13.3968	41.4958	63.5061	73.1904	36.7723	20.0349	70.0049
PF3D7_0628300	choline/ethanolaminephosphotransferase%2C putative	0.206	0.0716644	10.3432	0.0413	0.959647	0.999886	0.29435	10.3432	2.09	0.169	0.453855	1070.97	960.005	477.668	1162	2092.01	125.088	1200.64	1261.59	1525.32	1456.96	1536.16	929.368	78.5331	2238.52	971.712
PF3D7_0212400	conserved Plasmodium membrane protein%2C unknown function	-0.0489	0.173117	8.97751	0.352	0.70895	0.996433	0.112163	8.97751	2.09	0.169	0.453872	511.847	647.333	391.268	348	656.14	297.299	512.496	425.622	384.361	566.689	468.572	517.703	264.105	458.107	526.733
PF3D7_0610500	peptidyl-tRNA hydrolase PTRHD1%2C putative	-0.0224	0.280506	4.87767	0.217	0.807776	0.996433	-0.226345	4.87767	2.09	0.169	0.453872	19.1345	32.5425	37.2219	41	11.1233	59.491	13.7318	31.4669	8.29328	14.2511	20.5966	41.2164	43.3286	6.54989	19.2574
PF3D7_0707700	E3 ubiquitin-protein ligase%2C putative	-0.224	-0.229743	9.19698	1.24	0.316761	0.996433	0.0693015	9.19698	2.09	0.169	0.454543	528.73	464.977	599.855	529	473.085	618.863	589.036	556.583	485.476	664.351	448.834	587.646	772.219	356.776	599.039
PF3D7_0311100	pre-mRNA splicing factor%2C putative	-0.69	-0.972376	5.97045	2.82	0.0915637	0.936979	-0.182697	5.97045	2.08	0.17	0.455305	44.7409	58.9284	65.2778	26	22.2467	72.7982	127.527	81.6685	22.328	82.9915	54.9242	85.3055	81.8113	12.3292	43.7228
PF3D7_1027400	DNA-directed RNA polymerase II subunit RPB7%2C putative	-0.135	0.0759223	7.47723	0.368	0.698534	0.996433	-0.102616	7.47723	2.08	0.17	0.455305	170.803	175.759	209.782	194	125.79	306.692	179.23	171.522	74.6395	120.715	147.609	209.454	167.756	104.028	175.618
PF3D7_1404900	conserved Plasmodium protein%2C unknown function	0.0957	0.158105	9.65978	0.148	0.863448	0.996433	0.120248	9.65978	2.08	0.17	0.455305	855.142	849.038	680.356	589	970.889	562.973	664.621	636.978	940.968	579.264	731.178	592.767	624.702	1144.3	669.528
PF3D7_0521600	conserved Plasmodium protein%2C unknown function	0.0495	0.189715	4.69245	0.125	0.883325	0.996433	0.156251	4.69245	2.08	0.17	0.455305	24.4809	19.0564	27.498	16	33.6447	21.6046	16.0006	27.2835	7.65533	28.5021	16.3056	30.6001	12.9701	20.0349	34.8813
PF3D7_0419500	conserved Plasmodium membrane protein%2C unknown function	0.467	0.810761	5.84164	1.87	0.188663	0.97209	0.177105	5.84164	2.07	0.171	0.456048	81.0401	66.8441	82.5737	32	64.5428	36.1643	36.1804	34.1953	39.8715	31.017	9.44009	64.5724	47.6045	68.5812	98.346
PF3D7_1243800	WD repeat-containing protein 82%2C putative	-0.163	-0.0263581	6.26348	0.0581	0.943725	0.99717	-0.211912	6.26348	2.07	0.171	0.457052	53.1826	67.2839	97.8769	98	29.6622	163.913	83.7045	68.3906	14.6727	55.7468	66.9388	160.619	38.7677	19.2644	76.4241
PF3D7_1031600	conserved Plasmodium protein%2C unknown function	0.679	-1.45705	4.12261	3.33	0.0636519	0.898295	-0.343691	4.12261	2.06	0.172	0.457712	3.37667	4.10446	10.7601	6	0.823951	31.1545	4.29866	9.64016	7.65533	13.8319	42.9095	21.1078	64.4228	1.15586	3.27013
PF3D7_1001800	Plasmodium exported protein (PHISTc)%2C unknown function	-0.0536	0.90087	8.16652	2.6	0.107257	0.936979	0.203156	8.16652	2.06	0.172	0.457712	388.599	489.604	377.4	158	529.251	82.035	262.099	203.717	334.602	111.913	114.998	275.775	52.878	290.121	328.224
PF3D7_1251500	ATP-dependent RNA helicase DRS1%2C putative	-0.117	-0.2454	8.48284	0.573	0.575607	0.996433	-0.0963633	8.48284	2.06	0.172	0.457712	347.234	420.121	447.221	203	191.981	390.762	445.747	363.598	201.909	350.409	288.352	500.217	512.817	162.977	352.447
PF3D7_1412700	AAA family ATPase%2C putative	0.667	-0.389005	6.03835	1.14	0.346893	0.996433	-0.322626	6.03835	2.05	0.173	0.458111	17.7275	37.0868	55.0757	64	8.65149	167.045	13.3736	43.6536	34.13	26.8255	103.841	73.1904	251.277	15.4115	29.6734
PF3D7_0821500	ribosomal RNA small subunit methyltransferase NEP1%2C putative	-0.0745	0.312134	7.35923	0.932	0.415504	0.996433	0.126742	7.35923	2.05	0.173	0.458111	183.466	206.982	195.754	109	196.924	107.553	131.109	132.234	221.048	85.0872	92.6846	180.228	91.6457	158.353	186.882
PF3D7_1355200	RAP protein%2C putative	0.568	-0.0141001	3.753	0.61	0.556325	0.996433	0.268016	3.753	2.05	0.173	0.458111	9.84862	11.4339	13.7091	2	6.72893	6.57532	7.28384	5.63858	17.8624	5.02979	2.57457	9.36737	10.4046	29.2818	21.6797
PF3D7_0621400	Pf77 protein	0.329	0.866623	6.27029	0.596	0.563643	0.996433	0.352655	6.27029	2.05	0.173	0.458111	118.183	49.4002	149.446	6	127.3	10.1761	69.9727	18.5528	131.735	9.64043	17.1638	41.716	67.5584	113.275	130.926
PF3D7_0904600	ubiquitin specific protease%2C putative	0.15	-0.107845	8.3556	0.316	0.733509	0.996433	-0.14116	8.3556	2.05	0.173	0.458111	276.324	346.681	524.534	217	125.515	439.607	334.221	260.83	165.228	277.057	270.33	445.762	708.793	117.898	301.457
PF3D7_0723600	proteasome assembly chaperone 4%2C putative	-0.00552	-0.0134752	5.75771	0.000328	0.999673	0.999948	-0.213987	5.75771	2.05	0.173	0.458111	30.1087	58.0489	61.2129	64	21.0108	132.915	31.0459	56.5677	14.0348	29.7596	52.3496	63.6981	80.386	11.1733	55.7133
PF3D7_1202600	conserved protein%2C unknown function	-0.599	-0.280421	8.18517	2.83	0.0910912	0.936979	0.101205	8.18517	2.04	0.174	0.458111	255.501	322.2	241.903	159	372.426	191.467	371.834	404.523	277.825	326.517	222.271	260.787	204.386	158.353	277.961
PF3D7_0724400	mitochondrial import inner membrane translocase subunit TIM14%2C putative	-0.571	0.00384196	5.32039	2.02	0.167853	0.97209	-0.132511	5.32039	2.04	0.174	0.458111	43.8967	47.7877	57.7059	38	19.0882	50.8805	60.6589	38.3788	19.7763	29.3404	31.753	29.7258	26.3677	16.9526	34.3969
PF3D7_0530700	conserved Plasmodium protein%2C unknown function	-0.526	-0.521059	6.14825	0.913	0.422799	0.996433	-0.189283	6.14825	2.04	0.174	0.458111	64.7195	89.8585	107.123	31	19.5002	105.675	94.8094	80.2134	17.5435	92.6319	52.3496	107.038	71.4067	17.7232	61.4057
PF3D7_0909300	apoptosis-related protein	-0.158	0.132427	6.93013	0.676	0.523527	0.996433	-0.102529	6.93013	2.04	0.174	0.458111	116.495	185.141	160.524	63	114.255	174.716	126.93	129.142	65.7083	71.6745	92.6846	130.144	121.434	65.4989	124.023
PF3D7_0716900	drug/metabolite transporter DMT2	0.0615	0.0997466	5.72792	0.0463	0.954873	0.999886	-0.136304	5.72792	2.04	0.174	0.458111	54.3081	42.8037	50.0543	65	28.701	65.9098	39.4044	42.1984	40.8284	33.9511	68.6552	74.1895	53.1631	26.5848	36.8192
PF3D7_0524100	conserved Plasmodium protein%2C unknown function	0.0369	0.385027	8.82372	1.18	0.333084	0.996433	0.113969	8.82372	2.04	0.174	0.458271	545.051	604.529	536.569	231	593.519	233.894	488.973	401.431	317.696	388.551	233.428	616.248	290.33	365.253	586.806
PF3D7_0623200	ferredoxin--NADP reductase	-0.00476	0.118938	6.26744	0.0902	0.914252	0.996433	0.132357	6.26744	2.03	0.174	0.458529	91.1701	42.0708	86.8777	69	79.9233	83.6005	38.4491	52.3843	85.1656	63.7106	47.2005	79.6851	58.1516	84.7632	83.4488
PF3D7_1102500	Plasmodium exported protein (PHISTb)%2C unknown function	0.773	2.66182	4.65572	5.93	0.012741	0.812145	-0.331878	4.65572	2.03	0.175	0.45893	136.192	26.679	10.7601	57	3.02115	6.73188	11.1049	1.63701	0.956916	10.0596	12.8729	12.4898	25.37	4.62345	6.05579
PF3D7_0613100	conserved Plasmodium protein%2C unknown function	0.25	0.592945	5.35768	1.39	0.27867	0.996433	-0.146074	5.35768	2.03	0.175	0.45893	44.7409	47.7877	61.2129	33	39.1377	67.945	21.0157	33.104	12.1209	19.7	28.3203	49.5846	53.0205	23.8878	32.5801
PF3D7_0109800	phenylalanine--tRNA ligase alpha subunit	-0.0761	0.242724	7.94481	1.59	0.235743	0.995143	-0.0782551	7.94481	2.03	0.175	0.459	283.922	287.313	311.484	210	224.664	303.091	240.606	258.829	137.477	152.151	188.802	231.187	343.493	143.327	200.81
PF3D7_0209300	2C-methyl-D-erythritol 2%2C4-cyclodiphosphate synthase	0.478	0.612957	3.68488	0.482	0.627121	0.996433	-0.265917	3.68488	2.03	0.175	0.459	4.22084	8.79528	13.0715	22	4.80638	21.4481	3.10459	9.82205	2.87075	3.77234	22.3129	16.3617	9.69193	2.69701	8.59922
PF3D7_1144500	SUMO-activating enzyme subunit 1	-0.138	0.175034	4.21761	0.247	0.784085	0.996433	-0.185559	4.21761	2.02	0.176	0.460165	16.8834	8.5021	24.3895	19	14.5565	24.1095	21.8515	18.189	4.78458	9.64043	18.022	27.9772	9.69193	11.5586	7.50918
PF3D7_0905700	autophagy-related protein 3%2C putative	0.109	0.0195504	5.77451	0.0598	0.942136	0.99717	-0.133766	5.77451	2.02	0.176	0.460165	63.8754	30.4903	89.2688	32	36.9405	82.5046	43.106	55.6583	21.0522	38.1426	66.0807	56.9536	54.3033	35.4464	56.44
PF3D7_1203000	origin recognition complex subunit 1	1.88	0.138617	5.63377	4.01	0.0403934	0.879752	0.320038	5.63377	2.01	0.177	0.460984	22.7925	10.1146	24.9475	16	58.7752	5.9491	29.3742	5.4567	64.1134	3.35319	85.819	12.9894	142.956	89.772	88.4145
PF3D7_1307800	FHA domain-containing protein%2C putative	0.18	0.523916	6.90255	0.574	0.575361	0.996433	-0.202243	6.90255	2.01	0.177	0.460984	160.11	90.1516	266.452	49	125.241	216.516	126.094	84.3969	13.0779	63.7106	67.797	177.855	170.749	37.3729	116.029
PF3D7_1370300	membrane associated histidine-rich protein	0.124	0.900218	10.8263	0.81	0.463383	0.996433	-0.331687	10.8263	2.01	0.177	0.461189	813.496	1221.52	1219.16	5906	267.372	4746.29	1123.26	865.978	824.224	375.557	2477.6	1753.82	1678.7	1102.31	696.9
PF3D7_1148900	Plasmodium exported protein%2C unknown function	-0.0382	0.577112	7.4485	2.39	0.125927	0.967318	-0.137512	7.4485	1.99	0.178	0.461189	201.193	219.882	246.286	238	132.656	289.471	169.678	136.417	103.666	42.334	90.11	198.463	132.266	132.924	148.367
PF3D7_1420400	glycine--tRNA ligase	-0.306	-0.442431	8.14963	1.53	0.247755	0.995833	0.106533	8.14963	1.99	0.178	0.461189	216.951	223.986	377.001	184	173.716	266.614	324.788	339.952	143.856	427.113	189.66	249.047	394.091	162.977	359.714
PF3D7_0532300	Plasmodium exported protein (PHISTb)%2C unknown function	0.413	-1.10799	9.04049	0.794	0.470056	0.996433	-0.500254	9.04049	2	0.178	0.461189	254.095	75.1996	141.236	372	47.3772	1444.54	29.1354	47.837	861.544	12.9936	2247.6	98.5447	1396.64	193.8	79.4519
PF3D7_1214600	adrenodoxin-type ferredoxin%2C putative	-0.163	-0.373207	6.4803	0.526	0.601561	0.996433	-0.152322	6.4803	2	0.178	0.461189	75.6937	63.326	138.606	51	43.3948	177.69	90.0331	123.685	35.0869	52.8128	60.9315	105.539	131.839	35.4464	104.281
PF3D7_1444800	fructose-bisphosphate aldolase	0.548	0.270677	10.4646	0.473	0.632322	0.996433	0.231088	10.4646	1.99	0.178	0.461189	805.336	580.928	932.78	2244	1960.59	1209.39	370.282	936.005	1945.09	524.775	1975.55	494.722	1466.9	2265.1	1072.36
PF3D7_0506800	transcription factor 25%2C putative	-0.0914	-0.171855	8.01806	0.179	0.838262	0.996433	-0.119646	8.01806	2	0.178	0.461189	201.756	268.696	290.841	264	117.962	423.639	243.71	261.376	128.865	217.538	239.435	299.881	432.146	109.036	224.428
PF3D7_1008800	nucleolar protein 5%2C putative	-0.0705	0.0213286	9.87107	0.105	0.900921	0.996433	0.083459	9.87107	2	0.178	0.461189	866.679	1082.99	813.462	734	993.136	807.356	957.049	879.437	755.964	853.807	841.026	789.232	665.322	1005.21	977.768
PF3D7_0707420	nucleolar RNA snoR36	-0.0697	0.0841724	8.77405	0.105	0.9013	0.996433	0.135153	8.77405	2	0.178	0.461189	444.595	401.798	285.82	522	436.282	221.056	473.33	383.969	384.68	485.375	450.55	323.486	235.742	522.45	353.779
PF3D7_0507700	nuclear protein localization protein 4%2C putative	0.0536	-0.0739724	6.22516	0.0607	0.94135	0.99717	-0.151523	6.22516	2	0.178	0.461189	55.4337	62.2999	107.362	81	23.3453	127.279	43.5836	71.3008	46.8889	50.717	93.5427	90.801	92.3584	34.6759	69.6416
PF3D7_1355900	RWD domain-containing protein%2C putative	0.0122	0.0643003	6.92703	0.0216	0.978706	0.999886	-0.137922	6.92703	2	0.178	0.461189	100.456	109.501	179.733	95	95.441	215.577	126.213	117.319	67.3031	49.0404	65.2225	243.302	98.7721	70.8929	123.538
PF3D7_1421200	40S ribosomal protein S25	-0.22	0.0229047	9.66034	0.599	0.561806	0.996433	-0.097237	9.66034	1.99	0.179	0.461366	875.683	650.264	789.152	985	612.745	1248.84	648.262	920.908	519.287	581.779	911.398	742.52	886.954	440.769	607.153
PF3D7_1313700	Maf-like protein%2C putative	0.539	0.350007	3.87597	0.8	0.467803	0.996433	-0.177688	3.87597	1.98	0.179	0.46198	13.7881	9.38163	18.4914	9	10.4367	19.5694	8.00029	13.8236	5.10355	2.93404	9.44009	28.9764	10.262	12.3292	11.9905
PF3D7_1309700	vacuolar protein sorting-associated protein 18%2C putative	-0.142	-0.445973	7.79453	2.7	0.100052	0.936979	0.0813051	7.79453	1.97	0.18	0.46198	150.543	185.727	220.542	148	168.223	223.091	261.741	251.554	184.047	209.155	124.438	274.152	347.484	151.033	254.101
PF3D7_0817900	high mobility group protein B2	-0.0536	0.439639	7.84255	1.24	0.317185	0.996433	0.138485	7.84255	1.98	0.18	0.46198	270.415	260.927	183.798	195	378.194	122.426	186.753	194.076	259.324	152.989	199.958	181.602	93.4986	255.831	179.009
PF3D7_0301300	epoxide hydrolase 1	0.445	-0.366194	5.95389	0.807	0.464749	0.996433	-0.287341	5.95389	1.98	0.18	0.46198	28.9831	22.428	74.8424	56	14.0072	176.281	26.0308	44.3811	29.6644	23.4723	54.9242	62.0744	225.765	16.5674	39.2415
PF3D7_0511500	RNA pseudouridylate synthase%2C putative	-0.244	-0.272728	12.4444	0.482	0.626795	0.996433	0.122848	12.4444	1.98	0.18	0.46198	5024.21	6623.87	4251.67	2666	5612.75	3621.44	5956.99	5463.24	6023.15	6940.69	4466.88	5094.1	4205.3	6039.38	5247.22
PF3D7_0523400	DnaJ protein%2C putative	0.405	0.0444751	4.95633	0.31	0.737808	0.996433	-0.245539	4.95633	1.98	0.18	0.46198	22.7925	14.6588	36.5046	33	12.2219	56.5165	9.43317	35.6504	17.5435	7.54468	46.3423	25.6041	73.6872	6.54989	23.4965
PF3D7_1332900	isoleucine--tRNA ligase%2C putative	-0.166	-0.0345051	8.87608	0.134	0.875794	0.996433	0.133762	8.87608	1.98	0.18	0.46198	411.11	345.948	774.407	475	273.414	547.474	360.729	423.258	156.296	717.164	272.046	453.006	558.854	246.199	701.139
PF3D7_1443800	pre-mRNA-splicing factor CWC24%2C putative	-0.173	-0.101591	6.57387	0.132	0.877698	0.996433	-0.143478	6.57387	1.98	0.18	0.46198	95.391	105.69	165.147	65	34.3313	121.8	102.332	116.046	39.8715	78.8	73.8044	105.164	140.39	34.2906	91.4424
PF3D7_0914900	BSD-domain protein%2C putative	-0.249	-0.0932486	5.92762	0.0957	0.90928	0.996433	-0.249552	5.92762	1.98	0.18	0.46198	30.39	81.6495	101.703	52	19.9122	140.587	49.554	58.5685	9.56916	51.9745	30.8949	87.8034	118.584	11.9439	31.8534
PF3D7_0930600	peptidyl-prolyl cis-trans isomerase	0.365	0.281404	5.65177	0.34	0.716971	0.996433	-0.199405	5.65177	1.97	0.181	0.462933	36.0178	74.6133	84.4069	37	17.4403	46.6535	58.8678	45.2906	10.8451	31.4362	46.3423	67.1952	101.48	12.7145	46.1451
PF3D7_1315500	conserved Plasmodium protein%2C unknown function	-0.305	-0.130828	6.93938	0.312	0.736915	0.996433	-0.153844	6.93938	1.97	0.181	0.462933	127.469	69.043	153.192	162	47.5145	254.089	91.9436	123.503	46.251	113.17	129.587	137.638	122.004	58.1784	91.6846
PF3D7_0730900	EMP1-trafficking protein	-0.125	-0.831857	9.08337	0.527	0.600973	0.996433	-0.364047	9.08337	1.97	0.181	0.462961	868.367	545.161	194.08	164	174.128	84.6964	305.444	194.804	1099.18	375.977	2130.03	93.4239	480.178	379.508	137.466
PF3D7_1434500	dynein-related AAA-type ATPase%2C putative	-0.215	-0.139428	10.1602	0.755	0.487241	0.996433	0.0719501	10.1602	1.96	0.182	0.462961	1155.1	1300.09	1109.24	807	931.889	842.581	1107.02	1170.64	1183.39	1229.36	906.249	1111.47	1204.36	850.715	1162.23
PF3D7_0916400	conserved Plasmodium protein%2C unknown function	-0.0239	0.18494	7.48545	0.386	0.686141	0.996433	0.104728	7.48545	1.96	0.182	0.462961	172.21	227.798	210.977	138	166.987	116.007	170.036	164.247	144.494	170.594	125.296	239.43	82.6664	139.859	241.747
PF3D7_1230000	TBC domain-containing protein%2C putative	0.334	-0.0420383	7.6372	0.61	0.556353	0.996433	-0.158826	7.6372	1.96	0.182	0.463209	128.595	233.808	298.014	121	93.2438	257.533	168.125	260.83	67.6221	114.009	181.936	427.152	261.682	53.9402	273.237
PF3D7_1340500	conserved Plasmodium protein%2C unknown function	0.643	-0.675174	4.12536	2.62	0.105806	0.936979	-0.235088	4.12536	1.95	0.183	0.464277	8.16029	5.42376	11.4774	13	2.33453	14.5596	11.4631	12.3685	16.2676	7.12553	53.2078	9.86696	30.0735	9.2469	10.5371
PF3D7_1001100	acyl-CoA binding protein%2C isoform 1%2C ACBP1	-0.308	0.397946	7.42259	0.589	0.567234	0.996433	0.261099	7.42259	1.95	0.183	0.464277	152.794	273.533	120.752	69	374.211	69.0409	169.319	172.613	173.84	134.966	92.6846	112.658	5.55861	258.913	120.752
PF3D7_1307100	U3 small nucleolar RNA-associated protein 6%2C putative	0.0922	0.23913	7.44436	0.394	0.680938	0.996433	-0.114556	7.44436	1.95	0.183	0.464277	211.886	263.858	318.817	92	76.7648	152.955	170.752	146.058	122.485	121.134	150.183	150.128	249.71	123.292	155.634
PF3D7_0619000	conserved protein%2C unknown function	-0.0613	-0.291228	8.6839	0.299	0.746071	0.996433	-0.159679	8.6839	1.95	0.183	0.464277	289.268	495.028	534.178	298	153.255	587.082	348.43	531.3	101.433	445.975	493.459	686.441	506.688	113.66	403.921
PF3D7_1432500	RNA methyltransferase%2C putative	0.116	-0.0989379	7.423	0.21	0.812654	0.996433	-0.134666	7.423	1.95	0.183	0.464277	137.318	196.281	223.969	116	91.8705	250.958	192.723	164.247	68.579	121.972	136.452	316.617	213.08	47.0051	230.362
PF3D7_1203500	threonylcarbamoyl-AMP synthase%2C putative	-0.237	-0.0522821	9.43693	0.355	0.706883	0.996433	0.112424	9.43693	1.94	0.184	0.465016	696.157	783.22	619.303	390	846.747	563.129	801.462	731.197	450.389	777.102	474.579	841.189	272.229	524.762	982.612
PF3D7_0102700	merozoite-associated tryptophan-rich antigen	0.181	0.516136	8.12857	0.177	0.839819	0.996433	0.34439	8.12857	1.94	0.184	0.465016	288.987	257.409	108.159	126	739.084	11.1154	266.278	225.362	339.705	202.868	239.435	164.491	2.13793	453.098	262.942
PF3D7_1454500	iron sulfur cluster assembly protein%2C putative	-0.151	0.236971	7.23548	0.718	0.503661	0.996433	0.1302	7.23548	1.94	0.184	0.465573	183.747	154.211	169.212	80	216.287	112.407	136.244	135.144	170.65	90.9553	94.4009	115.531	77.6779	187.25	143.764
PF3D7_0724200	type 2A phosphatase-associated protein 42%2C putative	0.323	0.185465	6.20796	0.158	0.855173	0.996433	-0.250193	6.20796	1.94	0.185	0.46623	40.8014	70.2157	134.142	79	17.9896	153.424	36.2998	69.6638	17.2245	41.0766	53.2078	113.657	179.728	14.6409	55.5921
PF3D7_1015300	methionine aminopeptidase 1b%2C putative	0.0676	0.412152	8.20168	1.46	0.262546	0.996433	-0.109329	8.20168	1.93	0.185	0.46646	291.519	455.596	614.839	181	195.414	354.911	289.563	275.745	121.528	179.815	188.802	314.119	395.659	159.509	298.308
PF3D7_0710200	conserved Plasmodium protein%2C unknown function	0.429	-0.571493	4.70153	1.76	0.20608	0.977789	-0.21462	4.70153	1.93	0.186	0.467619	17.7275	23.1609	17.5349	3	15.6551	12.9941	55.405	13.8236	19.1383	8.80213	47.2005	22.4817	49.1723	11.5586	28.4622
PF3D7_0912600	conserved Plasmodium protein%2C unknown function	0.713	-0.141149	5.14024	0.824	0.45757	0.996433	0.308792	5.14024	1.93	0.186	0.467619	21.667	26.2393	33.157	3	29.7996	2.818	47.7629	13.6417	48.1648	5.44894	12.0147	35.8458	38.0551	55.4814	101.374
PF3D7_1303500	sodium/hydrogen exchanger%2C Na+%2C H+ antiporter	-0.268	-0.28494	10.0106	1.44	0.267279	0.996433	0.0764384	10.0106	1.92	0.186	0.467922	998.932	948.131	1086.53	706	792.366	817.688	1264.16	1258.68	709.713	1216.79	625.621	1194.65	1170.16	680.803	1199.89
PF3D7_1402600	small nucleolar RNA snoR22	0.0388	0.370182	7.53368	1.25	0.314254	0.996433	-0.105039	7.53368	1.92	0.186	0.467922	198.098	190.125	221.498	222	158.061	258.003	132.9	209.537	87.3984	97.2426	160.482	217.323	243.011	85.1485	155.997
PF3D7_0820900	conserved Plasmodium protein%2C unknown function	0.0834	0.0181149	8.11508	0.0958	0.909158	0.996433	0.0800517	8.11508	1.92	0.186	0.467922	249.311	316.044	300.326	205	220.27	216.673	282.04	251.008	202.866	258.196	180.22	403.546	268.808	169.912	427.66
PF3D7_0509800	phosphatidylinositol 4-kinase	-0.383	-0.139202	8.71714	2.37	0.127378	0.969583	0.0710634	8.71714	1.91	0.187	0.468919	373.966	494.881	501.898	299	366.658	298.551	502.585	506.745	369.051	439.687	309.807	420.033	342.781	260.454	446.675
PF3D7_1462900	conserved Plasmodium protein%2C unknown function	0.448	0.314953	4.41773	0.433	0.656533	0.996433	-0.193166	4.41773	1.91	0.187	0.468919	18.0089	21.9882	34.6714	13	10.2994	41.9568	9.67199	10.5496	8.93122	8.38298	11.1565	38.5935	25.6551	5.77931	29.1889
PF3D7_1004100	conserved Plasmodium protein%2C unknown function	0.117	0.336491	5.5694	0.244	0.786334	0.996433	0.203758	5.5694	1.91	0.187	0.468919	38.8317	31.8096	99.6304	11	72.7823	28.8062	56.7184	22.3724	47.8458	21.3766	12.8729	57.3283	46.4642	43.5375	66.0081
PF3D7_1427000	conserved Plasmodium protein%2C unknown function	1.21	0.143594	4.28157	1.52	0.250591	0.995833	0.314746	4.28157	1.91	0.188	0.468919	13.2253	12.8997	9.2457	1	20.5988	1.87866	17.6723	2.36457	26.1557	0.838298	12.8729	11.9902	27.508	27.7407	60.3157
PF3D7_1459100	GTP-binding protein%2C putative	1.02	0.380813	4.59864	1.24	0.317106	0.996433	0.274261	4.59864	1.91	0.188	0.468919	9.28585	22.1348	18.8899	7	38.1764	1.72211	35.3445	6.72992	15.9486	5.02979	17.1638	27.4776	13.6827	49.7021	40.816
PF3D7_0110800	transcription initiation factor TFIIB%2C putative	-0.177	-0.0534156	8.29063	0.572	0.576209	0.996433	0.0655138	8.29063	1.91	0.188	0.468919	363.836	277.345	328.621	220	300.879	296.203	316.31	314.124	262.514	288.375	242.868	259.039	289.19	254.675	374.369
PF3D7_1145100	coatomer subunit gamma%2C putative	0.0263	0.0529103	8.27827	0.0443	0.956775	0.999886	0.0690315	8.27827	1.91	0.188	0.468919	323.879	240.111	296.58	284	321.066	287.592	306.996	275.381	195.211	303.045	261.748	325.735	350.762	248.896	326.528
PF3D7_1029200	WD repeat-containing protein%2C putative	0.105	0.200516	7.40242	0.324	0.728507	0.996433	0.0997701	7.40242	1.9	0.188	0.469093	176.15	208.448	233.215	88	151.882	111.78	169.2	150.605	113.235	155.923	87.5354	211.453	185.287	113.275	258.34
PF3D7_1445700	conserved Plasmodium protein%2C unknown function	-0.0625	0.0500908	9.38606	0.128	0.880406	0.996433	0.0872998	9.38606	1.9	0.188	0.469093	723.733	770.906	688.406	385	707.087	529.627	647.665	609.513	702.696	506.332	511.481	602.009	473.052	718.561	782.65
PF3D7_1104400	thioredoxin%2C putative	0.0593	-0.168483	8.17309	0.0863	0.917738	0.996433	-0.228098	8.17309	1.9	0.189	0.469613	143.79	123.574	260.793	476	69.7612	606.965	206.813	217.722	194.573	170.174	582.711	242.552	509.254	91.6984	161.084
PF3D7_1340900	sodium-dependent phosphate transporter	-0.831	0.172819	9.53935	5.21	0.0191939	0.819424	0.126128	9.53935	1.89	0.189	0.470684	682.088	589.284	641.939	1466	850.867	831.309	687.786	664.262	864.733	622.855	494.318	342.971	397.369	503.185	419.787
PF3D7_1459300	OPA3-like protein%2C putative	0.42	0.225033	5.04241	0.413	0.668997	0.996433	0.183495	5.04241	1.89	0.189	0.470684	34.8923	28.2915	32.9179	9	38.863	15.3424	21.9709	27.1016	32.2162	20.9574	15.4474	49.4597	13.9678	49.3168	44.8128
PF3D7_1134800	coatomer subunit delta	-0.145	-0.0187719	8.06494	0.275	0.763569	0.996433	0.0848179	8.06494	1.89	0.19	0.470941	285.891	229.264	289.805	247	224.939	287.905	237.979	243.55	285.48	182.33	151.9	244.801	249.71	292.048	278.809
PF3D7_1250200	CSC1-like protein%2C putative	-0.242	-0.168436	9.54188	0.503	0.6144	0.996433	0.0974966	9.54188	1.89	0.19	0.471555	847.263	620.947	572.755	584	729.883	468.883	882.778	773.032	889.932	634.592	627.337	563.041	611.874	752.466	731.176
PF3D7_1353800	proteasome subunit alpha type-4%2C putative	0.295	0.66167	6.71734	1.97	0.174762	0.97209	-0.133285	6.71734	1.88	0.191	0.471881	106.647	100.999	155.742	175	53.9688	131.193	85.018	85.852	40.8284	46.9447	114.139	133.766	86.5147	55.4814	106.945
PF3D7_1428900	conserved Plasmodium protein%2C unknown function	1.09	0.0160516	4.15153	1.89	0.185637	0.97209	-0.274388	4.15153	1.88	0.191	0.471881	1.68834	8.20893	18.8899	16	3.98243	18.0039	12.4184	13.6417	3.82767	5.44894	56.6406	14.2384	31.4988	3.0823	17.6829
PF3D7_1138400	guanylyl cyclase	1.01	0.395915	5.23673	1.43	0.269824	0.996433	0.250749	5.23673	1.87	0.191	0.471881	26.732	19.0564	62.7273	22	22.1094	7.67121	28.6577	11.0953	52.9494	6.28723	42.9095	13.3641	37.3424	54.7108	95.3181
PF3D7_0406000	conserved Plasmodium protein%2C unknown function	-0.151	-0.639314	6.72823	1.28	0.305847	0.996433	-0.161064	6.72823	1.88	0.191	0.471881	53.464	78.1314	115.252	80	41.3349	218.708	78.4506	119.502	50.3976	103.949	143.318	143.008	167.756	23.8878	94.3492
PF3D7_0519700	FoP domain-containing protein%2C putative	-0.0641	0.236157	10.276	0.742	0.493067	0.996433	0.104624	10.276	1.87	0.191	0.471881	1406.38	1364.15	1304.52	911	1566.33	952.482	1107.14	1011.13	1511.93	697.464	789.535	1146.19	980.452	1468.33	1031.79
PF3D7_0819900	U6 snRNA-associated Sm-like protein LSm3%2C putative	-0.454	0.0325999	4.82148	0.686	0.518944	0.996433	-0.177622	4.82148	1.88	0.191	0.471881	28.9831	36.647	38.4175	11	25.8171	38.8257	41.4343	39.2882	6.06047	13.8319	22.3129	30.9748	12.9701	7.70575	28.8256
PF3D7_1347500	DNA/RNA-binding protein Alba 4	-0.0999	0.0835308	12.1418	0.186	0.832298	0.996433	0.117655	12.1418	1.88	0.191	0.471881	4906.87	3691.09	3379.7	5200	4763.12	3348.56	3779	4177.28	4933.54	3986.11	4081.55	3698.61	3313.93	5071.15	3525.92
PF3D7_0911800	conserved Plasmodium protein%2C unknown function	1.4	0.269218	6.38085	2.47	0.118566	0.951607	0.318559	6.38085	1.87	0.192	0.471967	41.0828	48.0809	126.65	7	64.4055	15.0293	54.4497	32.5583	101.433	12.1553	14.5892	146.506	176.45	194.185	136.982
PF3D7_1479000	acyl-CoA synthetase	0.866	0.576417	8.4286	1.04	0.377425	0.996433	0.238405	8.4286	1.87	0.192	0.471967	421.521	379.663	195.594	96	468.691	124.775	245.263	146.058	401.267	113.589	224.846	211.952	110.032	954.357	538.844
PF3D7_0201600	PHISTb domain-containing RESA-like protein 1	0.84	-0.920806	7.56128	3.25	0.0676101	0.904886	-0.278075	7.56128	1.86	0.193	0.474068	101.582	66.6975	202.927	45	33.2327	311.858	54.9273	28.5567	291.86	40.6575	520.922	112.658	600.757	113.275	165.807
PF3D7_0216300	conserved Plasmodium protein%2C unknown function	-0.235	-0.730339	6.16896	1.56	0.243417	0.995143	-0.175216	6.16896	1.86	0.193	0.475018	36.2992	74.1735	76.6756	36	27.877	81.8784	97.4363	105.132	26.4747	76.2851	62.6479	151.127	108.892	21.5761	44.2073
PF3D7_0527200	ubiquitin carboxyl-terminal hydrolase 14	0.928	0.361581	6.66485	1.28	0.306027	0.996433	-0.24539	6.66485	1.85	0.194	0.475018	61.3429	41.4844	159.249	136	17.1656	199.451	57.3155	78.3945	26.7937	21.7957	137.31	106.663	231.181	44.6933	148.003
PF3D7_0316600	formate-nitrite transporter	-0.173	-1.26222	7.98781	0.737	0.495251	0.996433	-0.451636	7.98781	1.85	0.194	0.475018	131.69	60.6874	129.599	170	37.2151	855.262	57.3155	18.189	503.657	31.017	691.701	53.7062	707.368	98.2483	5.08686
PF3D7_0817200	conserved Plasmodium protein%2C unknown function	-0.149	0.323742	7.05992	0.545	0.590881	0.996433	0.185267	7.05992	1.85	0.194	0.475217	145.197	187.779	174.792	54	172.892	54.1681	146.274	103.495	170.331	82.1532	60.0733	144.257	27.9356	149.106	174.77
PF3D7_1358500	zinc finger protein%2C putative	-0.103	0.156731	6.47177	0.149	0.863032	0.996433	-0.194795	6.47177	1.85	0.194	0.476269	56.2779	118.883	198.543	59	42.0215	160.156	67.9427	91.4906	20.4142	68.7404	56.6406	166.614	94.0687	17.3379	82.1165
PF3D7_0214300	conserved Plasmodium protein%2C unknown function	0.00845	-0.380536	5.876	0.19	0.828547	0.996433	0.281653	5.876	1.84	0.195	0.476296	56.2779	24.4802	21.839	23	85.8282	4.38355	104.481	14.7331	111.321	32.6936	27.4621	58.7022	57.2964	98.6336	48.2041
PF3D7_0614100	conserved Plasmodium protein%2C unknown function	0.311	-0.386546	5.1808	1.04	0.376178	0.996433	0.192498	5.1808	1.84	0.195	0.476877	8.72307	47.0548	13.2309	24	27.877	9.54987	42.0314	38.3788	20.0952	45.2681	38.6186	42.8401	38.1976	35.0612	47.114
PF3D7_1435400	ER membrane protein complex subunit 4%2C putative	0.143	0.157784	7.87376	0.383	0.68863	0.996433	-0.0758485	7.87376	1.84	0.195	0.476943	254.657	240.404	274.103	188	192.255	300.743	207.769	241.004	99.5193	163.468	225.704	308.374	210.942	182.241	249.014
PF3D7_1202000	ATP-dependent RNA helicase%2C putative	-0.0066	-0.374198	6.39542	0.199	0.822051	0.996433	-0.292829	6.39542	1.84	0.195	0.476943	54.5895	51.4524	145.859	74	6.45428	200.86	70.2115	88.3985	19.4573	61.6149	33.4694	149.503	220.206	15.0262	49.4152
PF3D7_0629500	amino acid transporter%2C putative	-0.0576	0.430253	8.61366	1.97	0.173669	0.97209	0.105168	8.61366	1.84	0.196	0.47712	514.38	459.7	450.648	281	531.586	219.96	429.627	344.681	337.154	256.938	241.151	412.664	179.158	366.023	459.513
PF3D7_1474700	protein kinase%2C putative	0.884	0.285989	4.86774	1.29	0.304196	0.996433	-0.227686	4.86774	1.83	0.196	0.47712	21.1042	48.2275	40.4898	9	7.55288	37.4167	5.85096	14.5512	7.01739	23.4723	28.3203	65.4467	62.4274	8.86161	27.3722
PF3D7_1211500	mitochondrial ribosomal protein S18 precursor%2C putative	-0.795	-0.902494	5.25395	4.46	0.0302974	0.838823	-0.133238	5.25395	1.83	0.196	0.477502	23.0739	36.3538	34.7511	25	12.7712	77.3383	56.4796	36.5599	27.7506	40.6575	24.0293	47.5862	34.6344	12.7145	30.8845
PF3D7_0322100	mRNA-capping enzyme subunit beta	-0.264	-0.0761586	8.51999	0.678	0.522604	0.996433	-0.0903653	8.51999	1.83	0.196	0.477502	372.841	401.358	580.247	196	287.284	384.187	514.287	383.06	204.461	321.068	335.552	432.398	398.224	139.859	356.444
PF3D7_0910100	exportin-7%2C putative	0.457	0.0940856	7.68008	0.717	0.504269	0.996433	-0.166005	7.68008	1.83	0.197	0.477804	185.717	160.66	392.863	171	41.0602	323.13	146.154	157.153	71.1308	142.092	170.78	286.142	430.863	109.422	228.909
PF3D7_0631600	exported protein family 4	-0.384	-0.440603	6.52755	0.185	0.833244	0.996433	0.363865	6.52755	1.81	0.198	0.478208	4.22084	90.4448	188.66	49	71.8211	92.5242	76.6595	109.498	144.175	22.2149	0.85819	108.412	110.317	71.2782	176.587
PF3D7_1404700	conserved Plasmodium protein%2C unknown function	0.325	-0.0508563	4.68326	0.134	0.875662	0.996433	0.32103	4.68326	1.82	0.198	0.478208	19.1345	21.2553	21.6796	1	33.2327	14.8728	18.2693	7.45748	48.8027	2.51489	4.29095	22.8564	16.3908	59.7196	33.6702
PF3D7_0317900	conserved Plasmodium protein%2C unknown function	-0.248	-0.101104	3.79818	0.0637	0.938579	0.99717	-0.276682	3.79818	1.81	0.198	0.478208	3.65806	9.67481	19.5276	19	1.0986	27.0841	8.35851	9.09449	3.18972	12.1553	20.5966	21.2327	7.69653	1.15586	6.9036
PF3D7_0910600	SNARE protein	0.035	0.0436672	4.49147	0.00557	0.994444	0.999948	-0.166324	4.49147	1.81	0.198	0.478208	27.0134	11.5805	39.8522	13	10.8487	38.356	13.493	24.0095	10.8451	9.64043	21.4548	26.978	11.5448	10.0175	29.7945
PF3D7_0618000	conserved Plasmodium membrane protein%2C unknown function	0.821	-0.664792	3.68455	1.85	0.190895	0.972646	0.304391	3.68455	1.81	0.199	0.478208	1.68834	7.18281	3.10847	3	13.5952	0.782776	21.8515	2.36457	13.3968	1.6766	15.4474	4.74613	11.2597	20.8055	28.4622
PF3D7_0203200	conserved Plasmodium protein%2C unknown function	0.188	0.583392	6.77488	1.77	0.203561	0.977789	-0.125521	6.77488	1.81	0.199	0.478208	167.708	145.855	214.564	69	71.5464	111.154	108.422	82.9418	38.5956	70.417	60.9315	143.383	144.524	40.8405	121.6
PF3D7_1324900	L-lactate dehydrogenase	-0.404	0.369697	10.8017	1.26	0.310851	0.996433	0.186343	10.8017	1.81	0.199	0.478208	1378.81	918.227	1320.46	5412	1012.36	2081.72	946.78	1808.53	937.778	1967.9	1187.74	1097.23	1213.49	1228.68	1530.66
PF3D7_0936200	Plasmodium exported protein (hyp11)%2C unknown function	8.39e-05	-1.0715	4.64096	0.601	0.561183	0.996433	-0.422741	4.64096	1.81	0.199	0.478208	46.4292	2.93176	2.47083	6	9.20079	14.8728	17.4335	1.27323	62.8375	0.838298	78.9535	7.74369	38.9102	18.1085	1.81674
PF3D7_1247100	conserved Plasmodium protein%2C unknown function	-0.312	-0.131611	5.38543	0.231	0.796731	0.996433	-0.176299	5.38543	1.81	0.199	0.478208	28.1389	59.6613	66.3937	16	27.3277	96.5946	29.613	44.0173	21.3711	23.0532	21.4548	66.4459	30.6436	11.1733	48.083
PF3D7_1200800	serine/threonine protein kinase%2C FIKK family	-0.216	0.0773721	8.47231	0.204	0.817701	0.996433	0.178782	8.47231	1.81	0.199	0.478208	351.455	407.221	285.262	140	605.329	158.434	452.195	362.688	381.491	264.064	257.457	302.878	64.8504	462.73	364.558
PF3D7_0628600	DNA methyltransferase 1-associated protein 1%2C putative	-0.0908	0.0768514	6.57384	0.142	0.868589	0.996433	-0.120389	6.57384	1.81	0.199	0.478208	100.456	92.9368	130.237	78	68.7999	134.481	108.78	90.3992	27.4316	78.8	79.8117	132.642	106.041	35.8317	92.5325
PF3D7_0609400	mitochondrial cardiolipin synthase%2C putative	-0.182	-0.308035	4.68518	0.0683	0.934233	0.99717	-0.345445	4.68518	1.81	0.199	0.478208	9.28585	18.1769	19.0493	29	10.1621	72.4851	2.62696	10.9134	36.0439	4.19149	37.7604	31.2246	52.7355	1.92644	4.36017
PF3D7_1133700	FHA domain-containing protein%2C putative	-0.315	-0.866132	9.40946	2.5	0.115471	0.951607	-0.16076	9.40946	1.8	0.2	0.478208	416.456	512.765	695.181	442	215.875	1241.33	867.016	879.074	315.782	723.032	459.132	877.66	1688.25	253.904	360.319
PF3D7_0501100	heat shock protein 40%2C type II	0.0291	0.398156	10.3716	0.732	0.497605	0.996433	0.142715	10.3716	1.8	0.2	0.478208	1685.24	1621.12	1187.43	1119	1601.35	681.016	1289	1128.26	1189.45	1042.42	889.943	1212.89	374.564	1918.35	1279.22
PF3D7_0627500	protein DJ-1	-0.195	0.15289	8.93395	0.503	0.614433	0.996433	-0.133319	8.93395	1.8	0.2	0.478208	484.552	455.302	618.904	647	300.605	857.923	372.67	647.528	157.572	321.906	456.557	609.878	460.652	147.95	499.481
PF3D7_0209900	unspecified product	0.294	-0.0906333	5.57666	0.294	0.749219	0.996433	0.211096	5.57666	1.8	0.2	0.478208	50.9315	22.428	57.7059	5	54.3808	22.7005	36.7774	48.3827	56.777	26.8255	12.8729	61.5748	66.7033	58.5637	71.095
PF3D7_1208100	conserved Plasmodium protein%2C unknown function	-0.0738	0.13624	8.96469	0.288	0.754083	0.996433	0.109285	8.96469	1.8	0.2	0.478208	529.575	711.098	430.403	315	529.526	281.486	512.735	377.785	569.365	443.879	356.149	513.457	315.13	562.905	476.954
PF3D7_1478800	Plasmodium exported protein%2C unknown function	0.236	0.237493	6.62307	0.189	0.829847	0.996433	0.166923	6.62307	1.8	0.2	0.478208	92.5771	106.13	63.8432	57	150.783	70.763	90.8689	104.95	58.0529	58.6809	62.6479	100.418	26.9379	163.362	129.957
PF3D7_0502800	DnaJ protein%2C putative	-0.177	-0.169124	4.17627	0.113	0.894127	0.996433	-0.161263	4.17627	1.8	0.2	0.478208	10.6928	23.8938	17.3755	9	12.2219	30.9979	17.0752	19.2803	5.10355	10.8979	13.731	27.8523	8.26664	8.47632	17.6829
PF3D7_0807900	tyrosine--tRNA ligase	-0.0275	0.0937205	8.4498	0.0847	0.919265	0.996433	-0.125336	8.4498	1.8	0.2	0.478208	285.61	292.443	651.662	395	136.364	557.493	345.326	313.032	191.383	217.538	300.367	372.946	525.502	156.812	335.37
PF3D7_1434100	queuine tRNA-ribosyltransferase%2C putative	0.156	0.0858637	5.50842	0.0626	0.939529	0.99717	-0.167419	5.50842	1.8	0.2	0.478208	34.6109	44.8559	34.1134	55	25.9545	71.0761	32.4788	45.2906	11.802	33.1128	59.2151	89.0524	27.0804	18.4938	41.4216
PF3D7_0515800	BolA-like protein%2C putative	-0.293	-0.485267	5.32529	0.457	0.64183	0.996433	-0.19333	5.32529	1.79	0.201	0.479188	28.4203	18.0303	45.3518	41	13.5952	95.1856	24.3591	46.5638	12.4399	36.466	46.3423	65.6965	35.062	8.09104	35.3658
PF3D7_1105400	40S ribosomal protein S4%2C putative	-0.142	0.194141	10.3064	1.5	0.255692	0.996433	-0.0745282	10.3064	1.79	0.201	0.479356	1437.62	1313.14	1350.51	1506	1004.95	1800.7	1013.05	1180.83	874.941	878.536	1213.48	1231.25	1257.24	856.109	975.224
PF3D7_1414000	26S proteasome regulatory subunit RPN13%2C putative	0.967	0.420372	4.47004	1.34	0.292029	0.996433	0.235043	4.47004	1.79	0.201	0.479356	14.9136	5.86352	41.0477	9	19.9122	3.44422	26.986	13.278	11.483	5.02979	18.022	11.9902	28.7907	16.9526	66.7348
PF3D7_1130000	phosphoacetylglucosamine mutase%2C putative	0.158	-0.482484	7.44945	1.16	0.34037	0.996433	0.170543	7.44945	1.79	0.201	0.479356	131.127	121.521	226.52	45	100.11	50.7239	267.95	189.165	131.098	182.33	83.2445	255.417	210.087	112.889	412.52
PF3D7_0323100	conserved Plasmodium protein%2C unknown function	1.05	0.0492269	6.17888	0.784	0.474522	0.996433	-0.439725	6.17888	1.78	0.202	0.480242	24.4809	17.8837	60.2565	95	0.961276	181.917	7.28384	37.1055	30.6213	17.1851	121.005	98.5447	332.519	7.70575	16.1084
PF3D7_0629100	nicotinate phosphoribosyltransferase%2C putative	-0.313	-0.165359	9.03813	0.245	0.785606	0.996433	0.161904	9.03813	1.78	0.202	0.480948	554.618	407.075	419.564	341	669.048	152.485	588.081	689.362	433.802	777.102	538.085	509.46	122.004	418.422	575.179
PF3D7_1366800	phosphatidylserine synthase%2C putative	0.956	0.244002	5.01274	0.991	0.394372	0.996433	-0.264343	5.01274	1.77	0.203	0.481664	13.7881	18.4701	13.2309	43	12.4966	33.6594	11.8213	12.3685	23.285	12.1553	140.743	17.236	25.37	13.4851	20.3474
PF3D7_1412200	conserved Plasmodium protein%2C unknown function	-0.172	0.0494129	6.70829	0.0633	0.93892	0.99717	0.251677	6.70829	1.77	0.203	0.481664	127.469	107.449	117.404	14	124.966	13.1506	182.693	77.1213	110.045	84.2489	19.7384	112.658	56.1562	99.4042	216.434
PF3D7_1346000	dynactin subunit 2%2C putative	0.426	-0.0684433	4.0227	0.471	0.633223	0.996433	0.220784	4.0227	1.77	0.204	0.482218	9.56724	8.20893	30.5268	6	5.08103	3.44422	14.6871	9.09449	7.33636	24.3106	16.3056	6.9943	25.085	9.2469	27.8566
PF3D7_1017900	26S proteasome regulatory subunit p55%2C putative	0.0742	0.0262458	7.0298	0.0103	0.989778	0.999886	-0.209068	7.0298	1.77	0.204	0.482228	99.8932	89.2721	230.027	147	37.3524	185.518	114.273	112.954	33.4921	124.906	157.907	240.304	225.48	20.0349	74.244
PF3D7_1471200	inorganic anion exchanger%2C inorganic anion antiporter	0.764	-0.432013	5.90908	0.839	0.451536	0.996433	-0.35747	5.90908	1.77	0.204	0.482249	41.3642	4.8374	50.0543	39	18.9509	136.047	21.8515	2.00079	77.1913	2.51489	198.242	13.3641	146.519	31.2083	37.3037
PF3D7_1442300	tRNA import protein tRIP	-0.214	0.295409	8.99238	2.95	0.0831517	0.936979	0.0794017	8.99238	1.76	0.205	0.483116	669.706	526.104	532.505	452	643.643	403.6	488.256	470.731	421.043	432.562	350.142	443.389	330.666	503.185	399.076
PF3D7_0927900	phosphatidylserine decarboxylase	0.771	0.505433	7.11158	0.672	0.525566	0.996433	-0.283219	7.11158	1.76	0.205	0.483116	83.5726	105.397	283.03	185	9.88741	280.234	66.8681	129.506	25.1988	37.3043	80.6699	225.816	319.406	67.4253	149.336
PF3D7_0105000	unspecified product	-0.0552	0.0490395	3.79282	0.0269	0.973461	0.999886	0.181396	3.79282	1.76	0.205	0.483116	7.03473	9.96798	17.2958	9	15.5177	14.5596	13.493	10.9134	7.65533	5.02979	1.71638	13.3641	11.8299	13.0998	18.4096
PF3D7_1439100	DEAD/DEAH box helicase%2C putative	-0.226	-0.119166	7.59265	0.371	0.696186	0.996433	0.101864	7.59265	1.75	0.205	0.483223	158.704	260.487	203.166	156	117.962	132.602	165.737	243.187	129.503	260.292	128.729	222.569	190.703	106.339	238.719
PF3D7_1004200	WD repeat-containing protein%2C putative	0.594	-0.716692	5.879	2.97	0.0819521	0.936979	-0.215973	5.879	1.75	0.206	0.483223	19.9786	16.5644	40.0913	49	16.067	123.992	63.6441	31.1032	46.8889	9.64043	102.983	55.4548	140.248	47.0051	55.8344
PF3D7_1419700	conserved Plasmodium protein%2C unknown function	-0.196	-0.413488	9.22286	2.68	0.101057	0.936979	0.0671498	9.22286	1.75	0.206	0.483223	544.207	536.072	555.459	305	489.564	472.484	682.174	646.618	572.874	680.698	513.198	643.101	572.251	534.008	630.65
PF3D7_0725600	18S ribosomal RNA	-0.841	-2.16329	6.35603	2.49	0.116874	0.951607	0.373166	6.35603	1.75	0.206	0.483223	10.4114	8.79528	4.94167	8	141.308	81.2522	81.1969	198.26	70.4928	186.521	101.266	20.7331	147.232	10.788	14.655
PF3D7_1231600	pre-mRNA-splicing factor ATP-dependent RNA helicase PRP2%2C putative	1.49	-0.577464	6.78912	2.23	0.142518	0.97209	-0.466788	6.78912	1.75	0.206	0.483223	13.5067	30.6369	78.5885	73	1.6479	383.874	2.38815	15.8244	52.9494	12.1553	152.758	60.076	607.313	64.7283	86.1133
PF3D7_1026000	conserved Plasmodium protein%2C unknown function	1.44	0.61453	6.05454	1.36	0.287825	0.996433	-0.331701	6.05454	1.75	0.206	0.483223	124.093	16.711	31.3238	64	16.067	24.2661	12.2989	13.0961	66.9841	11.7362	266.897	22.6066	179.871	16.1821	31.8534
PF3D7_1458000	cysteine proteinase falcipain 1	0.1	0.346434	9.16546	1.22	0.322524	0.996433	0.0873495	9.16546	1.75	0.206	0.483223	697.845	688.377	577.139	440	657.65	372.915	492.077	445.812	607.004	375.977	450.55	527.445	458.799	641.118	555.558
PF3D7_0626840	small nucleolar RNA snoR35	-0.232	-0.168321	9.4354	0.282	0.758012	0.996433	0.118209	9.4354	1.74	0.206	0.483223	609.489	423.2	463.879	1039	500.413	728.921	480.614	667.718	576.702	929.253	719.163	516.579	602.04	579.087	600.613
PF3D7_1357900	pyrroline-5-carboxylate reductase%2C putative	1.58	-0.359791	5.65881	5.16	0.0198588	0.819424	-0.249467	5.65881	1.74	0.207	0.483223	42.7712	13.4861	32.5194	10	15.5177	34.1291	15.7618	7.45748	60.6047	5.02979	194.809	37.4695	121.719	30.0524	65.2814
PF3D7_0813900	40S ribosomal protein S16%2C putative	-0.219	0.0607835	9.41988	1.28	0.306611	0.996433	-0.0681598	9.41988	1.74	0.207	0.483223	718.387	644.841	757.829	657	653.393	1058	572.677	739.928	437.311	482.86	625.621	752.762	635.819	421.89	568.033
PF3D7_0830400	CRA domain-containing protein%2C putative	-0.284	0.0699549	9.34467	0.81	0.463657	0.996433	0.108732	9.34467	1.74	0.207	0.483223	744.556	601.744	571.081	491	899.48	453.541	668.203	646.982	807.318	447.651	545.809	490.35	335.512	675.794	552.288
PF3D7_0505100	trafficking protein particle complex subunit 8%2C putative	0.662	-0.127021	7.20622	0.827	0.456652	0.996433	-0.287481	7.20622	1.74	0.207	0.483523	87.2307	41.7776	192.167	173	11.5353	273.815	68.5398	127.687	63.4755	69.1596	196.526	223.318	530.49	35.8317	68.9149
PF3D7_0924700	splicing factor 3A subunit 3%2C putative	-0.0351	-0.0316527	7.36469	0.0139	0.986237	0.999886	-0.0887013	7.36469	1.74	0.207	0.483523	183.184	202.438	200.138	73	133.617	156.399	200.007	157.88	141.305	98.0809	169.063	180.603	128.988	151.033	146.671
PF3D7_0708200	conserved Plasmodium protein%2C unknown function	0.963	0.168144	4.87104	1.57	0.241125	0.995143	0.237981	4.87104	1.73	0.208	0.484479	8.72307	23.7473	33.5555	3	42.0215	11.4285	35.2251	13.8236	13.3968	12.1553	23.1711	10.4915	66.9883	45.4639	44.934
PF3D7_0625600	poly(A) polymerase PAP%2C putative	-0.0624	0.171942	6.02264	0.357	0.705796	0.996433	0.11376	6.02264	1.73	0.208	0.485168	54.3081	46.9082	85.8415	85	52.0462	50.2543	69.8532	50.0197	60.6047	43.1723	43.7677	55.8295	66.1332	59.3343	59.9523
PF3D7_0508600	conserved Plasmodium protein%2C unknown function	0.0224	0.080497	7.7954	0.0669	0.935582	0.99717	-0.0901494	7.7954	1.73	0.208	0.485168	254.939	241.284	326.947	139	153.942	244.539	261.98	244.278	118.02	135.385	124.438	290.888	320.689	142.942	217.645
PF3D7_0920200	CS domain protein%2C putative	1.13	0.889809	3.99164	1.64	0.227003	0.988675	-0.241867	3.99164	1.73	0.209	0.485386	9.28585	9.38163	12.1151	24	8.37684	10.4892	4.8957	8.36693	9.88814	2.51489	52.3496	11.2408	10.8322	8.47632	7.99364
PF3D7_1401100	DnaJ protein%2C putative	-0.21	0.301222	12.6012	1.17	0.338715	0.996433	0.123509	12.6012	1.72	0.209	0.486624	7451.75	6400.33	5359	8101	6567.44	4907.38	4412.93	5985.45	3838.51	7944.55	4702.88	6238.67	2648.32	5716.12	5267.2
PF3D7_1205800	high mobility group protein B3%2C putative	-0.317	-0.200132	10.8974	0.535	0.59669	0.996433	0.114232	10.8974	1.72	0.21	0.486624	1853.79	2214.51	1517.09	822	2318.74	1043.28	2371.19	1863.1	2066.3	2231.97	1618.55	1804.4	1121.56	1763.85	1839.51
PF3D7_1303400	LisH domain-containing protein%2C putative	-0.123	0.0713387	8.75478	0.182	0.835131	0.996433	0.125907	8.75478	1.72	0.21	0.486624	393.664	645.427	473.842	161	496.705	257.22	419.239	274.472	647.194	327.775	274.621	382.189	481.461	401.084	409.129
PF3D7_0529400	conserved Plasmodium protein%2C unknown function	1.61	0.772427	5.07538	1.25	0.314224	0.996433	-0.450419	5.07538	1.72	0.21	0.486631	9.00446	5.71693	14.9844	61	1.23593	54.3247	6.08977	10.1858	14.0348	1.6766	112.423	12.3649	127.848	11.9439	4.96575
PF3D7_1314900	general transcription factor IIH subunit 2	0.513	0.568445	7.20944	1.1	0.357303	0.996433	-0.160008	7.20944	1.72	0.21	0.486631	151.106	128.118	319.614	156	60.9724	273.346	71.7638	98.4024	45.613	68.7404	84.9608	193.717	245.861	96.7072	169.199
PF3D7_1407800	plasmepsin IV	-0.158	0.417985	11.3626	1.02	0.38335	0.996433	0.157855	11.3626	1.71	0.21	0.486631	3657.22	2258.04	1715.56	3328	3747.74	1120.47	2103.96	2364.75	3253.83	2065.15	2255.32	1744.58	1101.46	3218.31	1457.14
PF3D7_1301400	Plasmodium exported protein (hyp12)%2C unknown function	0.295	-1.24529	7.69013	0.583	0.570509	0.996433	-0.579277	7.69013	1.71	0.21	0.486631	111.993	31.5164	15.1438	135	15.1058	337.377	5.85096	11.2772	385.637	3.35319	1264.11	32.5984	328.1	63.9577	2.3012
PF3D7_0412700	erythrocyte membrane protein 1%2C PfEMP1	0.675	0.383492	3.97889	0.33	0.723826	0.996433	-0.313136	3.97889	1.71	0.211	0.486631	14.6322	0.439764	10.1224	19	10.7114	18.7866	27.2249	2.36457	5.7415	0.838298	39.4768	6.9943	5.98619	18.4938	7.63029
PF3D7_0714000	histone H2B variant	-0.112	0.0677463	9.9879	0.152	0.860147	0.996433	0.120106	9.9879	1.71	0.211	0.486631	953.347	895.946	723.237	1196	1139.52	674.753	917.167	940.552	1103.01	931.768	1154.27	731.654	480.321	1091.9	849.991
PF3D7_0532200	Plasmodium exported protein (PHISTc)%2C unknown function	0.448	0.310283	6.83038	0.506	0.612938	0.996433	0.167446	6.83038	1.71	0.211	0.48691	106.928	89.1255	171.285	85	92.2825	127.593	11.1049	115.864	65.3893	92.2128	60.0733	111.784	127.135	129.457	215.223
PF3D7_0508500	guanidine nucleotide exchange factor	1.01	-0.764744	4.51553	8.39	0.00362136	0.689066	0.172333	4.51553	1.71	0.211	0.487068	4.78362	14.5122	10.8398	10	7.14091	20.5087	7.88088	13.0961	17.8624	16.766	19.7384	19.2343	53.0205	47.3904	28.9467
PF3D7_0607000	translation initiation factor IF-2%2C putative	-0.626	-1.125	9.68742	13	0.000534068	0.590236	0.0818019	9.68742	1.7	0.212	0.487068	578.818	429.649	592.362	401	525.818	736.593	1111.68	1178.28	850.061	1375.65	783.528	631.36	942.682	604.901	683.335
PF3D7_1431700	60S ribosomal protein L14%2C putative	0.00822	0.380089	9.64118	2.32	0.132222	0.97209	-0.0762369	9.64118	1.7	0.212	0.487068	913.108	830.128	906.397	1086	615.354	1003.68	610.41	739.2	503.976	487.47	810.99	840.565	761.671	508.965	664.078
PF3D7_0917000	merozoite organizing protein	1.14	0.0952503	4.20636	1.96	0.175524	0.97209	-0.252917	4.20636	1.7	0.212	0.487068	8.72307	10.2612	18.8899	17	1.0986	22.7005	2.02992	5.63858	12.4399	7.54468	49.775	15.8621	39.9079	9.2469	12.596
PF3D7_1012700	NLI interacting factor-like phosphatase%2C putative	-0.526	-0.173016	7.85995	1.19	0.331343	0.996433	0.124405	7.85995	1.7	0.212	0.487068	330.914	159.928	219.585	143	242.654	119.608	319.773	216.085	245.29	299.272	127.012	273.277	96.0641	138.703	294.675
PF3D7_1319300	tRNA (guanine(26)-N(2))-dimethyltransferase%2C putative	0.261	0.203095	8.87109	1.01	0.387895	0.996433	0.0721113	8.87109	1.7	0.212	0.487068	467.669	546.48	557.452	264	464.571	375.733	408.253	383.788	415.621	293.823	349.283	518.328	444.118	515.515	622.535
PF3D7_0100400	rifin	0.217	0.671503	4.68903	0.256	0.777161	0.996433	0.321107	4.68903	1.7	0.212	0.487156	39.9573	0.146588	12.7527	9	75.3915	5.16632	21.6127	20.1898	0	38.5617	20.5966	17.236	2.56551	28.5113	28.9467
PF3D7_0112000	TatD-like deoxyribonuclease	0.164	0.330279	5.44796	0.18	0.836696	0.996433	-0.216371	5.44796	1.7	0.213	0.487164	42.2084	44.5628	87.1168	36	18.2642	81.2522	24.0009	42.3803	5.42253	28.083	20.5966	61.6997	86.9423	10.0175	34.2758
PF3D7_0510400	PDCD2 domain-containing protein%2C putative	0.139	0.275841	4.86972	0.213	0.810369	0.996433	-0.163456	4.86972	1.69	0.213	0.487221	21.9484	43.6832	48.9385	16	17.0283	38.8257	30.5683	24.9189	7.9743	15.9277	14.5892	53.7062	26.3677	10.788	32.3379
PF3D7_0602400	elongation factor G	0.622	-0.74318	4.58424	2.21	0.144565	0.97209	-0.254372	4.58424	1.69	0.214	0.48868	5.90917	10.7009	15.4626	19	3.15848	41.0175	10.9855	12.0047	22.0091	9.22128	50.6332	22.4817	75.54	7.70575	10.2948
PF3D7_1211600	lysine-specific histone demethylase 1%2C putative	-0.495	-1.02692	6.47333	2.18	0.147326	0.97209	-0.186467	6.47333	1.68	0.214	0.48868	47.8362	84.7279	95.0872	47	16.6163	146.536	92.1824	109.498	26.1557	146.283	89.2518	186.348	95.779	23.5025	57.4089
PF3D7_0203300	ERCC1 nucleotide excision repair protein%2C putative	-0.452	0.0117344	4.54284	0.356	0.706495	0.996433	-0.232638	4.54284	1.68	0.214	0.48868	24.4809	13.7793	22.0781	38	5.76766	48.5321	12.4184	33.2858	2.2328	16.766	18.022	33.9723	17.3885	4.62345	14.1705
PF3D7_0101200	exported protein family 3	-0.0905	-0.196418	6.5273	0.0598	0.942181	0.99717	-0.208781	6.5273	1.69	0.214	0.48868	160.673	41.4844	133.106	27	61.247	61.9959	60.6589	84.3969	167.46	22.634	187.944	93.0492	46.0367	43.5375	80.4209
PF3D7_1216200	glycerol-3-phosphate dehydrogenase [NAD(+)]%2C putative	0.0515	0.10395	8.04159	0.0161	0.984026	0.999886	-0.231107	8.04159	1.68	0.214	0.48868	254.376	93.3766	450.011	411	31.9968	513.971	149.617	315.397	102.39	146.702	244.584	409.167	449.534	66.2694	198.993
PF3D7_1451000	conserved Plasmodium protein%2C unknown function	1.75	1.02941	7.13443	3.27	0.0663965	0.904886	0.285221	7.13443	1.68	0.215	0.48868	92.0143	83.9949	349.503	32	74.7049	47.4363	36.2998	43.6536	134.287	10.8979	49.775	108.661	435.139	143.327	446.917
PF3D7_0508700	pre-mRNA-processing ATP-dependent RNA helicase PRP5%2C putative	-0.239	-0.349318	8.92844	2.14	0.151997	0.97209	0.0644214	8.92844	1.68	0.215	0.48868	401.261	510.273	565.821	245	371.739	490.957	541.154	483.463	397.439	576.33	348.425	495.471	566.123	337.512	591.893
PF3D7_1328600	conserved Plasmodium protein%2C unknown function	1.28	0.940603	4.29494	1.47	0.261004	0.996433	0.29275	4.29494	1.68	0.215	0.48868	16.602	4.39764	40.968	7	21.4227	10.8023	1.79111	3.6378	23.285	1.6766	5.14914	13.2392	53.5907	16.5674	37.1825
PF3D7_1435500	clathrin light chain%2C putative	0.013	0.182567	7.67754	0.622	0.550471	0.996433	-0.0684933	7.67754	1.68	0.215	0.48868	232.428	223.107	250.909	140	201.319	225.753	178.633	208.628	128.227	144.606	185.369	254.792	260.114	110.963	172.469
PF3D7_0106400	pre-rRNA-processing protein TSR2%2C putative	0.117	-0.0365901	7.32261	0.199	0.82195	0.996433	-0.0964458	7.32261	1.67	0.215	0.48868	154.201	178.984	206.673	85	113.843	214.637	181.738	168.794	82.6138	87.6021	108.99	221.445	217.783	82.4515	215.949
PF3D7_0314400	serine/threonine protein phosphatase 6%2C putative	0.801	-0.0947878	4.85718	0.654	0.53419	0.996433	-0.396836	4.85718	1.67	0.216	0.48868	2.81389	12.1668	42.9606	28	1.23593	68.1016	13.493	16.1882	7.9743	10.0596	32.6112	30.4752	129.986	3.46759	6.05579
PF3D7_0931500	conserved Plasmodium protein%2C unknown function	0.565	-0.0911421	4.31032	0.523	0.603279	0.996433	-0.283167	4.31032	1.67	0.216	0.48868	10.4114	9.23504	21.4405	21	3.2958	51.3501	7.16444	14.1874	1.27589	8.80213	13.731	23.7307	58.009	4.23816	16.5929
PF3D7_0912000	conserved Plasmodium protein%2C unknown function	0.326	0.00941509	7.2285	0.423	0.662408	0.996433	0.153847	7.2285	1.67	0.216	0.48868	54.8709	251.252	137.809	62	148.723	60.1172	194.992	111.317	93.4588	152.57	130.445	205.458	91.3607	167.985	234.359
PF3D7_0505700	conserved Plasmodium membrane protein%2C unknown function	-0.164	-0.295515	7.61357	0.273	0.764696	0.996433	-0.155351	7.61357	1.67	0.216	0.48868	193.596	197.161	346.156	69	93.1065	301.682	208.963	244.824	62.8375	183.587	119.288	248.423	372.142	60.4901	184.823
PF3D7_0418500	trafficking protein particle complex subunit 3%2C putative	0.0795	0.00593474	4.83208	0.0143	0.985807	0.999886	-0.189301	4.83208	1.67	0.216	0.48868	12.3811	46.615	20.5637	27	13.3205	51.8198	23.165	24.1913	7.9743	18.0234	36.9022	42.8401	14.1103	5.77931	37.7881
PF3D7_1129200	26S proteasome regulatory subunit RPN7%2C putative	0.73	0.33476	7.74118	4.3	0.0335438	0.843262	-0.0950579	7.74118	1.66	0.217	0.490039	180.652	216.071	236.164	154	179.621	277.886	178.633	131.324	123.761	67.0638	187.944	301.754	349.479	254.29	218.856
PF3D7_1358600	zinc finger protein%2C putative	1.15	1.50822	4.06713	2.26	0.138449	0.97209	-0.271991	4.06713	1.66	0.217	0.490039	77.382	12.0202	16.6582	3	5.90498	5.32288	7.52266	10.3677	5.10355	2.93404	3.43276	14.3633	17.6735	10.788	22.6486
PF3D7_1321800	protein transport protein SFT2%2C putative	0.168	0.102827	8.6801	0.214	0.809471	0.996433	0.0930777	8.6801	1.66	0.217	0.490039	395.352	369.402	353.489	322	479.677	299.49	407.776	354.685	332.369	326.936	443.684	369.074	247.287	517.826	432.141
PF3D7_0317700	CPSF (cleavage and polyadenylation specific factor)%2C subunit A%2C putative	-0.395	-0.756388	8.29615	3.68	0.050082	0.890776	0.101619	8.29615	1.65	0.218	0.490322	171.929	216.804	261.43	299	152.294	414.245	351.296	408.888	153.745	474.896	248.017	328.357	315.7	185.323	437.107
PF3D7_0626800	pyruvate kinase	-0.34	-0.0307235	11.3348	0.774	0.478638	0.996433	0.107905	11.3348	1.65	0.218	0.490322	2392.65	1824.58	2068.09	4048	2107.67	2951.69	1841.02	2585.2	2064.07	3093.74	2266.48	1838.63	2253.94	1979.61	2163.98
PF3D7_1428500	protein kinase%2C putative	-0.341	0.148726	9.19423	0.572	0.576115	0.996433	0.171381	9.19423	1.65	0.218	0.490322	746.807	771.2	598.261	258	718.76	165.322	778.655	545.67	594.245	643.394	294.359	616.997	116.161	615.689	674.857
PF3D7_1326400	translation initiation factor eIF-2B subunit gamma%2C putative	-0.28	-0.129463	7.35198	0.302	0.743706	0.996433	-0.134104	7.35198	1.65	0.218	0.490322	146.041	230.583	241.106	110	75.5288	188.179	250.039	193.349	44.0182	149.217	136.452	233.06	112.027	61.646	189.183
PF3D7_1332500	SAM-dependent RNA methyltransferase%2C putative	-0.0945	0.00171632	7.85545	0.0851	0.91883	0.996433	-0.0987065	7.85545	1.65	0.218	0.490322	295.459	186.167	322.165	227	105.054	306.379	230.814	263.922	105.58	183.168	176.787	301.005	249.71	112.889	262.942
PF3D7_1248700	conserved Plasmodium protein%2C unknown function	-0.115	-0.545187	8.65641	3.63	0.0520797	0.890776	0.0806998	8.65641	1.65	0.219	0.490322	332.321	260.34	407.927	279	220.682	321.721	388.312	494.013	522.476	338.672	333.836	373.446	552.44	394.149	427.418
PF3D7_0411400	DEAD box ATP-dependent RNA helicase%2C putative	0.195	0.765183	5.89959	0.302	0.74394	0.996433	-0.38598	5.89959	1.65	0.219	0.490322	15.4764	4.69082	67.1907	174	4.66906	177.221	16.9558	20.5536	17.2245	23.4723	115.856	63.823	76.1101	12.3292	21.3164
PF3D7_1364900	ferrochelatase	-0.415	-0.0259384	4.76423	0.302	0.744095	0.996433	-0.228564	4.76423	1.65	0.219	0.490322	13.2253	27.412	31.802	38	9.75009	63.0918	27.3443	25.1008	2.87075	19.7	12.8729	52.8319	20.239	6.54989	16.2295
PF3D7_0933000	CSTF domain-containing protein%2C putative	0.148	0.18614	8.66087	0.249	0.782504	0.996433	0.106606	8.66087	1.65	0.219	0.490322	448.253	428.917	536.569	185	427.631	246.731	423.179	324.855	385.637	287.117	233.428	307.874	611.732	480.839	385.39
PF3D7_1117700	GTP-binding nuclear protein RAN/TC4	0.0863	0.0590879	10.962	0.0965	0.908597	0.996433	0.0736636	10.962	1.65	0.219	0.490322	1988.02	1884.54	1761.07	2009	1687.59	1468.18	1826.33	1947.49	1851.63	1560.07	1836.53	2397.17	1611.14	1663.67	2497.53
PF3D7_1432600	conserved Plasmodium protein%2C unknown function	0.512	0.404181	6.34695	0.393	0.68206	0.996433	-0.240449	6.34695	1.64	0.219	0.491032	66.4079	73.294	160.923	105	2.88383	118.982	60.7783	72.7559	26.4747	33.1128	66.0807	143.758	137.112	25.8143	89.2623
PF3D7_0722400	Obg-like ATPase 1%2C putative	-0.0808	0.128454	8.22829	0.604	0.559551	0.996433	-0.0686129	8.22829	1.64	0.22	0.491493	346.953	357.821	378.436	210	255.837	421.29	245.024	298.845	152.15	243.526	278.912	301.879	288.192	175.306	328.466
PF3D7_0113700	heat shock protein 40%2C type II	-0.0172	0.107943	8.72349	0.27	0.767175	0.996433	-0.0686641	8.72349	1.64	0.22	0.492379	523.384	512.032	377.719	352	337.133	377.455	533.631	423.985	300.153	256.519	363.873	536.438	341.925	337.512	413.853
PF3D7_1369200	conserved Plasmodium protein%2C unknown function	0.183	0.0197574	7.96219	0.173	0.842721	0.996433	-0.133123	7.96219	1.63	0.221	0.493482	226.518	302.704	357.394	191	102.17	354.285	247.77	222.997	112.278	172.27	158.765	279.522	570.256	93.2396	265.849
PF3D7_1412300	nuclear transport factor 2%2C putative	-0.109	0.483152	9.03276	2.42	0.122623	0.956598	0.105077	9.03276	1.63	0.221	0.493713	669.706	700.984	465.951	430	790.993	256.124	489.57	511.11	490.898	364.66	406.782	495.721	228.045	440.384	517.407
PF3D7_1314800	ubiquitin-like protein%2C putative	0.946	1.19564	4.64786	1.56	0.243386	0.995143	0.277964	4.64786	1.63	0.222	0.494147	31.797	15.0986	74.3641	5	15.7924	8.29743	14.0901	11.6409	15.3107	7.54468	0.85819	21.7323	25.5126	25.429	70.6105
PF3D7_1021700	conserved Plasmodium membrane protein%2C unknown function	0.786	-0.900507	6.44001	0.961	0.404822	0.996433	-0.446802	6.44001	1.63	0.222	0.494147	46.4292	7.62258	34.512	43	17.1656	69.354	7.40325	10.7315	148.96	4.61064	561.256	49.7095	81.6687	45.4639	4.6024
PF3D7_1326200	conserved Plasmodium protein%2C unknown function	0.597	0.692928	4.11918	1.79	0.200712	0.977789	0.142133	4.11918	1.62	0.222	0.494243	20.26	13.1929	22.5563	11	17.7149	8.92365	11.3437	6.18425	14.6727	7.96383	6.86552	22.107	13.8252	18.8791	22.2853
PF3D7_1038800	RESA-like protein with PHIST and DnaJ domains	0.222	0.0398038	7.89465	0.139	0.871559	0.996433	-0.180307	7.89465	1.62	0.222	0.494243	222.298	295.521	513.535	104	67.976	353.502	264.606	203.535	76.8723	163.049	90.11	286.766	538.33	126.374	247.924
PF3D7_1355300	histone-lysine N-methyltransferase%2C putative	0.239	0.427262	6.01412	0.737	0.495227	0.996433	0.135071	6.01412	1.62	0.223	0.494243	74.5682	73.294	94.2902	41	56.3033	44.7748	50.9869	45.2906	57.734	38.5617	25.7457	54.8303	55.0159	100.945	69.036
PF3D7_1120100	phosphoglycerate mutase%2C putative	-0.00445	0.189824	10.6021	0.138	0.872209	0.996433	-0.155588	10.6021	1.62	0.223	0.494243	1407.23	1132.98	1672.44	2764	540.924	3199.21	892.33	1396.55	632.841	1057.93	1689.78	1806.78	2003.38	698.911	1282.62
PF3D7_0520200	conserved Plasmodium protein%2C unknown function	0.187	0.439897	5.01592	0.419	0.665291	0.996433	-0.179739	5.01592	1.62	0.223	0.494286	23.6367	42.9503	60.0971	30	14.6938	62.4656	11.5825	23.8276	10.5261	18.0234	16.3056	62.8238	26.7953	12.7145	32.3379
PF3D7_0219700	Plasmodium exported protein (PHISTc)%2C unknown function	-0.0531	0.469801	9.38147	0.562	0.581869	0.996433	0.198576	9.38147	1.62	0.223	0.494358	796.332	859.006	555.778	593	950.153	206.34	666.89	539.121	667.928	598.126	477.154	612.626	37.485	834.533	700.291
PF3D7_0822300	small nuclear ribonucleoprotein G%2C putative	0.366	0.755614	5.51067	2.38	0.126671	0.967318	-0.122866	5.51067	1.61	0.223	0.494737	61.0615	62.2999	74.125	27	45.592	57.9255	26.8666	28.3748	20.0952	21.3766	31.753	73.1904	37.77	17.3379	54.5021
PF3D7_1327000	conserved Plasmodium protein%2C unknown function	1.36	-0.0566216	4.99882	3.55	0.0550047	0.890776	-0.263582	4.99882	1.61	0.224	0.494737	9.56724	8.20893	33.7946	29	3.70778	37.2602	30.21	18.189	11.802	3.35319	51.4914	49.5846	111.742	10.0175	37.5459
PF3D7_1331100	DNA polymerase theta%2C putative	0.084	-0.176133	6.12793	0.181	0.835991	0.996433	-0.161208	6.12793	1.61	0.224	0.494737	46.992	60.5408	112.383	57	21.5601	158.747	56.1214	41.8347	37.3197	43.5915	67.797	62.8238	115.02	22.3467	95.197
PF3D7_1430300	acid phosphatase%2C putative	-0.978	-0.872697	9.1809	3.87	0.0442464	0.890776	0.143298	9.1809	1.61	0.224	0.49478	415.893	444.601	529.715	466	272.59	307.161	799.193	1073.33	393.931	1249.06	341.56	688.064	240.873	190.332	672.556
PF3D7_1401400	early transcribed membrane protein 14.1	-0.153	0.195571	11.4943	0.382	0.688868	0.996433	0.144262	11.4943	1.6	0.225	0.496051	2883.4	2225.79	1775.33	4709	3048.89	2300.89	1908.25	2527.9	3275.21	2624.29	2874.08	1811.4	1541.87	3486.85	1690.66
PF3D7_0220600	Plasmodium exported protein (hyp9)%2C unknown function	0.267	-0.622298	5.36165	0.476	0.630648	0.996433	-0.345509	5.36165	1.6	0.225	0.496201	50.0873	15.9781	20.7231	15	19.2255	22.3874	8.35851	11.6409	92.1829	5.44894	180.22	8.99267	47.4619	18.8791	9.68926
PF3D7_0319700	ABC transporter I family member 1%2C putative	-0.134	0.0436031	9.86598	0.203	0.818213	0.996433	0.104182	9.86598	1.6	0.225	0.496201	954.191	1240.43	806.369	546	1040.79	451.662	1041.47	822.688	1012.1	919.194	804.983	941.483	535.479	887.317	961.901
PF3D7_1464200	zinc finger protein%2C putative	0.0669	0.442741	7.00924	1.36	0.286649	0.996433	0.108535	7.00924	1.6	0.225	0.496437	135.348	176.345	174.552	81	156.276	90.0193	128.243	104.223	107.175	71.2553	68.6552	130.394	68.9837	147.18	155.997
PF3D7_0405100	protein transport protein Sec24B%2C putative	-0.642	-0.341464	8.05507	3.55	0.0548246	0.890776	0.0851156	8.05507	1.59	0.226	0.49763	205.977	247.587	305.268	236	223.703	317.651	363.117	297.754	133.649	365.917	179.362	235.058	159.917	152.959	305.575
PF3D7_0721000	conserved Plasmodium membrane protein%2C unknown function	0.251	-0.729305	7.84834	4.76	0.0251235	0.829627	-0.121295	7.84834	1.59	0.227	0.498481	69.2218	175.466	183.4	180	74.1556	311.545	354.162	223.724	120.89	150.474	311.523	435.895	303.3	140.63	282.926
PF3D7_0705600	RNA helicase%2C putative	0.857	-0.419058	4.90359	2.48	0.117828	0.951607	0.234227	4.90359	1.59	0.227	0.498481	6.75334	25.0665	17.7741	4	30.7608	7.51465	42.6284	13.6417	31.2593	6.28723	18.022	34.0972	75.255	30.0524	60.5579
PF3D7_1354300	large subunit rRNA methyltransferase%2C putative	-0.214	-0.483702	9.00981	1.76	0.206438	0.977789	-0.0961988	9.00981	1.59	0.227	0.498481	481.457	648.945	624.165	155	262.703	498.472	682.89	517.658	441.776	524.355	433.386	613.75	758.536	333.659	443.284
PF3D7_1350500	conserved Plasmodium protein%2C unknown function	-0.205	0.105435	8.91733	1.17	0.337809	0.996433	0.0731557	8.91733	1.59	0.227	0.498481	591.199	518.628	496.956	328	552.871	459.49	433.21	514.384	468.57	335.738	323.538	415.037	337.365	446.548	550.713
PF3D7_0813600	translation initiation factor SUI1%2C putative	-0.145	-0.194403	8.27589	0.282	0.758217	0.996433	-0.0978446	8.27589	1.59	0.227	0.498481	244.246	347.267	399.637	190	222.467	489.235	379.834	343.954	106.218	256.938	237.719	435.52	359.029	142.942	347.36
PF3D7_1026600	conserved Plasmodium protein%2C unknown function	-0.225	-0.944928	6.5943	1.19	0.330146	0.996433	0.23812	6.5943	1.58	0.228	0.498865	37.1434	81.3563	52.6048	15	107.8	22.8571	96.0034	90.9449	259.962	63.7106	96.1173	108.412	49.5999	141.786	47.8407
PF3D7_1428100	WW domain-binding protein 11%2C putative	-0.391	-0.201186	6.30164	1.07	0.369379	0.996433	-0.0962544	6.30164	1.58	0.228	0.498865	85.2609	78.1314	111.745	48	50.3983	97.8471	89.0778	96.4016	46.8889	70.8362	68.6552	89.3022	71.5492	29.2818	77.6352
PF3D7_0521800	AFG1-like ATPase%2C putative	0.838	0.83088	4.32193	1.92	0.180931	0.97209	0.170704	4.32193	1.58	0.229	0.499622	12.6625	18.7633	37.7001	7	26.7784	9.08021	14.9259	7.63937	6.37944	14.2511	10.2983	35.8458	8.69423	22.732	26.0399
PF3D7_1030600	tRNA N6-adenosine threonylcarbamoyltransferase	-0.379	-0.0260592	7.67476	0.943	0.411327	0.996433	-0.111279	7.67476	1.58	0.229	0.499622	228.769	286.58	290.124	125	138.698	206.653	268.786	264.286	73.3636	197.838	133.878	321.738	148.657	82.0662	181.795
PF3D7_1119200	conserved protein%2C unknown function	-0.162	0.161855	6.39858	0.403	0.675242	0.996433	-0.133328	6.39858	1.58	0.229	0.499622	79.9146	153.184	113.1	28	78.138	109.745	105.437	80.3953	37.6387	54.0702	42.0513	115.406	103.048	36.217	74.9707
PF3D7_0200300	erythrocyte membrane protein 1 (PfEMP1)%2C exon 2	2.2	0.744571	4.88499	1.96	0.175044	0.97209	0.400395	4.88499	1.57	0.229	0.499849	20.8228	5.42376	9.08629	0	42.2962	3.13111	28.1801	3.45591	0.637944	3.35319	5.14914	10.4915	18.9563	121.366	103.312
PF3D7_1137200	apical exonemal protein	0.372	-0.166435	4.3539	0.259	0.775012	0.996433	0.289362	4.3539	1.57	0.229	0.499849	8.16029	18.9099	15.5423	1	29.9369	1.25244	38.0909	8.54882	19.4573	6.28723	6.86552	32.4735	5.98619	26.1995	42.875
PF3D7_1135100	protein phosphatase PPM8%2C putative	-0.109	0.0738495	8.52281	0.487	0.624112	0.996433	0.0671113	8.52281	1.56	0.231	0.501405	348.923	299.919	439.25	423	307.746	421.29	330.997	372.692	244.014	302.206	231.711	427.027	355.181	242.731	459.513
PF3D7_1345800	conserved Plasmodium protein%2C unknown function	-0.000433	-0.213668	6.94723	0.238	0.791309	0.996433	-0.129281	6.94723	1.56	0.231	0.501405	101.3	107.889	188.341	92	48.8878	207.905	117.497	110.589	55.5012	104.787	98.6919	181.352	196.404	35.8317	142.19
PF3D7_1324000	conserved Plasmodium protein%2C unknown function	0.0623	-0.148481	7.78632	0.0764	0.926838	0.99717	-0.209834	7.78632	1.56	0.231	0.501405	207.384	96.3083	338.584	251	50.8103	493.619	167.17	226.089	73.6826	141.253	99.5501	451.007	414.757	40.4552	218.493
PF3D7_1139900	conserved protein%2C unknown function	0.0527	0.040528	6.64637	0.0235	0.976799	0.999886	-0.0924753	6.64637	1.56	0.231	0.501405	91.1701	122.841	128.802	65	71.1344	111.311	109.496	114.227	54.8632	58.2617	84.9608	150.377	93.7836	49.7021	122.933
PF3D7_1449700	exosome complex exonuclease RRP6	0.0431	-0.173445	7.78401	0.415	0.667747	0.996433	0.0893997	7.78401	1.55	0.232	0.504764	199.786	239.818	210.579	92	205.438	155.929	208.007	168.794	278.782	187.36	195.667	210.578	249.567	211.908	257.613
PF3D7_1129900	major facilitator superfamily-related transporter%2C putative	0.239	-0.653991	4.90682	0.295	0.748903	0.996433	-0.464763	4.90682	1.55	0.233	0.504764	37.1434	5.57034	11.2383	23	4.25708	14.09	4.29866	1.63701	69.5359	0.419149	145.892	7.61879	38.3401	8.86161	2.3012
PF3D7_0934900	conserved Plasmodium protein%2C unknown function	0.261	0.225856	7.5921	0.129	0.880021	0.996433	0.207776	7.5921	1.55	0.233	0.504764	214.419	152.598	276.016	15	286.186	69.6671	217.56	150.969	214.987	98.0809	51.4914	262.411	200.965	256.987	259.309
PF3D7_1254800	rifin	-1.07	-0.889694	5.52342	0.461	0.639057	0.996433	0.429276	5.52342	1.54	0.233	0.505269	22.7925	0	17.6147	1	162.044	29.2758	115.347	88.9441	9.88814	7.96383	6.00733	61.325	14.9655	1.92644	90.5946
PF3D7_1422400	conserved Plasmodium protein%2C unknown function	-0.164	0.271197	8.25749	2.29	0.135779	0.97209	0.0726858	8.25749	1.54	0.234	0.505849	350.892	433.021	377.878	193	338.781	201.956	333.146	259.375	228.384	300.949	213.689	301.005	229.043	216.146	335.006
PF3D7_0413900	ubiquitin carboxyl-terminal hydrolase 13%2C putative	0.476	-0.0875396	7.40236	0.44	0.652059	0.996433	-0.255743	7.40236	1.54	0.234	0.505849	99.6118	109.061	324.317	133	28.4263	351.936	102.451	178.616	14.9917	107.721	96.1173	385.436	414.472	29.6671	176.587
PF3D7_1227100	DNA helicase 60	0.622	-0.24966	5.3226	0.709	0.508208	0.996433	-0.280384	5.3226	1.53	0.235	0.507816	19.4159	23.8938	39.6927	41	2.88383	88.4537	3.224	25.8284	16.5866	25.1489	78.9535	25.8539	127.848	8.09104	26.0399
PF3D7_1429600	conserved Plasmodium protein%2C unknown function	0.155	-0.126942	3.69662	0.277	0.761831	0.996433	0.139196	3.69662	1.53	0.235	0.507816	7.31612	7.47599	14.6656	11	6.31696	8.45399	13.7318	6.36614	11.802	7.54468	8.5819	10.991	8.69423	14.2556	15.9873
PF3D7_0818600	BEM46-like protein%2C putative	0.861	0.686716	5.87236	1.07	0.366676	0.996433	0.207585	5.87236	1.53	0.236	0.508226	77.1007	39.5788	64.4011	16	82.2578	42.2699	50.5093	16.3701	37.3197	13.8319	12.8729	46.587	48.6022	78.5986	187.972
PF3D7_0311500	conserved Plasmodium protein%2C unknown function	0.0716	0.300634	7.82654	0.443	0.650157	0.996433	0.115906	7.82654	1.53	0.236	0.508226	264.787	214.751	152.315	262	260.643	154.833	173.021	204.08	183.409	206.64	216.264	214.2	88.0825	276.636	206.018
PF3D7_0403100	regulator of chromosome condensation%2C putative	1.36	0.424516	3.82327	3.39	0.0611935	0.890776	-0.20608	3.82327	1.52	0.237	0.510162	9.56724	3.37152	13.7091	10	7.82754	15.8121	2.02992	10.5496	5.10355	1.6766	17.1638	36.7201	18.3862	16.1821	6.9036
PF3D7_1462400	conserved Plasmodium protein%2C unknown function	-0.288	-0.308885	9.67222	0.633	0.544758	0.996433	0.110183	9.67222	1.52	0.237	0.510162	563.904	1115.53	648.634	297	932.987	501.29	990.961	752.66	905.562	1007.63	662.523	836.818	754.83	774.813	596.132
PF3D7_1351400	60S ribosomal protein L17%2C putative	-0.168	-0.0787219	10.2886	0.334	0.72157	0.996433	-0.0717552	10.2886	1.52	0.237	0.510162	1289.61	1086.8	1306.67	1354	805.824	1869.27	1046.6	1262.32	841.448	1054.16	1325.9	1268.84	1302.28	806.792	1088.83
PF3D7_1311800	M1-family alanyl aminopeptidase	-0.0707	-0.0930289	10.8411	0.097	0.908083	0.996433	0.0777796	10.8411	1.51	0.237	0.510162	1538.36	1544.89	1722.41	2111	1369.54	1994.2	1506.92	1380.36	1738.4	1893.72	1709.52	1663.52	2028.18	1654.42	1670.67
PF3D7_0825000	conserved Plasmodium protein%2C unknown function	0.691	-0.310811	6.02845	1.37	0.283294	0.996433	-0.242981	6.02845	1.51	0.238	0.510162	54.0267	37.6731	105.927	26	9.75009	100.822	34.2699	55.8402	12.7589	52.8128	59.2151	60.8254	281.636	20.4202	42.0272
PF3D7_1443100	conserved Plasmodium protein%2C unknown function	0.82	-0.386137	5.97355	1.11	0.355973	0.996433	-0.359375	5.97355	1.51	0.238	0.510162	23.0739	21.2553	94.3699	43	2.60918	122.739	32.7176	40.0158	34.13	23.0532	69.5134	53.4564	340.215	5.39402	16.9562
PF3D7_0804400	methionine aminopeptidase 1c%2C putative	0.687	-0.25638	6.00719	0.795	0.469857	0.996433	0.289186	6.00719	1.51	0.238	0.510162	26.1692	50.866	40.968	7	91.8705	6.41877	97.4363	32.9221	88.0363	5.44894	60.9315	60.4507	19.8114	149.877	115.423
PF3D7_0912100	zinc finger protein%2C putative	-0.278	-0.187909	7.1503	0.408	0.672028	0.996433	0.109832	7.1503	1.51	0.238	0.510162	118.746	153.917	157.894	81	137.463	101.448	175.051	148.604	120.571	153.409	110.707	151.252	45.8941	135.621	173.317
PF3D7_0307200	60S ribosomal protein L7%2C putative	-0.0487	0.0646453	10.5216	0.134	0.875822	0.996433	-0.0767862	10.5216	1.51	0.238	0.510162	1449.15	1575.09	1445.6	1618	1032.55	2201.48	1149.65	1446.57	769.361	1208.83	1488.96	1579.21	1687.39	975.548	1259.73
PF3D7_0714500	transcription elongation factor s-II%2C putative	-0.448	-0.282406	5.96266	1.23	0.319062	0.996433	-0.103777	5.96266	1.51	0.238	0.510255	55.9965	92.6436	65.1981	31	40.6483	61.2131	96.0034	56.0221	54.5442	52.3936	50.6332	75.9381	51.1677	29.2818	53.2909
PF3D7_1426000	60S ribosomal protein L21	-0.149	-0.222742	10.2501	0.495	0.619294	0.996433	-0.0793741	10.2501	1.51	0.239	0.510255	1235.3	925.264	1090.99	1233	772.179	1815.26	917.167	1241.22	1061.22	983.743	1537.88	1191.78	1302.28	816.809	1005.87
PF3D7_1302000	EMP1-trafficking protein	-0.286	-0.251093	10.8961	0.49	0.622322	0.996433	0.107522	10.8961	1.5	0.239	0.510255	1995.05	1460.46	1259.73	1756	1778.36	1335.42	1549.43	2120.84	2256.09	2322.09	2184.09	1286.83	1151.34	1800.83	1689.69
PF3D7_0906800	conserved Plasmodium protein%2C unknown function	0.286	0.170359	4.71006	0.29	0.752074	0.996433	-0.143679	4.71006	1.5	0.239	0.510255	21.667	22.1348	41.7651	20	12.6339	33.9725	18.9858	26.7378	14.3537	8.80213	15.4474	34.8466	41.4757	21.5761	17.1984
PF3D7_0726300	DNA mismatch repair protein PMS1%2C putative	-0.216	-0.174312	5.91766	0.191	0.828027	0.996433	-0.127508	5.91766	1.5	0.239	0.510255	63.0312	79.7439	35.7075	35	52.0462	41.0175	87.0479	68.9362	35.7249	52.8128	88.3936	69.3185	37.485	30.823	47.114
PF3D7_1336800	nuclear movement protein%2C putative	0.383	0.308726	6.86736	1.23	0.319174	0.996433	-0.0895184	6.86736	1.5	0.24	0.510255	90.6073	161.1	156.3	78	94.7544	154.833	99.9439	96.2197	47.8458	62.4532	110.707	150.627	138.68	75.9016	153.09
PF3D7_0202100	liver stage associated protein 2	0.107	0.495258	10.3012	0.332	0.722698	0.996433	0.224197	10.3012	1.5	0.24	0.510255	1380.78	1542.84	831.236	1149	2014.29	309.823	1193.12	996.938	1244.31	1140.09	1142.25	864.795	46.3217	2034.32	1021.85
PF3D7_1125200	conserved Plasmodium protein%2C unknown function	0.0966	-0.300355	5.81447	0.26	0.774358	0.996433	-0.205837	5.81447	1.5	0.24	0.510255	41.0828	51.4524	84.4069	44	7.14091	122.739	27.9413	71.1189	16.9055	36.8851	44.6259	82.183	89.0802	9.63219	78.8464
PF3D7_1145000	conserved Plasmodium protein%2C unknown function	0.27	-0.0555735	4.98815	0.153	0.859317	0.996433	0.236916	4.98815	1.5	0.24	0.510255	19.4159	37.3799	21.9187	5	42.4335	5.63599	46.4494	19.2803	43.0612	7.96383	7.72371	48.9601	29.3608	34.6759	53.6543
PF3D7_1131900	conserved Plasmodium protein%2C unknown function	-0.44	-1.03612	4.86193	1.35	0.290132	0.996433	0.236057	4.86193	1.5	0.24	0.510596	3.09528	29.0244	27.7371	1	26.9157	21.135	27.3443	42.3803	54.2253	15.9277	12.0147	43.3397	17.9586	22.3467	39.1204
PF3D7_1121100	conserved Plasmodium protein%2C unknown function	-0.263	-0.0053948	9.08899	0.387	0.685486	0.996433	0.121022	9.08899	1.5	0.24	0.510596	522.821	745.253	746.511	169	574.981	275.068	771.013	426.895	538.744	568.366	276.337	634.233	349.194	487.774	629.802
PF3D7_0803100	U3 small nucleolar RNA-associated protein 14%2C putative	0.0115	-0.370528	8.25882	0.98	0.398387	0.996433	-0.111097	8.25882	1.49	0.241	0.511254	258.034	407.368	386.008	70	172.068	312.328	436.911	277.746	180.538	285.021	245.442	406.793	491.865	228.475	279.293
PF3D7_1474500	splicing factor 3A subunit 1%2C putative	-0.0634	-0.0722572	8.2296	0.0674	0.93513	0.99717	-0.0773334	8.2296	1.49	0.241	0.511254	359.053	389.778	303.036	214	160.945	225.44	364.192	329.039	203.823	259.034	282.345	302.254	399.507	189.561	286.681
PF3D7_1457600	conserved Plasmodium protein%2C unknown function	0.079	0.0354377	6.69247	0.0311	0.969425	0.999886	-0.115955	6.69247	1.49	0.241	0.511254	88.919	126.066	153.67	78	50.261	113.972	131.706	102.95	47.2079	66.6447	73.8044	162.742	133.549	36.217	127.656
PF3D7_0702400	small exported membrane protein 1	0.4	-0.372726	8.46928	0.195	0.824605	0.996433	-0.423828	8.46928	1.49	0.241	0.511288	420.114	99.5333	37.6204	301	128.124	281.643	44.4195	43.6536	683.557	34.7894	2045.07	38.9682	247.002	180.7	38.5148
PF3D7_0108700	secreted ookinete protein%2C putative	-0.342	-0.529318	5.85153	0.678	0.522607	0.996433	-0.167701	5.85153	1.49	0.242	0.511317	37.4248	42.3639	54.6772	53	26.3664	90.9586	44.7777	54.9307	50.0786	57.8426	91.8264	49.8344	102.193	10.788	24.3443
PF3D7_0520300	U6 snRNA-associated Sm-like protein LSm2%2C putative	0.115	0.0757196	5.76122	0.053	0.948583	0.99848	-0.126126	5.76122	1.49	0.242	0.511317	43.8967	68.1634	72.2918	35	35.5672	84.0702	56.002	59.8418	14.0348	28.9213	41.1931	73.565	44.8964	35.8317	69.1571
PF3D7_0406100	V-type proton ATPase subunit B	-0.259	-0.444961	9.03164	0.831	0.45491	0.996433	-0.123837	9.03164	1.48	0.243	0.512702	465.699	324.839	611.093	543	167.125	973.931	502.943	617.334	279.739	475.315	478.012	561.917	881.11	173.379	500.814
PF3D7_0936800	Plasmodium exported protein (PHISTc)%2C unknown function	0.174	-0.674085	9.78481	1.34	0.292798	0.996433	-0.190089	9.78481	1.47	0.244	0.51491	633.126	792.308	565.821	292	531.174	558.746	502.585	790.493	1263.77	678.183	3031.13	491.1	886.526	659.997	329.919
PF3D7_1436000	glucose-6-phosphate isomerase	0.4	-0.855279	7.32856	1.34	0.292699	0.996433	-0.293389	7.32856	1.47	0.244	0.514943	75.6937	49.6933	113.1	145	9.20079	249.236	43.8225	112.59	250.712	39.8192	470.288	111.035	432.431	84.7632	43.6017
PF3D7_0709600	ribonucleases P/MRP protein subunit POP1%2C putative	-0.141	0.0886319	8.72941	0.417	0.666656	0.996433	0.086837	8.72941	1.47	0.244	0.514943	417.3	554.396	357.155	285	513.733	265.674	563.005	396.702	325.671	373.881	299.508	515.58	260.399	306.689	534.484
PF3D7_0935600	gametocytogenesis-implicated protein	0.0957	0.376624	12.2369	0.298	0.746656	0.996433	0.171813	12.2369	1.47	0.244	0.514943	6111.21	5413.64	2996.56	3730	7093.39	1977.14	4112.15	2750.17	5824.11	4554.05	4858.22	3276.33	1069.53	7486.91	3595.69
PF3D7_0519600	zinc finger protein%2C putative	0.401	0.102223	6.87001	0.432	0.657283	0.996433	-0.165434	6.87001	1.47	0.245	0.515006	117.621	75.786	166.024	134	26.9157	169.706	74.8684	66.3898	82.6138	71.6745	122.721	148.504	291.613	35.8317	97.3771
PF3D7_1116600	dolichyl-diphosphooligosaccharide--protein glycosyltransferase subunit STT3%2C putative	0.571	-0.204778	4.88566	1.44	0.268477	0.996433	0.169197	4.88566	1.46	0.245	0.515074	18.2903	22.7211	20.7231	17	20.0495	12.9941	27.9413	15.6425	42.4233	8.80213	30.8949	30.1005	12.9701	42.3816	59.9523
PF3D7_1468900	conserved Plasmodium protein%2C unknown function	0.104	-0.36102	6.00031	0.594	0.564834	0.996433	-0.161661	6.00031	1.46	0.245	0.515074	35.455	66.4044	89.5079	42	17.303	114.285	57.6737	53.8394	26.1557	54.4894	53.2078	72.6908	152.078	21.1908	59.4678
PF3D7_1300100	erythrocyte membrane protein 1%2C PfEMP1	0.279	0.820767	5.33819	0.491	0.621854	0.996433	-0.254799	5.33819	1.47	0.245	0.515074	57.122	21.9882	22.5563	11	93.5184	106.301	29.1354	16.0063	12.7589	2.93404	70.3716	15.4874	13.2551	39.2993	24.102
PF3D7_1350400	ubiquitin-activating enzyme E1%2C putative	1.1	-0.0362805	5.089	2.44	0.120726	0.955789	0.223385	5.089	1.46	0.246	0.515074	14.3509	27.8517	34.9902	1	30.4862	8.7671	34.0311	11.6409	36.6818	9.64043	23.1711	44.5887	49.0298	61.2607	69.036
PF3D7_1402100	conserved Plasmodium protein%2C unknown function	-0.603	-0.630458	6.43063	0.843	0.450047	0.996433	-0.214535	6.43063	1.46	0.246	0.515074	57.6848	72.1213	126.491	80	10.8487	133.542	61.9724	65.4803	138.115	69.5787	79.8117	158.871	112.312	13.4851	35.1236
PF3D7_1135400	conserved Plasmodium protein%2C unknown function	0.00452	-0.0113075	7.72884	0.000678	0.999323	0.999948	-0.151626	7.72884	1.46	0.246	0.515074	146.604	158.901	165.466	357	78.2754	471.701	147.229	189.165	78.1482	143.349	268.614	237.057	246.004	97.0924	206.624
PF3D7_1223700	vacuolar iron transporter	0.527	-0.313063	4.64337	0.715	0.505447	0.996433	-0.243885	4.64337	1.46	0.246	0.516156	17.1647	10.8475	7.09368	26	9.06346	12.8375	15.0453	18.189	21.6901	15.9277	95.2591	20.858	29.6459	5.77931	8.96257
PF3D7_0404800	conserved Plasmodium protein%2C unknown function	0.709	0.196239	4.40802	0.512	0.609496	0.996433	0.283883	4.40802	1.45	0.247	0.516156	12.6625	18.3235	30.2079	2	17.9896	2.34833	27.7025	9.09449	21.6901	3.77234	1.71638	20.3584	36.2022	28.5113	45.7818
PF3D7_1307600	DNA-directed RNA polymerase alpha chain%2C putative	1.15	-0.10495	4.3866	1.26	0.311271	0.996433	-0.374076	4.3866	1.45	0.247	0.516312	7.59751	2.78517	32.7585	14	0.961276	41.9568	2.50755	10.9134	11.483	2.93404	26.6039	10.1168	107.894	3.46759	7.63029
PF3D7_0910800	cytosolic Fe-S cluster assembly factor NBP35%2C putative	0.266	0.225464	6.11843	0.15	0.86194	0.996433	-0.188676	6.11843	1.45	0.247	0.516312	54.3081	62.2999	145.62	74	10.2994	120.704	29.613	67.8449	31.2593	37.3043	61.7897	98.4198	110.745	18.4938	78.3619
PF3D7_1102400	phosphopantothenate--cysteine ligase%2C putative	0.4	0.628425	5.18892	1.31	0.300046	0.996433	-0.141256	5.18892	1.44	0.249	0.519366	27.5761	55.7034	90.7832	20	17.303	46.9666	20.8963	22.9181	17.8624	16.766	24.8875	47.2115	42.0459	23.5025	36.2136
PF3D7_0528900	conserved Plasmodium protein%2C unknown function	-0.34	-0.401794	5.6148	0.174	0.841981	0.996433	0.268703	5.6148	1.44	0.249	0.519951	52.9012	36.3538	42.8809	3	50.673	6.88843	80.5999	22.0087	107.494	25.1489	9.44009	52.5821	21.8068	61.646	80.4209
PF3D7_1349400	cytidine and deoxycytidylate deaminase%2C putative	-0.11	-0.125819	6.23003	0.0955	0.909472	0.996433	-0.108316	6.23003	1.44	0.249	0.519951	68.9404	59.3681	115.731	48	50.5357	140.274	61.7336	75.3024	38.5956	50.717	51.4914	97.5455	96.3492	34.2906	80.542
PF3D7_1006800	single-strand telomeric DNA-binding protein GBP2%2C putative	-0.481	-0.826226	9.54556	7.41	0.00584281	0.689066	-0.0743343	9.54556	1.44	0.25	0.519951	589.511	737.191	581.044	269	501.512	855.105	1071.56	896.899	646.238	923.804	790.393	839.691	879.115	493.939	490.519
PF3D7_1360100	RNA-binding protein%2C putative	-0.161	0.0742535	5.36511	0.146	0.865503	0.996433	-0.148873	5.36511	1.43	0.25	0.519951	38.5503	79.1575	42.0839	10	36.6658	53.0722	68.6592	29.648	12.4399	27.2447	32.6112	41.0915	29.931	21.9614	46.6296
PF3D7_1103800	CCR4-NOT transcription complex subunit 1%2C putative	1.67	-1.00436	4.89118	6.57	0.0090155	0.748816	-0.269153	4.89118	1.43	0.25	0.520533	5.62779	4.39764	10.9992	8	7.96486	37.4167	20.2992	2.54646	23.285	0.838298	99.5501	13.1143	104.758	33.1347	20.4686
PF3D7_1029600	adenosine deaminase	-0.241	-0.013181	10.0242	0.336	0.720001	0.996433	0.107605	10.0242	1.43	0.25	0.520533	810.964	1171.82	738.54	1186	1106.84	856.514	1178.07	1028.04	523.752	1373.55	1027.25	1017.55	411.907	831.836	1112.33
PF3D7_0829300	U6 snRNA-associated Sm-like protein LSm8%2C putative	-0.04	-0.0420416	6.45584	0.00461	0.995406	0.999948	-0.176065	6.45584	1.42	0.251	0.522172	42.7712	72.4145	131.432	103	38.863	208.845	52.778	92.9457	26.7937	53.6511	64.3643	128.895	147.374	24.2731	74.9707
PF3D7_1134500	alpha/beta hydrolase%2C putative	0.199	-0.416088	6.24878	0.911	0.423542	0.996433	-0.164137	6.24878	1.42	0.252	0.52266	42.2084	74.0269	76.0379	67	14.5565	110.528	42.3896	65.1166	74.6395	49.4596	116.714	94.4231	148.8	18.8791	74.8495
PF3D7_1241900	tetratricopeptide repeat protein%2C putative	0.000848	-0.384459	7.52241	0.898	0.42835	0.996433	-0.116678	7.52241	1.42	0.252	0.52266	130.002	242.603	220.542	47	116.314	217.299	254.457	185.528	97.9244	155.504	143.318	226.44	361.452	105.569	162.416
PF3D7_1214700	conserved Plasmodium protein%2C unknown function	0.331	-0.235237	3.84872	0.749	0.489826	0.996433	-0.16424	3.84872	1.42	0.252	0.52266	9.00446	10.7009	13.9483	10	4.39441	20.3522	5.13451	15.0969	3.82767	10.4787	15.4474	19.4841	26.0827	4.23816	11.3849
PF3D7_0727200	cysteine desulfurase%2C putative	-0.612	-0.302176	7.94035	2.27	0.13823	0.97209	0.0937229	7.94035	1.42	0.253	0.523165	237.211	221.788	236.881	173	260.094	208.532	347.833	264.468	162.995	352.923	182.795	249.172	90.2204	163.362	254.828
PF3D7_1211900	non-SERCA-type Ca2+ -transporting P-ATPase	-0.435	-0.183222	8.27848	0.972	0.401193	0.996433	0.109571	8.27848	1.42	0.253	0.523408	210.198	264.152	348.706	457	165.751	332.054	315.713	380.332	143.856	425.855	212.831	228.814	372.284	204.202	262.216
PF3D7_0819100	BRIX domain%2C putative	-0.121	0.248985	7.57195	1.33	0.29446	0.996433	0.0792834	7.57195	1.41	0.253	0.523728	214.419	223.693	209.622	147	223.428	138.238	180.066	177.161	177.986	142.511	135.594	205.208	103.618	178.388	183.854
PF3D7_0907300	conserved Plasmodium protein%2C unknown function	-0.187	-0.227133	6.04805	0.141	0.869886	0.996433	-0.152687	6.04805	1.41	0.253	0.523728	41.927	103.931	68.3863	27	49.0251	125.244	74.3907	89.4898	14.6727	41.4958	58.3569	86.6794	48.4596	19.6497	93.7436
PF3D7_1209200	U6 snRNA-associated Sm-like protein LSm7%2C putative	-0.13	0.102427	7.35452	0.364	0.701115	0.996433	-0.0918237	7.35452	1.41	0.254	0.523884	157.015	165.938	196.87	127	168.91	256.751	176.484	194.44	63.7944	90.117	146.751	196.964	105.043	109.036	169.078
PF3D7_0702300	sporozoite threonine and asparagine-rich protein	-0.286	-0.150861	11.0434	0.31	0.738062	0.996433	0.122506	11.0434	1.41	0.254	0.523884	2484.1	2244.56	1845.15	1030	2141.31	956.709	2633.77	2290.36	2047.16	2525.37	1449.48	2331.85	746.563	2288.61	2316.7
PF3D7_0407100	methyltransferase%2C putative	0.185	0.658481	5.05401	0.687	0.518396	0.996433	0.195645	5.05401	1.41	0.254	0.524111	41.0828	48.6672	27.5777	13	52.4582	7.51465	22.0903	32.1945	28.3885	23.4723	14.5892	53.8311	3.99079	18.8791	54.8654
PF3D7_0208400	conserved Plasmodium protein%2C unknown function	0.162	-0.319041	8.93341	0.571	0.577084	0.996433	-0.166237	8.93341	1.41	0.254	0.524204	293.208	545.161	666.886	339	138.012	769.626	334.46	647.528	118.339	452.681	371.596	876.411	1121.7	155.271	420.514
PF3D7_1449800	conserved Plasmodium protein%2C unknown function	0.33	-0.325334	5.39015	1.57	0.239734	0.995143	-0.123364	5.39015	1.4	0.255	0.524368	27.8575	45.7355	46.7067	10	24.7185	66.8491	26.8666	28.5567	33.4921	25.1489	55.7824	41.0915	62.855	28.5113	52.9276
PF3D7_1149200	ring-infected erythrocyte surface antigen	-0.234	-0.0446816	11.3948	0.115	0.891752	0.996433	0.176679	11.3948	1.4	0.255	0.52467	2826.56	3186.24	1719.54	1765	3104.1	632.64	3038.91	2480.43	3626.08	3113.44	2460.43	1573.09	979.597	4230.84	1377.81
PF3D7_0719400	conserved Plasmodium protein%2C unknown function	1.4	0.114367	4.46092	3.11	0.074553	0.924434	-0.220729	4.46092	1.4	0.255	0.524726	12.0997	7.47599	9.2457	21	7.69021	20.1956	8.83614	8.36693	16.9055	2.51489	72.088	15.1127	51.7378	5.39402	23.6176
PF3D7_1414400	serine/threonine protein phosphatase PP1	1.77	-0.0992981	5.03016	1.87	0.188764	0.97209	-0.390897	5.03016	1.4	0.255	0.524726	9.00446	0.879528	3.58669	33	4.39441	42.7396	8.2391	0.909449	22.647	1.6766	173.354	4.49634	93.6411	9.63219	15.6239
PF3D7_1426800	conserved Plasmodium protein%2C unknown function	-0.202	-0.114095	9.48292	0.448	0.647213	0.996433	0.0722846	9.48292	1.4	0.255	0.524726	701.785	848.891	712.716	392	709.01	490.644	908.212	649.165	671.117	721.775	574.129	722.536	539.612	624.166	776.231
PF3D7_1134300	conserved Plasmodium protein%2C unknown function	1	-0.326683	5.40993	2.17	0.148701	0.97209	0.241366	5.40993	1.39	0.257	0.526503	16.3206	32.5425	16.18	10	42.9828	3.28766	64.4799	11.2772	52.6304	5.02979	41.1931	40.2172	67.2734	65.1136	102.706
PF3D7_0502000	vacuolar protein sorting-associated protein 11%2C putative	-0.159	-0.273238	7.13159	0.468	0.634865	0.996433	-0.0991864	7.13159	1.39	0.257	0.526503	105.24	157.729	194.957	91	70.1732	169.393	204.664	123.685	74.9585	129.098	115.856	179.729	204.956	54.3255	141.221
PF3D7_1429500	diphthamide biosynthesis protein 2%2C putative	-0.343	-0.0435673	7.45651	1.55	0.244505	0.995143	-0.0735125	7.45651	1.38	0.258	0.528258	176.994	187.926	234.729	172	105.74	216.516	220.545	212.265	98.5624	130.774	119.288	176.481	192.841	107.495	142.432
PF3D7_0708400	heat shock protein 90	-0.118	-0.0458213	12.4921	0.0479	0.953329	0.999886	0.126184	12.4921	1.38	0.259	0.529912	5950.54	5260.75	3707.45	6012	5436.84	2852.44	5775.73	5604.21	5798.28	6788.96	6395.23	3958.65	3269.89	6862.74	4502.84
PF3D7_0808400	coatomer subunit epsilon%2C putative	0.166	0.102192	5.86404	0.152	0.860262	0.996433	0.10425	5.86404	1.38	0.259	0.530522	44.4595	74.3201	59.2203	37	53.4195	42.4265	65.5546	43.8355	47.5268	37.3043	30.0367	75.6883	48.8872	57.4078	84.5388
PF3D7_1222300	endoplasmin%2C putative	0.798	-0.670712	6.63334	0.745	0.49152	0.996433	-0.423613	6.63334	1.37	0.26	0.531221	39.9573	9.52822	28.7733	100	6.72893	233.424	7.28384	15.6425	118.339	12.5745	350.142	33.9723	409.626	9.2469	10.6582
PF3D7_0531000	SURF1 domain-containing protein%2C putative	-0.117	0.210011	5.95075	0.411	0.670265	0.996433	-0.12371	5.95075	1.37	0.26	0.531221	62.4684	88.5392	99.9492	49	32.4087	80.626	54.6885	68.0268	14.3537	53.2319	49.775	78.9357	51.8803	25.8143	62.9802
PF3D7_1108400	casein kinase 2%2C alpha subunit	-0.115	0.164555	9.98304	0.613	0.555041	0.996433	0.0835965	9.98304	1.37	0.26	0.531427	1157.92	1010.87	822.07	1104	1046.28	711.074	947.258	893.625	899.182	1008.05	957.74	978.328	553.58	953.586	902.07
PF3D7_0112800	Plasmodium exported protein (hyp11)%2C unknown function	-0.305	0.38231	8.14131	0.468	0.635287	0.996433	0.236412	8.14131	1.37	0.26	0.531427	375.373	332.168	317.781	96	492.173	28.4931	328.848	340.134	260.919	270.351	137.31	301.13	6.98389	245.428	383.695
PF3D7_0501000	Plasmodium exported protein%2C unknown function	0.348	-0.787334	7.06968	0.39	0.68368	0.996433	-0.453103	7.06968	1.36	0.261	0.532099	135.067	19.3496	30.447	113	18.2642	202.113	4.41807	9.45827	273.678	6.28723	581.853	16.2368	362.877	31.5936	7.50918
PF3D7_0717300	transcription initiation factor IIE subunit alpha%2C putative	0.118	-0.328962	6.00553	0.366	0.699834	0.996433	-0.19049	6.00553	1.37	0.261	0.532099	47.5548	44.4162	88.153	47	21.2854	119.295	37.8521	33.104	80.062	26.8255	79.8117	35.4711	180.156	19.2644	43.8439
PF3D7_1425900	conserved Plasmodium protein%2C unknown function	-0.0295	0.157176	6.39019	0.259	0.775362	0.996433	-0.0956626	6.39019	1.36	0.261	0.532099	79.9146	95.8686	118.759	80	50.261	130.567	79.5252	76.2118	53.2683	38.1426	67.797	74.6891	88.5101	47.0051	103.07
PF3D7_0507100	60S ribosomal protein L4	-0.185	0.0763969	10.8691	0.392	0.682526	0.996433	0.101909	10.8691	1.36	0.262	0.532349	1721.26	1141.33	2014.61	3135	1230.3	2013.3	1260.34	1925.67	1520.86	1855.99	1608.25	1312.31	2118.11	1378.56	1695.14
PF3D7_0815600	eukaryotic translation initiation factor 3 subunit G%2C putative	0.0178	0.0863202	9.34925	0.105	0.90093	0.996433	-0.0663569	9.34925	1.35	0.263	0.53436	651.698	887.297	732.881	315	660.397	689	786.774	676.266	413.069	383.94	615.322	724.909	666.89	434.604	728.996
PF3D7_0306800	T-complex protein 1 subunit beta	0.184	-0.0347417	8.00664	0.143	0.867646	0.996433	-0.151538	8.00664	1.35	0.263	0.53475	221.453	179.717	463.481	250	63.8562	548.413	197.141	229.909	64.4324	174.785	157.907	375.069	376.417	141.4	339.124
PF3D7_1122400	conserved Plasmodium protein%2C unknown function	0.111	-0.089566	7.4534	0.465	0.637078	0.996433	-0.0687067	7.4534	1.35	0.264	0.53475	151.387	212.699	162.437	126	118.924	192.563	217.918	149.513	92.5019	140.834	191.376	227.565	162.767	125.604	209.167
PF3D7_1210400	general transcription factor 3C polypeptide 5%2C putative	-0.188	0.163699	8.11952	0.345	0.714058	0.996433	0.141545	8.11952	1.35	0.264	0.53475	317.126	337.299	300.087	127	373.113	118.982	342.818	242.823	317.377	213.766	184.511	259.164	68.6987	364.097	260.036
PF3D7_1461600	splicing factor 3B subunit 2%2C putative	0.0582	-0.0772381	9.20371	0.16	0.853703	0.996433	-0.0812777	9.20371	1.34	0.264	0.535954	811.808	469.082	866.864	299	345.098	503.169	844.209	458.908	516.416	363.821	528.645	592.517	637.387	560.593	639.976
PF3D7_0513300	purine nucleoside phosphorylase	-0.313	-0.00193444	10.2015	0.272	0.765488	0.996433	0.153071	10.2015	1.34	0.265	0.535954	624.403	964.403	1017.03	2099	1067.84	1386.3	1008.51	1205.75	593.607	1419.66	1170.57	1028.16	163.337	782.904	1644.03
PF3D7_0827300	conserved Plasmodium protein%2C unknown function	-0.258	-0.185551	8.65243	0.491	0.62177	0.996433	0.0889906	8.65243	1.34	0.265	0.536514	360.741	501.038	400.833	226	357.457	342.7	436.911	424.713	323.438	463.16	249.733	549.677	173.314	349.456	504.084
PF3D7_0914700	major facilitator superfamily-related transporter%2C putative	-0.137	0.474286	9.4702	1.94	0.177763	0.97209	0.10829	9.4702	1.33	0.267	0.539385	1170.02	552.05	717.179	808	853.339	221.839	651.964	706.096	603.176	710.458	644.501	476.736	501.842	565.602	562.341
PF3D7_1240600	erythrocyte membrane protein 1%2C PfEMP1	-0.332	-0.596306	3.73962	0.417	0.666394	0.996433	0.21796	3.73962	1.33	0.267	0.539385	3.09528	2.05223	9.00659	11	19.6375	15.3424	16.5976	7.27559	18.8194	1.25745	9.44009	11.8653	6.5563	12.3292	11.9905
PF3D7_0629800	cullin-like protein%2C putative	0.344	0.0830066	9.00157	0.892	0.430472	0.996433	0.0959321	9.00157	1.33	0.267	0.539712	439.53	582.541	717.419	279	336.859	389.04	456.494	397.611	510.993	303.045	230.853	632.859	658.196	711.626	661.898
PF3D7_0402100	Plasmodium exported protein (PHISTb)%2C unknown function	0.156	0.356711	9.24196	0.845	0.44894	0.996433	0.0928372	9.24196	1.33	0.268	0.540061	610.896	672.986	627.831	539	749.521	653.618	455.419	463.637	488.346	333.223	296.934	664.209	489.87	885.391	512.804
PF3D7_1251000	HSP20-like chaperone%2C putative	1.45	1.58032	4.4757	2.87	0.0884699	0.936979	-0.238098	4.4757	1.32	0.268	0.540702	60.7801	8.94187	56.7495	6	11.2607	15.3424	5.37333	5.27481	13.0779	1.6766	5.14914	34.8466	45.8941	11.9439	22.1642
PF3D7_1309400	HORMA domain protein%2C putative	-0.301	-0.990494	4.96515	1.94	0.178139	0.97209	-0.158991	4.96515	1.32	0.268	0.540702	38.8317	14.5122	20.8825	10	11.1233	36.3208	20.2992	30.0118	20.7332	51.5553	52.3496	20.4833	50.5976	16.9526	14.2917
PF3D7_0419200	protein transport protein GOT1%2C putative	-0.418	-0.973726	4.76552	3.54	0.0552964	0.890776	-0.122733	4.76552	1.32	0.269	0.540955	18.0089	18.0303	26.6212	12	8.92614	20.1956	39.6432	32.1945	24.2419	30.5979	37.7604	30.3503	27.508	11.9439	18.6518
PF3D7_0705000	mRNA cap guanine-N7 methyltransferase%2C putative	0.278	-0.0715115	7.59066	0.252	0.780393	0.996433	-0.187002	7.59066	1.32	0.269	0.540955	171.366	244.216	402.746	72	35.5672	255.185	172.185	171.704	50.7166	178.138	110.707	293.261	469.916	53.555	206.139
PF3D7_1102800	early transcribed membrane protein 11.2	-0.171	0.106843	14.113	0.164	0.84984	0.996433	0.15932	14.113	1.32	0.269	0.541021	15604.4	18121.9	10240.7	22259	21499.9	11040.6	13407.8	14891	26107.6	14060.8	18181.6	12296	8173.86	20004.1	12627.8
PF3D7_1363900	unspecified product	-0.0935	0.201853	5.8381	0.444	0.649739	0.996433	0.105487	5.8381	1.32	0.269	0.541487	36.2992	61.1272	50.2137	72	66.74	50.2543	51.5839	48.5646	43.3802	46.5255	48.0587	65.5716	29.7884	45.4639	51.7164
PF3D7_1240300	erythrocyte membrane protein 1%2C PfEMP1	-0.324	-0.525516	5.19982	0.326	0.726946	0.996433	-0.211205	5.19982	1.31	0.27	0.541487	37.9876	2.78517	45.6706	11	33.9193	88.7669	61.0171	34.5591	22.966	7.12553	35.1858	40.2172	13.3977	41.611	21.4375
PF3D7_1122900	dynein heavy chain%2C putative	0.776	0.759812	4.34231	1	0.391093	0.996433	-0.210413	4.34231	1.31	0.27	0.541745	33.4853	18.3235	43.4389	3	10.7114	5.00977	8.71673	12.1866	16.2676	7.96383	18.8802	51.7079	23.8022	5.39402	12.7172
PF3D7_1305400	AAR2 protein%2C putative	-0.29	-0.187069	6.50548	0.217	0.807535	0.996433	-0.150337	6.50548	1.31	0.27	0.541745	72.317	99.2401	149.286	82	24.7185	150.763	95.7646	104.223	25.8367	86.7638	60.0733	165.115	69.9814	24.2731	98.2249
PF3D7_0308900	splicing factor 3B subunit 1%2C putative	-0.344	-0.219301	9.93272	1.02	0.38341	0.996433	0.081407	9.93272	1.31	0.271	0.542561	1063.93	1019.96	837.374	694	826.423	691.818	1099.14	918.544	1233.78	986.677	743.193	699.555	949.239	1016.39	733.962
PF3D7_1475100	conserved Plasmodium protein%2C unknown function	0.414	-0.214681	5.4824	0.284	0.756482	0.996433	-0.322641	5.4824	1.31	0.271	0.542561	9.84862	16.2713	49.1776	64	1.0986	140.587	13.7318	25.2827	14.3537	20.5383	37.7604	59.0769	152.078	12.3292	16.714
PF3D7_0930400	zinc finger protein%2C putative	-0.197	-0.161476	8.7238	0.257	0.776709	0.996433	-0.100705	8.7238	1.31	0.271	0.542561	433.621	605.262	577.219	142	292.091	428.335	602.41	448.904	250.712	359.63	231.711	611.751	592.633	195.341	406.222
PF3D7_1477500	Plasmodium exported protein (PHISTb)%2C unknown function	0.963	-0.90002	7.09996	2.58	0.10905	0.936979	-0.287459	7.09996	1.3	0.272	0.544192	59.0917	44.123	106.724	58	16.6163	80.9391	53.9721	38.5606	240.505	14.2511	663.381	39.0931	282.064	67.8106	98.2249
PF3D7_1351800	conserved Plasmodium protein%2C unknown function	0.539	0.524683	6.02675	2.13	0.15371	0.97209	-0.0989989	6.02675	1.3	0.272	0.544192	66.4079	86.0472	103.855	52	36.3912	73.7375	48.1211	47.1095	37.3197	23.0532	45.4841	86.0549	79.2458	53.9402	82.601
PF3D7_1411900	p1/s1 nuclease%2C putative	-0.0391	0.378883	9.1593	1.71	0.214086	0.977989	0.0810711	9.1593	1.3	0.272	0.544192	673.365	623.732	587.58	649	621.946	384.03	513.929	515.112	493.131	438.43	506.332	598.762	235.742	449.63	661.413
PF3D7_1412400	conserved Plasmodium protein%2C unknown function	0.0155	-0.563574	7.73594	0.971	0.401331	0.996433	-0.157883	7.73594	1.3	0.273	0.54424	90.0446	227.651	226.44	171	49.7117	379.177	181.857	247.552	51.0355	233.466	227.42	329.731	430.008	70.5076	182.279
PF3D7_1011100	conserved Plasmodium protein%2C unknown function	-0.102	-0.111515	3.74797	0.0387	0.962097	0.999886	-0.141966	3.74797	1.3	0.273	0.54424	9.56724	14.5122	14.5062	8	6.59161	16.4383	6.80621	10.7315	3.50869	15.5085	18.022	14.9878	10.1195	5.00874	7.75141
PF3D7_1476200	Plasmodium exported protein (PHISTb)%2C unknown function	0.353	-1.43847	7.03012	0.643	0.539536	0.996433	-0.603483	7.03012	1.29	0.273	0.544342	112.837	5.86352	8.12984	64	8.37684	50.4108	0.955258	4.91103	274.954	1.6766	950.875	2.62286	164.193	34.6759	4.11794
PF3D7_1469200	shewanella-like protein phosphatase 1%2C putative	0.935	0.331853	3.60915	1.51	0.252132	0.995833	0.187254	3.60915	1.29	0.274	0.544357	9.28585	6.30328	12.2745	5	10.1621	0.939332	11.1049	5.09292	13.0779	1.6766	7.72371	17.4858	9.40687	13.0998	21.8008
PF3D7_0522200	transcription initiation factor TFIID subunit 10%2C putative	0.262	0.283633	5.92238	0.234	0.794068	0.996433	-0.153597	5.92238	1.29	0.274	0.544357	56.2779	89.4187	94.0511	22	49.0251	105.362	50.151	62.2063	21.3711	18.8617	22.3129	81.3087	89.7929	29.2818	83.0854
PF3D7_0509300	conserved Plasmodium protein%2C unknown function	0.674	-0.0726139	6.21173	1.32	0.297815	0.996433	0.178157	6.21173	1.29	0.274	0.545431	38.2689	56.1432	91.4209	10	86.9268	68.5712	65.4352	41.8347	62.5185	25.1489	18.8802	90.0516	153.218	108.651	128.383
PF3D7_0103600	ATP-dependent RNA helicase%2C putative	0.109	-0.561081	5.20261	0.662	0.530271	0.996433	-0.208061	5.20261	1.29	0.275	0.545431	9.84862	28.8778	23.0345	35	13.7325	51.037	12.4184	63.8433	14.6727	27.6638	83.2445	41.0915	62.5699	13.0998	13.0805
PF3D7_1457000	signal peptide peptidase	0.0333	-0.287804	8.21003	0.386	0.686537	0.996433	-0.12981	8.21003	1.28	0.275	0.545431	158.141	258.141	230.824	342	146.663	570.174	206.933	180.617	309.722	171.013	450.55	264.41	524.362	125.604	238.84
PF3D7_0516400	phosducin-like protein%2C putative	0.394	0.454666	4.53208	0.363	0.701314	0.996433	-0.181627	4.53208	1.29	0.275	0.545431	21.9484	16.711	21.7593	38	7.00358	33.8159	13.7318	21.2811	5.10355	9.64043	27.4621	41.8409	7.41147	7.32046	29.6734
PF3D7_1120400	alpha/beta hydrolase fold domain containing protein%2C putative	-0.173	0.142518	8.62201	0.199	0.821372	0.996433	0.156371	8.62201	1.28	0.275	0.545431	429.119	454.863	245.728	224	646.252	173.15	442.404	381.241	365.542	401.964	298.65	494.472	41.6183	397.231	409.371
PF3D7_1409100	aldo-keto reductase%2C putative	-0.472	-1.82592	4.68149	4.62	0.0274496	0.837451	-0.184277	4.68149	1.28	0.275	0.54558	7.31612	9.96798	10.521	8	9.20079	49.0018	20.7769	25.8284	8.61225	48.2021	64.3643	21.8572	28.6482	9.2469	7.38806
PF3D7_1450000	serine/threonine protein kinase%2C putative	0.0951	0.0528735	7.59795	0.0459	0.955265	0.999886	0.105106	7.59795	1.28	0.275	0.54558	174.18	209.035	161.162	146	207.086	110.685	249.561	156.425	206.056	106.464	150.183	183.725	137.255	279.719	181.674
PF3D7_1244900	conserved Plasmodium protein%2C unknown function	0.483	-0.237246	4.14432	1.36	0.286618	0.996433	-0.149916	4.14432	1.28	0.276	0.545963	12.0997	15.5383	18.0929	2	11.9473	14.8728	13.7318	12.7323	15.9486	7.12553	26.6039	21.1078	32.3539	6.54989	15.6239
PF3D7_1357800	T-complex protein 1 subunit delta	0.0298	-0.145454	9.55587	0.739	0.494177	0.996433	-0.0507644	9.55587	1.28	0.277	0.546806	691.092	712.271	986.022	540	450.839	902.385	782.595	773.214	480.372	598.964	647.934	909.884	1011.52	544.411	799.243
PF3D7_1308900	mRNA-decapping enzyme 2%2C putative	0.611	-0.402857	7.30475	1.73	0.21059	0.977789	-0.195013	7.30475	1.27	0.277	0.546821	64.1568	166.964	205.637	93	16.6163	285.087	85.9732	114.591	69.8549	116.104	144.176	184.1	572.964	55.0961	165.202
PF3D7_0527900	ATP-dependent RNA helicase DDX41%2C putative	-0.139	0.0226452	8.3635	0.385	0.687031	0.996433	0.0652655	8.3635	1.27	0.277	0.546821	391.694	333.927	416.136	213	276.436	298.081	344.848	338.679	290.584	245.202	161.34	319.989	336.794	305.918	394.474
PF3D7_1252300	conserved Plasmodium protein%2C unknown function	0.13	-0.428676	8.09141	0.125	0.883287	0.996433	-0.3851	8.09141	1.27	0.277	0.546821	331.758	102.905	33.157	228	131.695	235.929	42.509	30.3756	632.522	18.0234	1366.24	61.8246	171.889	144.868	23.1331
PF3D7_1318700	conserved Plasmodium protein%2C unknown function	0.302	0.606129	4.78918	0.258	0.776244	0.996433	0.281517	4.78918	1.27	0.277	0.546927	41.927	19.7894	22.9548	5	49.4371	1.56555	28.6577	5.4567	51.6735	1.6766	6.00733	28.1021	17.816	41.9963	31.8534
PF3D7_1206700	eukaryotic translation initiation factor 5%2C putative	0.171	-0.190033	8.62459	1.23	0.320731	0.996433	-0.0753211	8.62459	1.27	0.278	0.547198	344.702	470.987	427.773	254	186.488	455.419	343.057	387.971	210.203	380.587	457.415	354.336	652.78	316.706	387.692
PF3D7_1200700	acyl-CoA synthetase	-0.399	0.189559	11.7025	1.15	0.344296	0.996433	0.1276	11.7025	1.27	0.278	0.547198	4769.55	3894.11	3228.98	2918	3257.35	1731.35	2868.52	3046.11	3017.48	4847.04	2269.06	2515.08	1463.62	4159.18	1472.16
PF3D7_1006200	DNA/RNA-binding protein Alba 3	-0.125	0.150385	10.3867	0.408	0.672027	0.996433	0.0972838	10.3867	1.27	0.278	0.54759	1517.25	1069.21	987.218	1763	1361.03	1091.19	1099.86	1116.44	1472.38	1130.03	1282.99	1041.4	836.926	1482.59	983.46
PF3D7_1001400	exported lipase 1	-0.104	0.401429	9.13004	2.83	0.091063	0.936979	0.0725541	9.13004	1.26	0.279	0.5477	717.543	794.8	496.638	528	632.108	441.799	474.286	439.81	532.364	419.987	393.909	495.097	342.923	540.944	531.214
PF3D7_0818300	dynactin subunit 6%2C putative	0.148	-0.656157	4.22474	0.714	0.505632	0.996433	0.248026	4.22474	1.26	0.279	0.5477	5.90917	6.88964	17.6147	3	24.1692	10.8023	37.6133	4.18347	21.0522	3.77234	2.57457	21.4825	36.9148	21.5761	21.3164
PF3D7_1349300	tyrosine kinase-like protein	-0.216	0.0198212	7.38137	0.619	0.551642	0.996433	0.0772824	7.38137	1.26	0.279	0.5477	169.396	215.484	214.484	114	121.533	142.935	181.857	143.875	176.392	126.583	84.9608	139.386	192.841	110.577	222.126
PF3D7_0110900	adenylate kinase-like protein 1	0.291	0.131416	5.69474	0.232	0.795576	0.996433	-0.13814	5.69474	1.26	0.279	0.5477	41.927	46.0286	52.6048	54	31.7221	82.8178	30.9265	46.9276	13.0779	38.5617	46.3423	111.784	63.8527	15.7968	50.5053
PF3D7_1446200	M17 leucyl aminopeptidase	0.0793	-0.275626	8.96038	0.178	0.839014	0.996433	-0.200932	8.96038	1.26	0.279	0.5477	221.735	277.051	489.624	765	76.2155	1468.8	196.903	349.774	154.701	401.545	705.432	449.758	989.147	207.285	397.139
PF3D7_0611400	SWIB/MDM2 domain-containing protein	-0.209	-0.110084	6.43921	0.268	0.768778	0.996433	-0.0894763	6.43921	1.26	0.28	0.548009	79.9146	112.726	94.2902	49	70.4478	101.448	113.556	80.7591	37.3197	85.0872	92.6846	102.167	62.2849	50.0874	81.9954
PF3D7_1127800	conserved Plasmodium protein%2C unknown function	-0.309	-0.205083	8.16882	0.767	0.481679	0.996433	-0.0803712	8.16882	1.26	0.28	0.548211	238.055	353.277	333.722	166	244.851	323.287	387.715	308.849	189.469	256.938	308.09	412.914	157.779	127.145	296.007
PF3D7_0601000	exported protein family 4	0.45	-0.0372717	6.81458	0.301	0.744215	0.996433	-0.244717	6.81458	1.26	0.28	0.548292	168.271	91.9107	233.454	47	0.961276	90.1759	70.9279	103.859	144.813	19.7	187.085	100.543	111.742	63.9577	177.192
PF3D7_0424500	serine/threonine protein kinase%2C FIKK family	0.0424	0.398692	9.19578	1.28	0.306308	0.996433	0.0901614	9.19578	1.25	0.281	0.549663	681.243	814.15	607.825	418	727.961	324.696	610.768	435.444	591.693	381.006	441.11	496.845	407.774	716.635	482.767
PF3D7_1344800	aspartate carbamoyltransferase	0.245	-0.195069	6.11305	0.139	0.871525	0.996433	-0.282722	6.11305	1.25	0.282	0.550367	40.5201	18.6167	105.688	82	8.51416	170.645	3.70163	33.104	71.4498	29.3404	129.587	44.0891	188.565	14.2556	32.3379
PF3D7_0627300	E3 ubiquitin-protein ligase RNF5%2C putative	-0.24	0.083461	8.61873	1.55	0.243915	0.995143	0.0607003	8.61873	1.24	0.282	0.551178	380.157	465.857	468.582	310	408.405	365.087	413.627	363.052	421.043	254.423	296.076	340.473	269.094	334.43	417.607
PF3D7_1324300	conserved Plasmodium membrane protein%2C unknown function	0.272	-0.21491	8.26895	0.768	0.481599	0.996433	0.134341	8.26895	1.24	0.283	0.552492	274.917	262.099	432.635	61	218.484	158.747	266.636	200.443	480.372	218.796	203.391	312.246	501.272	383.361	381.151
PF3D7_1038000	antigen UB05	-0.0724	0.120592	10.7182	0.172	0.844009	0.996433	0.103748	10.7182	1.23	0.285	0.555549	1812.43	1484.35	1116.9	1873	1967.73	991.308	1543.7	1651.56	1721.81	1527.8	1946.38	1301.06	831.795	1750.36	1416.93
PF3D7_1001900	Plasmodium exported protein (hyp16)%2C unknown function	-0.106	0.477978	8.27071	3.27	0.0662438	0.904886	0.0788577	8.27071	1.23	0.285	0.556248	342.451	402.677	359.227	333	371.877	277.103	299.593	283.93	180.857	215.023	174.213	302.254	144.096	325.953	293.706
PF3D7_0513600	deoxyribodipyrimidine photo-lyase%2C putative	1.67	-1.19966	5.81786	2.11	0.156395	0.97209	-0.460186	5.81786	1.23	0.286	0.556373	16.3206	2.19882	7.25309	25	1.92255	55.264	0.358222	8.54882	59.6478	0.838298	326.112	4.62123	236.74	13.0998	2.05897
PF3D7_1032000	ribosome maturation factor RimM%2C putative	1.21	0.508826	4.17462	1.76	0.2059	0.977789	0.220012	4.17462	1.22	0.286	0.556581	15.195	8.35552	30.0485	2	12.9086	1.409	15.6424	4.54725	17.8624	4.61064	12.8729	9.36737	36.7723	19.6497	40.6949
PF3D7_0403800	alpha/beta hydrolase%2C putative	-0.0723	0.266297	7.91804	0.978	0.398956	0.996433	0.0818728	7.91804	1.22	0.286	0.556581	317.97	265.324	203.326	179	311.316	146.536	228.307	238.276	240.186	170.174	169.063	248.672	180.726	243.502	202.021
PF3D7_0416000	RNA-binding protein%2C putative	0.108	-0.833391	6.53244	0.505	0.613484	0.996433	-0.365345	6.53244	1.22	0.286	0.556706	29.2645	9.52822	108.637	87	4.25708	305.596	10.0302	72.0284	92.5019	30.5979	101.266	116.53	355.608	8.86161	16.9562
PF3D7_1463500	fam-a protein	0.244	0.655448	7.75285	2.36	0.129047	0.97209	0.0990148	7.75285	1.22	0.287	0.55693	285.61	239.671	340.258	143	273.826	194.285	181.38	145.148	124.399	122.392	77.2371	225.191	138.823	288.966	261.247
PF3D7_1140800	conserved Plasmodium protein%2C unknown function	0.297	0.261282	7.48931	0.571	0.576817	0.996433	0.0994847	7.48931	1.22	0.287	0.556946	185.154	224.28	227.795	80	175.502	111.937	194.753	115.136	162.995	111.074	96.1173	171.485	209.089	251.978	203.232
PF3D7_0716800	eukaryotic translation initiation factor 3 subunit I%2C putative	-0.182	0.00412261	9.82932	0.835	0.453383	0.996433	0.0517083	9.82932	1.22	0.287	0.55756	912.264	922.039	955.894	947	705.989	817.219	1006.36	928.548	657.083	863.866	741.476	843.313	829.8	650.365	1025.85
PF3D7_0926300	protein kinase%2C putative	0.196	-0.368733	5.55184	0.374	0.693947	0.996433	0.210012	5.55184	1.22	0.288	0.557575	37.1434	19.0564	47.6632	5	61.9337	24.8923	51.2257	16.1882	97.9244	9.22128	34.3276	31.3495	95.779	26.9701	79.4519
PF3D7_1129400	rRNA (cytosine-C(5))-methyltransferase%2C putative	-0.143	-0.478422	8.42212	0.772	0.479858	0.996433	-0.123449	8.42212	1.21	0.288	0.558046	195.003	388.751	303.913	326	106.564	626.534	316.071	381.423	103.666	385.617	386.186	443.264	486.022	120.21	364.68
PF3D7_1317700	conserved Plasmodium protein%2C unknown function	-0.0282	0.641256	4.82722	1.95	0.177367	0.97209	-0.124278	4.82722	1.21	0.289	0.558204	42.2084	37.3799	44.3953	15	30.3489	30.5283	24.9561	28.1929	8.93122	12.9936	13.731	42.3405	11.8299	15.4115	25.3132
PF3D7_0514200	conserved Plasmodium protein%2C unknown function	0.142	-0.192067	5.68822	0.203	0.818825	0.996433	-0.177654	5.68822	1.21	0.289	0.558204	29.5459	38.6992	74.3641	51	13.0459	88.9234	33.1952	53.8394	19.7763	38.5617	47.2005	74.814	120.864	8.86161	38.2726
PF3D7_1114900	conserved Plasmodium protein%2C unknown function	0.547	0.254536	3.68982	0.293	0.750057	0.996433	0.242981	3.68982	1.21	0.289	0.55824	9.56724	7.18281	9.166	11	11.81	3.28766	12.2989	0.909449	21.3711	0.419149	5.14914	12.6147	12.9701	21.9614	9.44703
PF3D7_0719300	actin-related protein%2C putative	-0.335	-0.212911	7.70561	0.578	0.573348	0.996433	-0.10202	7.70561	1.21	0.289	0.558345	115.088	308.861	266.77	109	173.579	340.508	205.261	174.978	169.693	181.072	166.489	297.258	280.781	61.2607	157.814
PF3D7_1229500	T-complex protein 1 subunit gamma	-0.239	-0.139613	9.33427	0.626	0.548158	0.996433	-0.0675234	9.33427	1.21	0.29	0.55896	615.68	812.831	800.789	393	473.36	755.692	813.402	685.543	338.748	621.598	509.765	882.531	650.072	282.801	690.965
PF3D7_0705700	40S ribosomal protein S29%2C putative	-0.0715	0.13821	8.39813	0.509	0.611192	0.996433	-0.0658665	8.39813	1.2	0.29	0.559352	308.684	356.209	323.759	325	357.732	532.445	287.055	331.221	221.367	181.911	315.814	381.314	316.841	223.852	311.146
PF3D7_0422200	erythrocyte membrane-associated antigen	0.156	-0.0851237	9.6391	0.102	0.903284	0.996433	-0.187336	9.6391	1.2	0.29	0.559352	641.286	745.4	1684.95	618	95.3037	1268.72	725.757	886.713	187.875	637.526	342.418	1557.61	1519.78	265.463	837.031
PF3D7_0222200	exported protein family 3	1.85	1.94818	4.74234	1.28	0.307134	0.996433	0.487112	4.74234	1.2	0.29	0.559563	0.562779	17.444	102.898	1	60.6977	0.626221	0.358222	32.3764	2.55178	0.838298	0	63.823	37.77	1.92644	58.8623
PF3D7_0605300	serine/threonine protein kinase	1.13	-0.102218	4.41492	1.52	0.251697	0.995833	0.27368	4.41492	1.2	0.291	0.56064	6.19056	6.88964	12.1948	7	33.0954	4.38355	26.5084	1.8189	27.1126	0	25.7457	13.1143	53.4481	29.6671	22.2853
PF3D7_1333600	U3 small nucleolar RNA-associated protein 4%2C putative	0.000696	-0.277894	8.17624	1.58	0.23852	0.995143	0.05741	8.17624	1.19	0.292	0.561172	223.423	268.989	314.354	164	236.062	277.416	344.012	264.286	222.324	271.189	184.511	357.084	426.587	250.437	307.634
PF3D7_1247900	U3 small nucleolar RNA-associated protein 11%2C putative	0.0585	0.353913	7.86569	1.3	0.30248	0.996433	0.0766288	7.86569	1.19	0.292	0.561172	262.255	303.144	284.863	138	284.675	151.232	234.038	177.343	238.272	135.385	140.743	246.174	235.029	223.081	223.459
PF3D7_1134100	protein disulfide isomerase	0.287	0.33107	5.88502	0.551	0.587804	0.996433	-0.10823	5.88502	1.19	0.292	0.561172	84.4168	41.3378	129.121	36	24.8559	57.6123	47.2853	48.9284	32.8541	37.3043	57.4988	61.0752	58.5791	50.8579	61.2846
PF3D7_1248100	methyltransferase%2C putative	0.0982	-0.118958	6.42112	0.284	0.756791	0.996433	-0.0898502	6.42112	1.19	0.292	0.561172	65.0009	107.009	119.317	38	53.6941	125.401	80.9581	73.4835	41.7853	68.7404	84.1026	90.801	112.17	51.6285	105.855
PF3D7_0405500	conserved Plasmodium protein%2C unknown function	-0.0891	0.255566	5.79906	0.454	0.643641	0.996433	-0.119802	5.79906	1.19	0.293	0.56231	52.057	72.7077	88.2327	41	42.8455	75.7728	48.5988	71.4827	14.3537	34.3702	38.6186	83.8067	42.4734	19.2644	61.0423
PF3D7_0202500	early transcribed membrane protein 2	0.0791	0.138603	12.249	0.0528	0.94875	0.99848	0.132773	12.249	1.19	0.293	0.56231	4288.09	3203.24	2589.19	8097	4680.87	4118.03	3531.95	4198.2	4400.22	4396.45	5567.08	3498.4	2946.63	6783.76	3032.62
PF3D7_0309200	serine/threonine protein kinase%2C putative	1.24	-1.44316	5.58436	4.85	0.0238999	0.822544	-0.287018	5.58436	1.19	0.294	0.56231	12.6625	4.69082	27.9762	13	4.39441	83.444	26.389	23.2819	16.9055	25.5681	78.9535	20.858	332.946	5.00874	18.6518
PF3D7_0113300	Plasmodium exported protein (hyp1)%2C unknown function	-0.304	0.153234	10.4947	0.7	0.512195	0.996433	0.118891	10.4947	1.18	0.294	0.56231	1914.85	1614.23	1195.09	1204	1646.12	875.457	1480.17	1371.63	1482.9	1419.66	981.77	1460.68	263.962	1524.58	1454.96
PF3D7_1472000	pre-mRNA-splicing factor ISY1%2C putative	-0.154	0.351814	6.82976	2.18	0.148065	0.97209	-0.0778993	6.82976	1.18	0.294	0.562534	150.262	183.528	167.618	62	100.385	125.088	115.586	102.404	80.062	63.7106	78.9535	118.154	78.8182	62.0313	128.988
PF3D7_0619200	conserved Plasmodium protein%2C unknown function	-0.331	-0.296802	7.98058	0.59	0.566625	0.996433	-0.1123	7.98058	1.18	0.294	0.562608	230.739	326.598	450.011	61	142.544	231.389	485.032	240.822	199.996	173.109	162.198	289.139	276.79	144.098	263.669
PF3D7_1009800	conserved Plasmodium membrane protein%2C unknown function	0.0969	0.188983	8.52486	0.346	0.712984	0.996433	0.0712335	8.52486	1.18	0.295	0.562608	361.585	467.323	384.334	258	377.782	261.134	345.565	265.741	384.361	272.866	330.403	343.345	307.149	421.89	338.397
PF3D7_0205400	PCI domain-containing protein%2C putative	-0.0821	-0.12292	6.58187	0.0824	0.921339	0.996433	0.0921724	6.58187	1.18	0.295	0.562608	84.6982	106.423	92.457	68	73.469	87.0447	81.4358	80.5772	51.6735	140.834	86.6772	105.289	53.7332	86.3044	115.787
PF3D7_0916200	conserved Plasmodium protein%2C unknown function	0.992	-1.12766	4.26214	4.01	0.0403489	0.879752	-0.243873	4.26214	1.18	0.295	0.562947	8.16029	5.57034	12.5933	3	3.43313	16.1252	7.16444	11.6409	19.1383	7.96383	52.3496	8.24328	78.9607	1.15586	12.8383
PF3D7_0408000	conserved Plasmodium protein%2C unknown function	-0.0424	0.436825	4.44498	0.9	0.427683	0.996433	0.120447	4.44498	1.18	0.295	0.562947	28.1389	20.2291	27.6574	8	30.3489	12.5244	15.0453	16.1882	16.5866	19.2809	14.5892	21.8572	7.83906	15.7968	24.102
PF3D7_0628100	HECT-domain (ubiquitin-transferase)%2C putative	1.57	0.419188	5.41129	2.17	0.149253	0.97209	0.254262	5.41129	1.18	0.296	0.562947	26.732	6.74305	16.8176	56	34.194	2.50488	35.1057	7.45748	47.2079	9.22128	85.819	14.4882	34.4919	110.577	45.9029
PF3D7_0416700	CDGSH iron-sulfur domain-containing protein%2C putative	0.0759	0.205361	4.99537	0.148	0.863539	0.996433	-0.120171	4.99537	1.17	0.296	0.562947	36.0178	22.5746	42.0839	37	14.4191	35.6946	18.6275	34.9228	17.8624	20.1192	32.6112	52.9568	18.9563	16.1821	27.7355
PF3D7_0805500	conserved Plasmodium protein%2C unknown function	0.318	0.286318	7.45793	1	0.39022	0.996433	0.078	7.45793	1.17	0.297	0.564078	159.548	219.735	203.645	149	137.463	184.579	132.303	126.413	134.606	99.3383	81.5281	189.845	227.333	179.929	266.334
PF3D7_1336400	RanBPM and CLTH-like protein%2C putative	0.392	-0.0352954	6.18878	0.25	0.781842	0.996433	0.217649	6.18878	1.17	0.297	0.564078	87.2307	51.7456	36.8234	8	99.6981	19.726	54.2109	36.5599	156.296	17.1851	43.7677	80.3096	66.2757	141.015	68.1882
PF3D7_1349100	nucleoside diphosphate hydrolase%2C putative	0.535	0.0907171	4.32246	0.501	0.615929	0.996433	0.184446	4.32246	1.17	0.297	0.564104	16.0392	18.9099	12.7527	4	24.0319	3.75733	24.7173	12.3685	20.7332	5.86809	11.1565	26.1037	8.5517	31.5936	31.0056
PF3D7_1329400	AMP deaminase%2C putative	-0.593	-0.155881	5.86843	0.439	0.652784	0.996433	0.197046	5.86843	1.17	0.297	0.564104	26.732	36.7936	79.1464	115	20.0495	109.589	30.8071	70.0276	8.61225	70.8362	19.7384	52.0826	33.6367	19.2644	111.427
PF3D7_0218300	rRNA methyltransferase%2C putative	0.638	0.933492	4.41257	2.05	0.163781	0.97209	0.140766	4.41257	1.17	0.297	0.564413	14.0695	25.0665	31.1644	12	36.5285	12.9941	12.1795	9.64016	15.6296	6.28723	15.4474	28.227	5.55861	20.0349	28.22
PF3D7_1417300	cysteine protease ATG4%2C putative	0.62	0.00204083	5.00654	0.832	0.454574	0.996433	0.191623	5.00654	1.16	0.298	0.564413	12.6625	18.0303	45.9894	10	40.2363	9.08021	49.0764	17.8252	31.5782	3.77234	19.7384	50.7087	34.9194	37.7582	52.2009
PF3D7_0818900	heat shock protein 70	-0.0866	0.138769	12.886	0.192	0.827265	0.996433	0.112402	12.886	1.16	0.298	0.564413	7757.9	6165.78	5219.2	10614	7539.56	5915.29	6272.94	6839.06	7160.29	7193.85	7817.26	5207.38	4977.23	8713.28	5444.76
PF3D7_1348200	step II splicing factor%2C putative	-0.173	0.149215	6.2387	0.503	0.614718	0.996433	-0.0994754	6.2387	1.16	0.298	0.564531	77.9448	123.427	102.022	32	66.3281	78.2776	87.0479	86.7615	50.0786	39.4	64.3643	88.5528	40.478	41.2258	85.8711
PF3D7_0219200	40S ribosomal protein S30	-0.101	0.48848	8.11979	4.11	0.0378689	0.879752	-0.0695155	8.11979	1.16	0.299	0.565192	274.355	423.493	339.939	258	339.056	361.799	256.009	285.203	165.866	109.817	211.973	276.15	246.004	148.336	267.545
PF3D7_1030700	RNA methyltransferase%2C putative	-0.106	0.485731	6.5129	1.85	0.190807	0.972646	-0.104211	6.5129	1.16	0.299	0.565192	91.4515	118.883	148.409	65	111.92	116.477	85.4956	89.8536	38.2767	51.1362	48.9168	160.369	77.3929	31.2083	72.3061
PF3D7_1122800	calcium-dependent protein kinase 6	0.158	0.00885536	7.11959	0.0333	0.967295	0.999886	-0.240311	7.11959	1.16	0.299	0.565192	70.3473	112.58	304.789	141	17.5776	330.958	109.377	120.775	18.5004	92.6319	78.9535	103.915	428.155	32.3641	103.917
PF3D7_0711100	conserved Plasmodium membrane protein%2C unknown function	-0.00539	0.624839	5.56878	1.85	0.190881	0.972646	0.121743	5.56878	1.16	0.299	0.565253	59.3731	59.8079	67.4299	32	63.0323	32.4069	38.8074	27.8291	54.5442	17.1851	22.3129	34.0972	29.5034	55.4814	43.7228
PF3D7_1032900	RNA polymerase II-associated protein 1%2C putative	-0.274	-0.0642906	7.83095	0.519	0.605447	0.996433	0.0837955	7.83095	1.16	0.299	0.565253	218.639	290.098	228.831	126	240.044	162.818	304.369	218.268	177.667	233.466	169.063	247.298	104.188	162.591	309.209
PF3D7_0931000	elongation factor Tu%2C putative	1.14	0.180187	5.45281	3.73	0.0486122	0.890776	0.1423	5.45281	1.15	0.3	0.565814	24.1995	30.0505	44.2359	32	24.0319	22.8571	21.8515	20.7354	39.5525	22.634	76.3789	11.1159	70.2665	52.7844	92.8958
PF3D7_1326100	WD repeat-containing protein%2C putative	0.456	-0.340423	5.36194	0.526	0.601327	0.996433	-0.262376	5.36194	1.15	0.3	0.565814	15.4764	8.06234	54.996	46	3.84511	113.346	16.12	23.8276	9.56916	25.9872	39.4768	53.7062	141.103	6.93517	24.5865
PF3D7_1411800	conserved Plasmodium protein%2C unknown function	-0.0894	0.206743	6.79417	0.244	0.786484	0.996433	0.133209	6.79417	1.15	0.3	0.565814	106.084	183.675	89.0297	30	164.79	47.2797	127.049	108.952	84.5276	108.14	60.0733	160.994	49.8849	83.9927	140.131
PF3D7_0510100	conserved Plasmodium protein%2C unknown function	2.24	0.427113	5.2259	6.62	0.0087744	0.748816	-0.197868	5.2259	1.15	0.301	0.56591	27.0134	9.96798	25.9836	16	11.81	9.54987	9.67199	11.8228	10.2071	17.1851	193.951	15.7372	81.3837	11.1733	45.0551
PF3D7_0935000	U2 small nuclear ribonucleoprotein B''%2C putative	-0.0889	0.240489	8.64858	0.981	0.397931	0.996433	0.0732474	8.64858	1.15	0.301	0.56591	454.162	387.579	347.989	389	522.522	348.336	361.207	375.784	314.188	329.032	362.156	369.949	219.779	406.864	343.605
PF3D7_0713500	conserved Plasmodium protein%2C unknown function	0.514	0.43255	6.60074	0.685	0.519432	0.996433	0.145076	6.60074	1.15	0.301	0.56591	86.3865	140.431	111.905	18	129.223	51.1936	94.9288	32.9221	99.8383	54.4894	48.9168	132.642	85.0894	136.392	127.535
PF3D7_1349800	nucleolar preribosomal associated cytoplasmic ATPase%2C putative	0.0751	0.183663	6.03846	0.144	0.866806	0.996433	0.105708	6.03846	1.15	0.301	0.56591	49.8059	88.246	76.0379	38	72.7823	43.992	70.6891	55.6583	42.7423	56.5851	42.0513	96.4214	27.6505	58.949	86.7189
PF3D7_0823300	histone acetyltransferase GCN5	0.172	-0.434303	8.35791	4.56	0.0284999	0.837451	0.0610082	8.35791	1.15	0.302	0.56591	231.021	299.333	236.403	169	257.897	310.293	332.669	272.835	300.791	315.619	398.2	282.894	383.686	351.767	428.75
PF3D7_0505000	conserved Plasmodium membrane protein%2C unknown function	0.207	-0.632111	7.25062	2.22	0.143636	0.97209	-0.133987	7.25062	1.15	0.302	0.56591	101.019	80.3302	191.848	91	44.9053	198.669	168.842	163.155	67.6221	140.834	139.027	228.564	433.144	54.3255	118.33
PF3D7_0615000	conserved Plasmodium protein%2C unknown function	-0.365	-0.153202	6.68005	0.556	0.584773	0.996433	-0.106212	6.68005	1.14	0.302	0.566605	76.8193	131.343	122.585	38	113.843	144.031	162.872	128.778	43.3802	61.6149	79.8117	138.637	71.5492	50.0874	97.9827
PF3D7_0727900	conserved Plasmodium protein%2C unknown function	-0.216	-0.130545	8.47782	0.51	0.610325	0.996433	0.0679441	8.47782	1.14	0.302	0.566605	326.693	465.417	348.467	196	330.404	243.443	407.895	392.154	314.188	366.336	214.548	416.161	437.562	239.649	348.329
PF3D7_0420000	zinc finger protein%2C putative	-0.32	-0.550138	10.2689	1.72	0.212939	0.977789	0.0918956	10.2689	1.14	0.303	0.566639	903.26	1332.05	979.247	378	1242.93	767.278	1649.49	1170.1	1565.52	1484.21	1091.62	1223.88	1310.55	1084.58	1013.5
PF3D7_1355800	splicing factor 3B subunit 5%2C putative	-0.0986	0.37693	5.77878	0.741	0.493586	0.996433	0.128397	5.77878	1.14	0.303	0.566851	58.8104	66.551	60.9738	28	86.9268	40.0782	60.6589	44.0173	48.4838	25.5681	30.0367	41.9658	19.2413	72.0488	54.381
PF3D7_1334700	MSP7-like protein	-0.292	-0.141066	10.1488	0.336	0.720197	0.996433	0.108607	10.1488	1.14	0.303	0.566851	1443.81	1197.48	704.985	1036	764.352	753.501	1060.1	1305.61	1302.68	1169.01	778.379	1156.43	352.758	1187.07	1451.45
PF3D7_1368200	ABC transporter E family member 1%2C putative	0.581	-0.102988	8.43068	1.89	0.185561	0.97209	-0.124797	8.43068	1.13	0.304	0.568518	294.333	251.252	560.242	249	61.5217	506.769	277.264	218.995	214.349	196.581	296.934	338.099	846.048	277.407	460.361
PF3D7_1327200	ribonuclease P protein subunit RPR2%2C putative	-0.515	-0.128825	5.46383	0.793	0.470795	0.996433	-0.128853	5.46383	1.13	0.305	0.569566	28.4203	62.1533	56.0321	29	35.1552	69.8237	46.6882	54.3851	13.7158	41.4958	30.0367	70.9422	31.9263	9.63219	33.7913
PF3D7_1220100	pre-mRNA-processing factor 17%2C putative	0.229	0.00322628	7.46786	0.552	0.5872	0.996433	-0.0785298	7.46786	1.13	0.305	0.569965	180.652	183.382	266.691	86	108.899	188.649	196.903	156.971	78.7861	141.253	136.452	234.934	291.756	109.807	204.322
PF3D7_1406300	glycerophosphodiester phosphodiesterase	-0.0649	-0.13997	7.13613	0.0616	0.940495	0.99717	-0.121141	7.13613	1.12	0.306	0.570549	136.474	133.835	215.361	101	63.4442	250.332	57.4349	133.325	77.1913	142.511	155.332	96.1716	274.367	59.3343	113.122
PF3D7_1014400	MO15-related protein kinase	0.232	0.308529	4.96697	0.262	0.772803	0.996433	-0.135355	4.96697	1.12	0.306	0.57095	25.6064	45.7355	51.9672	17	17.9896	45.0879	26.1502	25.8284	5.7415	20.1192	18.022	47.2115	35.9171	11.1733	39.9682
PF3D7_1332700	ATP-dependent RNA helicase DBP8%2C putative	0.0534	0.118141	8.39416	0.191	0.827799	0.996433	0.0582389	8.39416	1.12	0.307	0.571742	371.997	388.458	388.877	209	306.51	302.152	293.622	283.566	310.36	254.004	242.868	326.984	298.739	369.876	378.123
PF3D7_1365000	conserved Plasmodium protein%2C unknown function	0.176	-0.160261	6.77573	0.593	0.565376	0.996433	-0.0947351	6.77573	1.12	0.307	0.571902	74.2868	135.887	128.005	44	82.9444	161.878	126.811	108.77	43.0612	68.7404	90.9682	143.258	159.062	60.4901	150.305
PF3D7_1335600	conserved Plasmodium protein%2C unknown function	0.297	0.1287	5.14103	0.287	0.754748	0.996433	-0.128482	5.14103	1.12	0.307	0.571902	27.2948	47.6411	56.7495	14	19.3629	36.3208	37.1357	26.7378	19.1383	19.7	18.022	54.2058	67.986	15.7968	33.0646
PF3D7_1353200	membrane associated histidine-rich protein	-0.0104	0.426634	10.0108	0.432	0.657336	0.996433	-0.172026	10.0108	1.12	0.308	0.571978	753.279	881.434	1054.41	2444	214.09	2505.67	641.098	508.382	554.055	478.249	826.437	1092.86	1166.31	768.648	643.851
PF3D7_0921000	ubiquitin-conjugating enzyme E2%2C putative	0.119	0.146709	7.22063	0.0603	0.941694	0.99717	-0.13554	7.22063	1.11	0.308	0.571978	155.89	168.576	202.608	149	63.1696	267.396	61.9724	194.986	34.768	103.53	101.266	240.929	176.878	47.0051	199.478
PF3D7_1124700	GrpE protein homolog%2C mitochondrial%2C putative	0.462	-0.427137	6.13598	1.07	0.368867	0.996433	-0.195283	6.13598	1.11	0.309	0.573257	26.4506	21.8416	84.5663	70	15.6551	173.62	29.4936	41.8347	44.6561	33.5319	85.819	92.9243	205.383	16.9526	66.2503
PF3D7_0532100	early transcribed membrane protein 5	-0.0201	0.179895	11.8013	0.124	0.884084	0.996433	0.131562	11.8013	1.11	0.309	0.573257	3221.91	2537.59	1845.47	6847	2853.75	2561.87	2699.56	3308.21	2612.7	4224.6	4575.87	2075.56	2014.64	3758.48	2689.62
PF3D7_1135800	conserved Plasmodium protein%2C unknown function	-0.0577	0.163624	3.99542	0.118	0.889222	0.996433	-0.149214	3.99542	1.11	0.309	0.573257	19.6972	15.5383	16.4191	13	8.10219	19.726	16.9558	15.8244	3.18972	8.80213	4.29095	19.609	23.9448	3.85287	14.2917
PF3D7_0830600	Plasmodium exported protein (PHISTc)%2C unknown function	-0.0856	0.176273	10.6766	0.395	0.680279	0.996433	0.0893924	10.6766	1.1	0.31	0.574596	1824.53	2303.92	1451.18	1064	1819.42	960.467	1872.54	1494.41	1314.8	1541.21	1296.73	1646.53	695.681	1711.06	1852.34
PF3D7_1033000	conserved Plasmodium protein%2C unknown function	-0.851	-0.57049	7.0425	1.72	0.212311	0.977789	0.136844	7.0425	1.1	0.311	0.575234	83.5726	118.736	72.8497	125	140.484	100.195	179.469	196.987	111.959	197.838	105.557	147.879	14.8229	53.1697	144.854
PF3D7_1353500	RNA polymerase II transcription factor B subunit 4%2C putative	0.172	0.209234	3.88392	0.179	0.838263	0.996433	-0.115845	3.88392	1.1	0.311	0.575811	9.28585	13.6327	19.3681	14	7.27823	17.0645	11.1049	12.7323	5.7415	7.54468	11.1565	20.4833	17.531	5.39402	11.8693
PF3D7_0722600	U3 small nucleolar RNA-associated protein 7%2C putative	-0.0185	0.0146919	9.36781	0.0145	0.985634	0.999886	0.0595456	9.36781	1.1	0.311	0.575811	690.248	677.676	722.36	437	637.601	504.265	723.25	586.777	738.102	407.413	526.929	630.861	633.111	630.33	749.464
PF3D7_1358100	Sas10 domain-containing protein%2C putative	0.0219	-0.800547	7.99144	2.89	0.0871383	0.936979	-0.122251	7.99144	1.1	0.312	0.576312	163.487	293.616	271.473	46	95.029	257.533	345.206	277.2	173.202	261.13	195.667	312.495	630.403	172.609	198.993
PF3D7_1249300	protein phosphatase PPM4%2C putative	-0.191	-0.0267699	6.3486	0.156	0.856893	0.996433	-0.109185	6.3486	1.1	0.312	0.576312	86.3865	95.4288	99.5507	58	55.8913	101.291	112.243	65.1166	28.0695	79.2192	51.4914	156.872	57.8665	27.3554	85.0233
PF3D7_0419900	phosphatidylinositol 4-kinase%2C putative	0.507	0.00165317	9.64079	1.4	0.278036	0.996433	-0.111641	9.64079	1.09	0.313	0.576874	415.331	887.737	872.922	851	264.076	1085.55	549.99	679.177	335.24	588.066	1053	898.393	1843.6	460.804	761.213
PF3D7_1254700	rifin	0.164	0.475072	7.26405	0.134	0.875618	0.996433	0.250992	7.26405	1.09	0.313	0.576874	213.012	1.1727	62.01	78	483.659	38.9823	175.409	165.156	12.4399	186.521	168.205	119.403	26.3677	139.859	180.22
PF3D7_1009000	diphthine methyl ester synthase%2C putative	0.083	0.255893	7.03513	0.764	0.483046	0.996433	-0.0625439	7.03513	1.09	0.314	0.576874	121.279	145.708	165.865	105	134.167	165.166	107.108	111.68	88.0363	78.3809	133.878	173.359	114.023	79.3692	127.414
PF3D7_0212600	secreted protein with altered thrombospondin repeat domain	0.719	0.712809	3.77179	0.647	0.537633	0.996433	0.23208	3.77179	1.09	0.314	0.576874	3.65806	6.44987	38.9754	4	15.5177	2.66144	8.59732	6.91181	15.6296	1.6766	10.2983	17.4858	3.56321	19.6497	10.6582
PF3D7_0936300	ring-exported protein 3	-0.129	0.146285	12.1784	0.329	0.724836	0.996433	0.0996564	12.1784	1.09	0.314	0.576874	5948.85	4098.01	3289.32	4820	5124.15	3001.32	4346.3	4178.92	4738.65	4315.98	4244.61	3894.08	2302.69	5377.07	3685.92
PF3D7_1015100	CWC16 domain-containing protein%2C putative	0.0569	0.16522	6.32195	0.117	0.890667	0.996433	0.106921	6.32195	1.09	0.314	0.576874	76.8193	111.407	91.5006	24	93.3811	51.3501	87.0479	69.6638	69.5359	54.4894	35.1858	87.6785	97.4894	62.4166	109.004
PF3D7_0621200	pyridoxine biosynthesis protein PDX1	0.0951	-0.0136432	8.56304	0.081	0.922615	0.996433	-0.0857402	8.56304	1.09	0.314	0.576874	365.525	265.911	353.728	402	286.048	475.458	268.189	306.121	342.257	269.094	648.792	306.875	470.629	211.908	303.395
PF3D7_0519400	40S ribosomal protein S24	-0.126	0.18341	9.93779	1.3	0.302457	0.996433	-0.0579067	9.93779	1.08	0.315	0.577918	986.832	1059.83	970.799	1135	894.948	1295.03	829.642	970.564	771.275	578.426	962.89	1008.8	909.046	676.179	771.265
PF3D7_1308800	tyrosine recombinase	2.27	0.467526	5.12384	7.04	0.00704888	0.689066	0.22178	5.12384	1.08	0.315	0.578174	6.47195	25.6529	30.5268	16	8.10219	7.98432	16.0006	12.1866	20.4142	0.419149	32.6112	18.6098	108.036	41.611	139.525
PF3D7_1412800	glycylpeptide N-tetradecanoyltransferase	-0.504	-0.138572	9.93556	1.8	0.200038	0.977789	0.0792195	9.93556	1.08	0.316	0.57965	1143.57	746.866	841.837	1245	694.865	848.373	1102.49	1249.58	551.822	1322.83	673.679	981.575	689.837	558.667	1010.11
PF3D7_1445200	ATP-dependent RNA helicase MAK5%2C putative	0.163	0.263735	8.48951	1.04	0.37744	0.996433	-0.0559867	8.48951	1.07	0.317	0.580089	394.508	528.01	477.827	201	297.584	322.034	363.476	300.482	277.506	207.479	314.098	371.947	399.792	330.962	339.245
PF3D7_1009900	conserved Plasmodium protein%2C unknown function	0.233	0.419401	6.37077	0.745	0.491721	0.996433	0.103687	6.37077	1.07	0.317	0.580089	99.049	101.439	135.338	34	75.9408	54.9509	59.7036	62.2063	73.6826	57.8426	52.3496	71.8165	55.4435	112.119	98.2249
PF3D7_0205700	RNA-binding protein%2C putative	0.0574	-0.143755	8.09962	0.212	0.811208	0.996433	0.0943673	8.09962	1.07	0.317	0.580089	256.627	285.553	302.717	204	138.149	266.457	161.558	229.727	301.11	275.8	145.034	488.352	157.636	235.796	434.442
PF3D7_0216200	conserved Plasmodium protein%2C unknown function	-0.0851	0.0815863	6.41652	0.204	0.81757	0.996433	0.0766151	6.41652	1.07	0.317	0.580089	96.5165	87.513	83.291	72	74.0183	64.3442	94.5705	82.2142	61.8806	73.3511	52.3496	101.417	69.6964	48.9315	126.082
PF3D7_1224600	cytochrome c heme lyase%2C putative	0.203	-0.219642	5.9291	0.17	0.844926	0.996433	-0.238782	5.9291	1.07	0.317	0.580089	18.0089	21.695	63.4446	50	50.8103	233.581	36.7774	16.3701	40.5095	4.61064	50.6332	55.3299	133.264	46.6198	38.757
PF3D7_1336700	conserved Plasmodium protein%2C unknown function	-0.0303	0.0258801	8.88347	0.0202	0.98001	0.999886	0.082722	8.88347	1.07	0.317	0.580089	516.349	437.125	432.237	342	515.931	335.811	425.806	383.969	597.435	352.085	456.557	427.152	315.415	579.087	371.341
PF3D7_0501200	parasite-infected erythrocyte surface protein	0.662	-0.773118	7.76673	0.586	0.56911	0.996433	-0.398821	7.76673	1.07	0.318	0.580089	281.108	15.6849	24.3098	111	60.6977	45.401	27.4637	16.7339	469.846	11.7362	1428.89	21.9821	85.0894	138.318	62.3746
PF3D7_1454000	RNA-binding protein%2C putative	0.194	0.0990962	6.54943	0.259	0.775218	0.996433	-0.0832066	6.54943	1.06	0.319	0.582518	101.582	96.8947	137.809	66	48.8878	109.589	71.4055	69.3	92.5019	45.6872	78.0953	102.042	127.99	85.1485	84.4177
PF3D7_0732500	rifin	0.43	0.675504	6.87782	0.218	0.806459	0.996433	0.266859	6.87782	1.06	0.32	0.584152	184.591	0.879528	54.5975	81	316.397	22.0743	98.6304	101.313	1.59486	181.911	143.318	85.4304	11.8299	134.465	129.352
PF3D7_0507900	conserved Plasmodium protein%2C unknown function	-0.13	-0.115716	6.10291	0.097	0.908108	0.996433	-0.0937194	6.10291	1.06	0.32	0.584152	75.4123	55.2637	79.0667	37	63.3069	103.326	75.8236	90.3992	23.6039	43.5915	56.6406	87.8034	52.593	43.5375	77.0296
PF3D7_0906200	conserved Plasmodium protein%2C unknown function	0.271	0.43548	3.69766	0.472	0.632786	0.996433	-0.13573	3.69766	1.05	0.321	0.58444	15.4764	18.4701	13.6294	3	10.574	5.9491	11.9407	10.7315	4.46561	7.96383	9.44009	15.7372	19.0988	3.85287	8.35699
PF3D7_1308200	carbamoyl phosphate synthetase	-0.0102	-0.0605532	10.4208	0.0656	0.936736	0.99717	0.0537722	10.4208	1.05	0.321	0.584657	1340.26	1496.66	1608.59	994	942.737	1295.34	1395.51	1089.52	1313.85	1156.43	914.831	1323.17	1669.15	1356.98	1532.6
[truncated: 1,271 more rows]
