# Supplementary material for: Host and Parasite Transcriptomic Changes upon Successive Plasmodium falciparum Infections in Early Childhood
Source: mSystems. 2020 Jul 7;5(4):e00116-20. doi: 10.1128/mSystems.00116-20 (PMC7343306; doi:10.1128/mSystems.00116-20)
Supplement: TABLE S5 [file mSystems.00116-20-st005.xlsx]

## Sheet: fgseaRes_reactome_human_TP
Supplementary table 5: GSEA enriched pathways from human transcriptome differentially expressed genes by infection number and by patient 1 vs patient 2. Leading edge genes are shown for pathways enriched at adjusted p < 0.05.
comparison	pathway	pval	padj	ES	NES	nMoreExtreme	size	leading edge gene NCBI ID	gene description
infection_number	Platelet degranulation	0.0019685	0.018372	0.806496	1.93756	0	43	3674	integrin subunit alpha 2b
								2162	coagulation factor XIII A chain
								5265	serpin family A member 1
								1191	clusterin
								3690	integrin subunit beta 3
								6678	secreted protein acidic and cysteine rich
								7094	talin 1
								7040	transforming growth factor beta 1
								351	amyloid beta precursor protein
								5660	prosaposin
								9948	WD repeat domain 1
								81	actinin alpha 4
								6403	selectin P
								5473	pro-platelet basic protein
								7414	vinculin
								10487	cyclase associated actin cytoskeleton regulatory protein 1
								87	actinin alpha 1
infection_number	Platelet activation, signaling and aggregation	0.00179856	0.018372	0.697814	1.93725	0	117	3674	integrin subunit alpha 2b
								2815	glycoprotein IX platelet
								2162	coagulation factor XIII A chain
								5265	serpin family A member 1
								1191	clusterin
								3690	integrin subunit beta 3
								6678	secreted protein acidic and cysteine rich
								2812	glycoprotein Ib platelet subunit beta
								7094	talin 1
								7040	transforming growth factor beta 1
								8525	diacylglycerol kinase zeta
								351	amyloid beta precursor protein
								6714	SRC proto-oncogene, non-receptor tyrosine kinase
								2771	G protein subunit alpha i2
								8527	diacylglycerol kinase delta
								1606	diacylglycerol kinase alpha
								5660	prosaposin
								9948	WD repeat domain 1
								6464	SHC adaptor protein 1
								2768	G protein subunit alpha 12
								81	actinin alpha 4
								6403	selectin P
								5473	pro-platelet basic protein
								3709	inositol 1,4,5-trisphosphate receptor type 2
								7414	vinculin
								10487	cyclase associated actin cytoskeleton regulatory protein 1
								87	actinin alpha 1
								5170	3-phosphoinositide dependent protein kinase 1
								2782	G protein subunit beta 1
								2776	G protein subunit alpha q
								23533	phosphoinositide-3-kinase regulatory subunit 5
								1675	complement factor D
								7409	vav guanine nucleotide exchange factor 1
								54518	amyloid beta precursor protein binding family B member 1 interacting protein
								1445	C-terminal Src kinase
								5291	phosphatidylinositol-4,5-bisphosphate 3-kinase catalytic subunit beta
infection_number	Response to elevated platelet cytosolic Ca2+	0.00192678	0.018372	0.787497	1.91018	0	47	3674	integrin subunit alpha 2b
								2162	coagulation factor XIII A chain
								5265	serpin family A member 1
								1191	clusterin
								3690	integrin subunit beta 3
								6678	secreted protein acidic and cysteine rich
								7094	talin 1
								7040	transforming growth factor beta 1
								351	amyloid beta precursor protein
								5660	prosaposin
								9948	WD repeat domain 1
								81	actinin alpha 4
								6403	selectin P
								5473	pro-platelet basic protein
								7414	vinculin
								10487	cyclase associated actin cytoskeleton regulatory protein 1
								87	actinin alpha 1
infection_number	L1CAM interactions	0.0019802	0.018372	0.786447	1.87053	0	40	3674	integrin subunit alpha 2b
								286	ankyrin 1
								3690	integrin subunit beta 3
								6714	SRC proto-oncogene, non-receptor tyrosine kinase
								6709	spectrin alpha, non-erythrocytic 1
								5058	p21 (RAC1) activated kinase 1
								1173	adaptor related protein complex 2 subunit mu 1
								6195	ribosomal protein S6 kinase A1
								160	adaptor related protein complex 2 subunit alpha 1
								3678	integrin subunit alpha 5
								8986	ribosomal protein S6 kinase A4
								9252	ribosomal protein S6 kinase A5
infection_number	Interferon alpha/beta signaling	0.00191571	0.018372	0.755768	1.86994	0	52	5777	protein tyrosine phosphatase non-receptor type 6
								3660	interferon regulatory factor 2
								3433	interferon induced protein with tetratricopeptide repeats 2
								4600	MX dynamin like GTPase 2
								4599	MX dynamin like GTPase 1
								3437	interferon induced protein with tetratricopeptide repeats 3
								3134	major histocompatibility complex, class I, F
								4938	2'-5'-oligoadenylate synthetase 1
								3434	interferon induced protein with tetratricopeptide repeats 1
								8638	2'-5'-oligoadenylate synthetase like
								6772	signal transducer and activator of transcription 1
								8651	suppressor of cytokine signaling 1
								3665	interferon regulatory factor 7
								91543	radical S-adenosyl methionine domain containing 2
								3135	major histocompatibility complex, class I, G
								6041	ribonuclease L
								9021	suppressor of cytokine signaling 3
								3663	interferon regulatory factor 5
								2634	guanylate binding protein 2
								10379	interferon regulatory factor 9
								3659	interferon regulatory factor 1
								4940	2'-5'-oligoadenylate synthetase 3
								3716	Janus kinase 1
								3105	major histocompatibility complex, class I, A
								9636	ISG15 ubiquitin like modifier
								3133	major histocompatibility complex, class I, E
								103	adenosine deaminase RNA specific
								5696	proteasome 20S subunit beta 8
								3107	major histocompatibility complex, class I, C
								7297	tyrosine kinase 2
								6773	signal transducer and activator of transcription 2
infection_number	Interferon gamma signaling	0.00184162	0.018372	0.731049	1.86736	0	62	7726	tripartite motif containing 26
								5777	protein tyrosine phosphatase non-receptor type 6
								3660	interferon regulatory factor 2
								81603	tripartite motif containing 8
								6737	tripartite motif containing 21
								3134	major histocompatibility complex, class I, F
								4938	2'-5'-oligoadenylate synthetase 1
								8638	2'-5'-oligoadenylate synthetase like
								6772	signal transducer and activator of transcription 1
								5371	promyelocytic leukemia
								818	calcium/calmodulin dependent protein kinase II gamma
								8651	suppressor of cytokine signaling 1
								2633	guanylate binding protein 1
								3665	interferon regulatory factor 7
								3135	major histocompatibility complex, class I, G
								9021	suppressor of cytokine signaling 3
								3663	interferon regulatory factor 5
								2634	guanylate binding protein 2
								10379	interferon regulatory factor 9
								3127	major histocompatibility complex, class II, DR beta 5
								3659	interferon regulatory factor 1
								85363	tripartite motif containing 5
								4261	class II major histocompatibility complex transactivator
								4940	2'-5'-oligoadenylate synthetase 3
								3716	Janus kinase 1
								3123	major histocompatibility complex, class II, DR beta 1
								3105	major histocompatibility complex, class I, A
								3133	major histocompatibility complex, class I, E
								53840	tripartite motif containing 34
								3107	major histocompatibility complex, class I, C
								5580	protein kinase C delta
								10475	tripartite motif containing 38
								960	CD44 molecule (Indian blood group)
								2209	Fc fragment of IgG receptor Ia
								5724	platelet activating factor receptor
								10346	tripartite motif containing 22
								3106	major histocompatibility complex, class I, B
								3661	interferon regulatory factor 3
								4939	2'-5'-oligoadenylate synthetase 2
infection_number	Integrin cell surface interactions	0.00206612	0.018372	0.820247	1.82622	0	26	3674	integrin subunit alpha 2b
								50848	F11 receptor
								3690	integrin subunit beta 3
								3693	integrin subunit beta 5
								3385	intercellular adhesion molecule 3
								3684	integrin subunit alpha M
								80781	collagen type XVIII alpha 1 chain
								1298	collagen type IX alpha 2 chain
								3689	integrin subunit beta 2
								3678	integrin subunit alpha 5
								3683	integrin subunit alpha L
								3695	integrin subunit beta 7
infection_number	Muscle contraction	0.00205761	0.018372	0.82161	1.81878	0	25	7111	tropomodulin 1
								7094	talin 1
								3693	integrin subunit beta 5
								4635	myosin light chain 4
								4638	myosin light chain kinase
								5829	paxillin
								7414	vinculin
								309	annexin A6
								8291	dysferlin
infection_number	Rho GTPase cycle	0.0018315	0.018372	0.69681	1.80362	0	65	64411	ArfGAP with RhoGAP domain, ankyrin repeat and PH domain 3
								9826	Rho guanine nucleotide exchange factor 11
								64333	Rho GTPase activating protein 9
								29	ABR activator of RhoGEF and GTPase
								89846	FYVE, RhoGEF and PH domain containing 3
								396	Rho GDP dissociation inhibitor alpha
								83478	Rho GTPase activating protein 24
								84033	obscurin, cytoskeletal calmodulin and titin-interacting RhoGEF
								117289	T cell activation RhoGTPase activating protein
								23370	Rho/Rac guanine nucleotide exchange factor 18
								9181	Rho/Rac guanine nucleotide exchange factor 2
								51291	GEM interacting protein
								116985	ArfGAP with RhoGAP domain, ankyrin repeat and PH domain 1
								23365	Rho guanine nucleotide exchange factor 12
								10928	ralA binding protein 1
								221472	FYVE, RhoGEF and PH domain containing 2
								257106	Rho GTPase activating protein 30
								7409	vav guanine nucleotide exchange factor 1
								392	Rho GTPase activating protein 1
								11214	A-kinase anchoring protein 13
								7204	trio Rho guanine nucleotide exchange factor
								23092	Rho GTPase activating protein 26
								10451	vav guanine nucleotide exchange factor 3
infection_number	Growth hormone receptor signaling	0.0020284	0.018372	0.887481	1.80106	0	16	1154	cytokine inducible SH2 containing protein
								5777	protein tyrosine phosphatase non-receptor type 6
								6774	signal transducer and activator of transcription 3
								6776	signal transducer and activator of transcription 5A
								6777	signal transducer and activator of transcription 5B
								6772	signal transducer and activator of transcription 1
								8651	suppressor of cytokine signaling 1
								9021	suppressor of cytokine signaling 3
infection_number	Hemostasis	0.0017094	0.018372	0.584477	1.77414	0	243	3674	integrin subunit alpha 2b
								2815	glycoprotein IX platelet
								2162	coagulation factor XIII A chain
								5265	serpin family A member 1
								50848	F11 receptor
								1191	clusterin
								3690	integrin subunit beta 3
								6678	secreted protein acidic and cysteine rich
								2812	glycoprotein Ib platelet subunit beta
								7094	talin 1
								5777	protein tyrosine phosphatase non-receptor type 6
								3660	interferon regulatory factor 2
								3705	inositol-tetrakisphosphate 1-kinase
								7040	transforming growth factor beta 1
								8525	diacylglycerol kinase zeta
								5577	protein kinase cAMP-dependent type II regulatory subunit beta
								351	amyloid beta precursor protein
								832	capping actin protein of muscle Z-line subunit beta
								6714	SRC proto-oncogene, non-receptor tyrosine kinase
								489	ATPase sarcoplasmic/endoplasmic reticulum Ca2+ transporting 3
								2771	G protein subunit alpha i2
								3635	inositol polyphosphate-5-phosphatase D
								8527	diacylglycerol kinase delta
								1606	diacylglycerol kinase alpha
								5660	prosaposin
								9948	WD repeat domain 1
								6464	SHC adaptor protein 1
								2768	G protein subunit alpha 12
								8357	H3 clustered histone 10
								81	actinin alpha 4
								120425	junction adhesion molecule like
								6403	selectin P
								7975	MAF bZIP transcription factor K
								25970	SH2B adaptor protein 1
								6786	stromal interaction molecule 1
								5473	pro-platelet basic protein
								3684	integrin subunit alpha M
								7157	tumor protein p53
								3709	inositol 1,4,5-trisphosphate receptor type 2
								7414	vinculin
								10487	cyclase associated actin cytoskeleton regulatory protein 1
								87	actinin alpha 1
								3689	integrin subunit beta 2
								3678	integrin subunit alpha 5
								3683	integrin subunit alpha L
								3659	interferon regulatory factor 1
								5170	3-phosphoinositide dependent protein kinase 1
								23186	REST corepressor 1
								2782	G protein subunit beta 1
								10603	SH2B adaptor protein 2
								2776	G protein subunit alpha q
								10938	EH domain containing 1
								23533	phosphoinositide-3-kinase regulatory subunit 5
								1675	complement factor D
								10362	high mobility group 20B
								7409	vav guanine nucleotide exchange factor 1
								54518	amyloid beta precursor protein binding family B member 1 interacting protein
								634	CEA cell adhesion molecule 1
								1445	C-terminal Src kinase
								5291	phosphatidylinositol-4,5-bisphosphate 3-kinase catalytic subunit beta
infection_number	Interferon Signaling	0.00177305	0.018372	0.620198	1.77234	0	144	7726	tripartite motif containing 26
								5777	protein tyrosine phosphatase non-receptor type 6
								3660	interferon regulatory factor 2
								81603	tripartite motif containing 8
								8086	aladin WD repeat nucleoporin
								3433	interferon induced protein with tetratricopeptide repeats 2
								4600	MX dynamin like GTPase 2
								6737	tripartite motif containing 21
								4599	MX dynamin like GTPase 1
								7318	ubiquitin like modifier activating enzyme 7
								3437	interferon induced protein with tetratricopeptide repeats 3
								3134	major histocompatibility complex, class I, F
								4938	2'-5'-oligoadenylate synthetase 1
								3434	interferon induced protein with tetratricopeptide repeats 1
								8638	2'-5'-oligoadenylate synthetase like
								3837	karyopherin subunit beta 1
								6772	signal transducer and activator of transcription 1
								5371	promyelocytic leukemia
								818	calcium/calmodulin dependent protein kinase II gamma
								51191	HECT and RLD domain containing E3 ubiquitin protein ligase 5
								1981	eukaryotic translation initiation factor 4 gamma 1
								8651	suppressor of cytokine signaling 1
								2633	guanylate binding protein 1
								3665	interferon regulatory factor 7
								91543	radical S-adenosyl methionine domain containing 2
								10762	nucleoporin 50
								3135	major histocompatibility complex, class I, G
								6041	ribonuclease L
								9021	suppressor of cytokine signaling 3
								3663	interferon regulatory factor 5
								2634	guanylate binding protein 2
								10379	interferon regulatory factor 9
								3127	major histocompatibility complex, class II, DR beta 5
								3659	interferon regulatory factor 1
								85363	tripartite motif containing 5
								4261	class II major histocompatibility complex transactivator
								4940	2'-5'-oligoadenylate synthetase 3
								3716	Janus kinase 1
								3123	major histocompatibility complex, class II, DR beta 1
								4928	nucleoporin 98 and 96 precursor
								3105	major histocompatibility complex, class I, A
								8021	nucleoporin 214
								9636	ISG15 ubiquitin like modifier
								3133	major histocompatibility complex, class I, E
								25820	ariadne RBR E3 ubiquitin protein ligase 1
								103	adenosine deaminase RNA specific
								5696	proteasome 20S subunit beta 8
								53840	tripartite motif containing 34
								3107	major histocompatibility complex, class I, C
								9688	nucleoporin 93
								5580	protein kinase C delta
								7297	tyrosine kinase 2
								10475	tripartite motif containing 38
								960	CD44 molecule (Indian blood group)
								6773	signal transducer and activator of transcription 2
								2209	Fc fragment of IgG receptor Ia
								5724	platelet activating factor receptor
								5335	phospholipase C gamma 1
								9818	nucleoporin 58
								10346	tripartite motif containing 22
								3106	major histocompatibility complex, class I, B
								3661	interferon regulatory factor 3
								9883	POM121 transmembrane nucleoporin
								4939	2'-5'-oligoadenylate synthetase 2
infection_number	Glycolysis	0.00206186	0.018372	0.853759	1.76312	0	18	5315	pyruvate kinase M1/2
								230	aldolase, fructose-bisphosphate C
								2821	glucose-6-phosphate isomerase
								3098	hexokinase 1
								5211	phosphofructokinase, liver type
								5528	protein phosphatase 2 regulatory subunit B'delta
								5210	6-phosphofructo-2-kinase/fructose-2,6-biphosphatase 4
infection_number	Semaphorin interactions	0.00199203	0.018372	0.74673	1.75901	0	37	3326	heat shock protein 90 alpha family class B member 1
								7094	talin 1
								9826	Rho guanine nucleotide exchange factor 11
								4627	myosin heavy chain 9
								3984	LIM domain kinase 1
								5058	p21 (RAC1) activated kinase 1
								2242	FES proto-oncogene, tyrosine kinase
								23365	Rho guanine nucleotide exchange factor 12
								10507	semaphorin 4D
								8482	semaphorin 7A (John Milton Hagen blood group)
infection_number	Extracellular matrix organization	0.00182149	0.018372	0.66922	1.74323	0	66	3674	integrin subunit alpha 2b
								50848	F11 receptor
								5045	furin, paired basic amino acid cleaving enzyme
								3690	integrin subunit beta 3
								6678	secreted protein acidic and cysteine rich
								826	calpain small subunit 1
								3693	integrin subunit beta 5
								7040	transforming growth factor beta 1
								351	amyloid beta precursor protein
								101	ADAM metallopeptidase domain 8
								4318	matrix metallopeptidase 9
								3385	intercellular adhesion molecule 3
								823	calpain 1
								3684	integrin subunit alpha M
								7077	TIMP metallopeptidase inhibitor 2
								80781	collagen type XVIII alpha 1 chain
								87	actinin alpha 1
								1298	collagen type IX alpha 2 chain
								3689	integrin subunit beta 2
								3678	integrin subunit alpha 5
								3683	integrin subunit alpha L
								3695	integrin subunit beta 7
infection_number	Platelet Aggregation (Plug Formation)	0.00210084	0.018372	0.818302	1.72946	0	20	3674	integrin subunit alpha 2b
								2815	glycoprotein IX platelet
								3690	integrin subunit beta 3
								2812	glycoprotein Ib platelet subunit beta
								7094	talin 1
								6714	SRC proto-oncogene, non-receptor tyrosine kinase
								6464	SHC adaptor protein 1
infection_number	Cytokine Signaling in Immune system	0.00172712	0.018372	0.573804	1.72356	0	227	1154	cytokine inducible SH2 containing protein
								2185	protein tyrosine kinase 2 beta
								7726	tripartite motif containing 26
								5777	protein tyrosine phosphatase non-receptor type 6
								4215	mitogen-activated protein kinase kinase kinase 3
								3660	interferon regulatory factor 2
								81603	tripartite motif containing 8
								8086	aladin WD repeat nucleoporin
								6774	signal transducer and activator of transcription 3
								9846	GRB2 associated binding protein 2
								3433	interferon induced protein with tetratricopeptide repeats 2
								4600	MX dynamin like GTPase 2
								6776	signal transducer and activator of transcription 5A
								6737	tripartite motif containing 21
								3635	inositol polyphosphate-5-phosphatase D
								6777	signal transducer and activator of transcription 5B
								4599	MX dynamin like GTPase 1
								7318	ubiquitin like modifier activating enzyme 7
								54472	toll interacting protein
								3437	interferon induced protein with tetratricopeptide repeats 3
								3134	major histocompatibility complex, class I, F
								64127	nucleotide binding oligomerization domain containing 2
								4938	2'-5'-oligoadenylate synthetase 1
								3434	interferon induced protein with tetratricopeptide repeats 1
								8638	2'-5'-oligoadenylate synthetase like
								6464	SHC adaptor protein 1
								3837	karyopherin subunit beta 1
								6772	signal transducer and activator of transcription 1
								5371	promyelocytic leukemia
								818	calcium/calmodulin dependent protein kinase II gamma
								51191	HECT and RLD domain containing E3 ubiquitin protein ligase 5
								1981	eukaryotic translation initiation factor 4 gamma 1
								8651	suppressor of cytokine signaling 1
								2633	guanylate binding protein 1
								25970	SH2B adaptor protein 1
								3665	interferon regulatory factor 7
								91543	radical S-adenosyl methionine domain containing 2
								10762	nucleoporin 50
								3135	major histocompatibility complex, class I, G
								6041	ribonuclease L
								9021	suppressor of cytokine signaling 3
								3556	interleukin 1 receptor accessory protein
								3663	interferon regulatory factor 5
								2634	guanylate binding protein 2
								10379	interferon regulatory factor 9
								5293	phosphatidylinositol-4,5-bisphosphate 3-kinase catalytic subunit delta
								3127	major histocompatibility complex, class II, DR beta 5
								3659	interferon regulatory factor 1
								85363	tripartite motif containing 5
								4261	class II major histocompatibility complex transactivator
								4940	2'-5'-oligoadenylate synthetase 3
								3716	Janus kinase 1
								867	Cbl proto-oncogene
								4790	nuclear factor kappa B subunit 1
								3123	major histocompatibility complex, class II, DR beta 1
								8878	sequestosome 1
								4928	nucleoporin 98 and 96 precursor
								3105	major histocompatibility complex, class I, A
								57161	pellino E3 ubiquitin protein ligase family member 2
								10454	TGF-beta activated kinase 1 (MAP3K7) binding protein 1
								8021	nucleoporin 214
								7409	vav guanine nucleotide exchange factor 1
								9636	ISG15 ubiquitin like modifier
								1439	colony stimulating factor 2 receptor subunit beta
								5291	phosphatidylinositol-4,5-bisphosphate 3-kinase catalytic subunit beta
								3133	major histocompatibility complex, class I, E
								25820	ariadne RBR E3 ubiquitin protein ligase 1
								3572	interleukin 6 signal transducer
								103	adenosine deaminase RNA specific
								3554	interleukin 1 receptor type 1
								5696	proteasome 20S subunit beta 8
								53840	tripartite motif containing 34
								3107	major histocompatibility complex, class I, C
								8767	receptor interacting serine/threonine kinase 2
								9688	nucleoporin 93
								3551	inhibitor of nuclear factor kappa B kinase subunit beta
								3570	interleukin 6 receptor
								7529	tyrosine 3-monooxygenase/tryptophan 5-monooxygenase activation protein beta
								5580	protein kinase C delta
								7297	tyrosine kinase 2
								10475	tripartite motif containing 38
								960	CD44 molecule (Indian blood group)
								6773	signal transducer and activator of transcription 2
infection_number	RHO GTPases activate PAKs	0.00608519	0.0367168	0.839348	1.70338	2	16	4627	myosin heavy chain 9
								4638	myosin light chain kinase
								3984	LIM domain kinase 1
								5058	p21 (RAC1) activated kinase 1
								808	calmodulin 3
infection_number	GPCR downstream signaling	0.00176991	0.018372	0.600114	1.70289	0	136	1232	C-C motif chemokine receptor 3
								9826	Rho guanine nucleotide exchange factor 11
								343171	olfactory receptor family 2 subfamily W member 3
								8525	diacylglycerol kinase zeta
								351	amyloid beta precursor protein
								2771	G protein subunit alpha i2
								8527	diacylglycerol kinase delta
								3627	C-X-C motif chemokine ligand 10
								29	ABR activator of RhoGEF and GTPase
								1230	C-C motif chemokine receptor 1
								2150	F2R like trypsin receptor 1
								1606	diacylglycerol kinase alpha
								89846	FYVE, RhoGEF and PH domain containing 3
								156	G protein-coupled receptor kinase 2
								2768	G protein subunit alpha 12
								643	C-X-C motif chemokine receptor 5
								8698	sphingosine-1-phosphate receptor 4
								84033	obscurin, cytoskeletal calmodulin and titin-interacting RhoGEF
								5473	pro-platelet basic protein
								23370	Rho/Rac guanine nucleotide exchange factor 18
								9934	purinergic receptor P2Y14
								1235	C-C motif chemokine receptor 6
								9181	Rho/Rac guanine nucleotide exchange factor 2
								2867	free fatty acid receptor 2
								3709	inositol 1,4,5-trisphosphate receptor type 2
								154	adrenoceptor beta 2
								23365	Rho guanine nucleotide exchange factor 12
								5170	3-phosphoinositide dependent protein kinase 1
								2782	G protein subunit beta 1
								2357	formyl peptide receptor 1
								2776	G protein subunit alpha q
								8843	hydroxycarboxylic acid receptor 3
								23533	phosphoinositide-3-kinase regulatory subunit 5
								221472	FYVE, RhoGEF and PH domain containing 2
								53829	purinergic receptor P2Y13
								5330	phospholipase C beta 2
								3579	C-X-C motif chemokine receptor 2
								729230	C-C motif chemokine receptor 2
								7409	vav guanine nucleotide exchange factor 1
								338442	hydroxycarboxylic acid receptor 2
infection_number	Axon guidance	0.00175747	0.018372	0.59953	1.69446	0	131	3674	integrin subunit alpha 2b
								3326	heat shock protein 90 alpha family class B member 1
								286	ankyrin 1
								3690	integrin subunit beta 3
								7094	talin 1
								9826	Rho guanine nucleotide exchange factor 11
								4627	myosin heavy chain 9
								6714	SRC proto-oncogene, non-receptor tyrosine kinase
								116986	ArfGAP with GTPase domain, ankyrin repeat and PH domain 2
								2051	EPH receptor B6
								2050	EPH receptor B4
								4318	matrix metallopeptidase 9
								6709	spectrin alpha, non-erythrocytic 1
								3984	LIM domain kinase 1
								5058	p21 (RAC1) activated kinase 1
								2242	FES proto-oncogene, tyrosine kinase
								1173	adaptor related protein complex 2 subunit mu 1
								6195	ribosomal protein S6 kinase A1
								160	adaptor related protein complex 2 subunit alpha 1
								10487	cyclase associated actin cytoskeleton regulatory protein 1
								1298	collagen type IX alpha 2 chain
								3678	integrin subunit alpha 5
								23365	Rho guanine nucleotide exchange factor 12
								10507	semaphorin 4D
								8482	semaphorin 7A (John Milton Hagen blood group)
								8986	ribosomal protein S6 kinase A4
								9252	ribosomal protein S6 kinase A5
infection_number	HSF1-dependent transactivation	0.00833333	0.044	0.804176	1.68869	3	19	3326	heat shock protein 90 alpha family class B member 1
								3303	heat shock protein family A (Hsp70) member 1A
								3304	heat shock protein family A (Hsp70) member 1B
								2288	FKBP prolyl isomerase 4
								818	calcium/calmodulin dependent protein kinase II gamma
								3305	heat shock protein family A (Hsp70) member 1 like
infection_number	EPHB-mediated forward signaling	0.00823045	0.044	0.757668	1.67723	3	25	6714	SRC proto-oncogene, non-receptor tyrosine kinase
								2051	EPH receptor B6
								2050	EPH receptor B4
								3984	LIM domain kinase 1
								5058	p21 (RAC1) activated kinase 1
								9475	Rho associated coiled-coil containing protein kinase 2
								4067	LYN proto-oncogene, Src family tyrosine kinase
								60	actin beta
infection_number	Interleukin receptor SHC signaling	0.0103093	0.0489691	0.806267	1.66504	4	18	5777	protein tyrosine phosphatase non-receptor type 6
								9846	GRB2 associated binding protein 2
								3635	inositol polyphosphate-5-phosphatase D
								6464	SHC adaptor protein 1
								5293	phosphatidylinositol-4,5-bisphosphate 3-kinase catalytic subunit delta
								3716	Janus kinase 1
								1439	colony stimulating factor 2 receptor subunit beta
								5291	phosphatidylinositol-4,5-bisphosphate 3-kinase catalytic subunit beta
infection_number	EPH-Ephrin signaling	0.00380952	0.0275908	0.667548	1.63317	1	49	4627	myosin heavy chain 9
								6714	SRC proto-oncogene, non-receptor tyrosine kinase
								2051	EPH receptor B6
								2050	EPH receptor B4
								4318	matrix metallopeptidase 9
								3984	LIM domain kinase 1
								5058	p21 (RAC1) activated kinase 1
								1173	adaptor related protein complex 2 subunit mu 1
								160	adaptor related protein complex 2 subunit alpha 1
								9475	Rho associated coiled-coil containing protein kinase 2
								10451	vav guanine nucleotide exchange factor 3
								23385	nicastrin
								5664	presenilin 2
								4067	LYN proto-oncogene, Src family tyrosine kinase
								60	actin beta
								55851	presenilin enhancer, gamma-secretase subunit
infection_number	Smooth Muscle Contraction	0.00814664	0.044	0.82003	1.63241	3	15	7094	talin 1
								3693	integrin subunit beta 5
								4638	myosin light chain kinase
								5829	paxillin
								7414	vinculin
								808	calmodulin 3
infection_number	G alpha (12/13) signalling events	0.0039604	0.0275908	0.695541	1.62701	1	36	9826	Rho guanine nucleotide exchange factor 11
								29	ABR activator of RhoGEF and GTPase
								89846	FYVE, RhoGEF and PH domain containing 3
								2768	G protein subunit alpha 12
								84033	obscurin, cytoskeletal calmodulin and titin-interacting RhoGEF
								23370	Rho/Rac guanine nucleotide exchange factor 18
								9181	Rho/Rac guanine nucleotide exchange factor 2
								23365	Rho guanine nucleotide exchange factor 12
								2782	G protein subunit beta 1
								221472	FYVE, RhoGEF and PH domain containing 2
								7409	vav guanine nucleotide exchange factor 1
								11214	A-kinase anchoring protein 13
								7204	trio Rho guanine nucleotide exchange factor
								9475	Rho associated coiled-coil containing protein kinase 2
								10451	vav guanine nucleotide exchange factor 3
								6654	SOS Ras/Rac guanine nucleotide exchange factor 1
								10672	G protein subunit alpha 13
								9138	Rho guanine nucleotide exchange factor 1
infection_number	Cell-Cell communication	0.00380228	0.0275908	0.658052	1.6233	1	51	50848	F11 receptor
								2185	protein tyrosine kinase 2 beta
								29780	parvin beta
								5777	protein tyrosine phosphatase non-receptor type 6
								3611	integrin linked kinase
								6714	SRC proto-oncogene, non-receptor tyrosine kinase
								6709	spectrin alpha, non-erythrocytic 1
								81	actinin alpha 4
								5058	p21 (RAC1) activated kinase 1
								1495	catenin alpha 1
								5829	paxillin
								87	actinin alpha 1
								5819	nectin cell adhesion molecule 2
								7408	vasodilator stimulated phosphoprotein
								5291	phosphatidylinositol-4,5-bisphosphate 3-kinase catalytic subunit beta
								8826	IQ motif containing GTPase activating protein 1
								6251	Ras suppressor protein 1
infection_number	Cell junction organization	0.0104167	0.0491071	0.748165	1.615	4	22	50848	F11 receptor
								29780	parvin beta
								3611	integrin linked kinase
								1495	catenin alpha 1
								5829	paxillin
								87	actinin alpha 1
								5819	nectin cell adhesion molecule 2
								7408	vasodilator stimulated phosphoprotein
								6251	Ras suppressor protein 1
								5339	plectin
infection_number	Nuclear Receptor transcription pathway	0.014433	0.0582358	0.780875	1.6126	6	18	--	--
infection_number	Integrin alphaIIb beta3 signaling	0.0164948	0.0607845	0.770162	1.59048	7	18	--	--
infection_number	Cellular response to heat stress	0.00546448	0.0339231	0.609014	1.5864	2	66	3326	heat shock protein 90 alpha family class B member 1
								3303	heat shock protein family A (Hsp70) member 1A
								3304	heat shock protein family A (Hsp70) member 1B
								8086	aladin WD repeat nucleoporin
								57805	cell cycle and apoptosis regulator 2
								10049	DnaJ heat shock protein family (Hsp40) member B6
								2288	FKBP prolyl isomerase 4
								818	calcium/calmodulin dependent protein kinase II gamma
								10762	nucleoporin 50
								3305	heat shock protein family A (Hsp70) member 1 like
								4928	nucleoporin 98 and 96 precursor
								8021	nucleoporin 214
								3312	heat shock protein family A (Hsp70) member 8
								7531	tyrosine 3-monooxygenase/tryptophan 5-monooxygenase activation protein epsilon
								9688	nucleoporin 93
								573	BAG cochaperone 1
								3297	heat shock transcription factor 1
								7415	valosin containing protein
								9818	nucleoporin 58
								9883	POM121 transmembrane nucleoporin
								57521	regulatory associated protein of MTOR complex 1
								1387	CREB binding protein
								10808	heat shock protein family H (Hsp110) member 1
infection_number	NRAGE signals death through JNK	0.0165289	0.0607845	0.711192	1.58342	7	26	--	--
infection_number	Interleukin-3, 5 and GM-CSF signaling	0.00796813	0.044	0.683868	1.57999	3	34	5777	protein tyrosine phosphatase non-receptor type 6
								9846	GRB2 associated binding protein 2
								6776	signal transducer and activator of transcription 5A
								3635	inositol polyphosphate-5-phosphatase D
								6777	signal transducer and activator of transcription 5B
								6464	SHC adaptor protein 1
								5293	phosphatidylinositol-4,5-bisphosphate 3-kinase catalytic subunit delta
								3716	Janus kinase 1
								867	Cbl proto-oncogene
								7409	vav guanine nucleotide exchange factor 1
								1439	colony stimulating factor 2 receptor subunit beta
								5291	phosphatidylinositol-4,5-bisphosphate 3-kinase catalytic subunit beta
infection_number	G alpha (q) signalling events	0.00389864	0.0275908	0.655296	1.57525	1	44	8525	diacylglycerol kinase zeta
								351	amyloid beta precursor protein
								8527	diacylglycerol kinase delta
								2150	F2R like trypsin receptor 1
								1606	diacylglycerol kinase alpha
								156	G protein-coupled receptor kinase 2
								2867	free fatty acid receptor 2
								3709	inositol 1,4,5-trisphosphate receptor type 2
								2782	G protein subunit beta 1
								2776	G protein subunit alpha q
								5330	phospholipase C beta 2
								5580	protein kinase C delta
								7204	trio Rho guanine nucleotide exchange factor
								5724	platelet activating factor receptor
								5029	purinergic receptor P2Y2
								2869	G protein-coupled receptor kinase 5
								60675	prokineticin 2
								5331	phospholipase C beta 3
								1241	leukotriene B4 receptor
infection_number	Signaling by FGFR1 fusion mutants	0.0263692	0.0791667	0.769107	1.56083	12	16	--	--
infection_number	FGFR1 mutant receptor activation	0.0263692	0.0791667	0.769107	1.56083	12	16	--	--
infection_number	Recycling pathway of L1	0.0248447	0.0769863	0.758737	1.55727	11	17	--	--
infection_number	Diseases of Immune System	0.0229167	0.0738741	0.737724	1.54915	10	19	--	--
infection_number	Diseases associated with the TLR signaling cascade	0.0229167	0.0738741	0.737724	1.54915	10	19	--	--
infection_number	Lysosome Vesicle Biogenesis	0.0248447	0.0769863	0.752154	1.54376	11	17	--	--
infection_number	Developmental Biology	0.00181818	0.018372	0.520205	1.54055	0	205	3674	integrin subunit alpha 2b
								3326	heat shock protein 90 alpha family class B member 1
								5045	furin, paired basic amino acid cleaving enzyme
								286	ankyrin 1
								3690	integrin subunit beta 3
								7094	talin 1
								9826	Rho guanine nucleotide exchange factor 11
								81857	mediator complex subunit 25
								4627	myosin heavy chain 9
								6774	signal transducer and activator of transcription 3
								6714	SRC proto-oncogene, non-receptor tyrosine kinase
								116986	ArfGAP with GTPase domain, ankyrin repeat and PH domain 2
								2051	EPH receptor B6
								2050	EPH receptor B4
								4318	matrix metallopeptidase 9
								6709	spectrin alpha, non-erythrocytic 1
								3984	LIM domain kinase 1
								85441	helicase with zinc finger 2
								5058	p21 (RAC1) activated kinase 1
								2242	FES proto-oncogene, tyrosine kinase
								1495	catenin alpha 1
								1173	adaptor related protein complex 2 subunit mu 1
								9440	mediator complex subunit 17
								6195	ribosomal protein S6 kinase A1
								160	adaptor related protein complex 2 subunit alpha 1
								10487	cyclase associated actin cytoskeleton regulatory protein 1
								1298	collagen type IX alpha 2 chain
								3678	integrin subunit alpha 5
								23365	Rho guanine nucleotide exchange factor 12
								10507	semaphorin 4D
								8482	semaphorin 7A (John Milton Hagen blood group)
								8986	ribosomal protein S6 kinase A4
								9252	ribosomal protein S6 kinase A5
infection_number	DNA Damage/Telomere Stress Induced Senescence	0.0209644	0.0713514	0.718467	1.53896	9	21	--	--
infection_number	Signaling by GPCR	0.00350263	0.0261446	0.523103	1.53018	1	177	1232	C-C motif chemokine receptor 3
								9826	Rho guanine nucleotide exchange factor 11
								343171	olfactory receptor family 2 subfamily W member 3
								8525	diacylglycerol kinase zeta
								5577	protein kinase cAMP-dependent type II regulatory subunit beta
								351	amyloid beta precursor protein
								2771	G protein subunit alpha i2
								8527	diacylglycerol kinase delta
								3627	C-X-C motif chemokine ligand 10
								29	ABR activator of RhoGEF and GTPase
								1230	C-C motif chemokine receptor 1
								2150	F2R like trypsin receptor 1
								1606	diacylglycerol kinase alpha
								5660	prosaposin
								89846	FYVE, RhoGEF and PH domain containing 3
								156	G protein-coupled receptor kinase 2
								2768	G protein subunit alpha 12
								643	C-X-C motif chemokine receptor 5
								5528	protein phosphatase 2 regulatory subunit B'delta
								8698	sphingosine-1-phosphate receptor 4
								84033	obscurin, cytoskeletal calmodulin and titin-interacting RhoGEF
								6195	ribosomal protein S6 kinase A1
								5473	pro-platelet basic protein
								23370	Rho/Rac guanine nucleotide exchange factor 18
								9934	purinergic receptor P2Y14
								1235	C-C motif chemokine receptor 6
								9181	Rho/Rac guanine nucleotide exchange factor 2
								2867	free fatty acid receptor 2
								3709	inositol 1,4,5-trisphosphate receptor type 2
								154	adrenoceptor beta 2
								23365	Rho guanine nucleotide exchange factor 12
								5170	3-phosphoinositide dependent protein kinase 1
								2782	G protein subunit beta 1
								2357	formyl peptide receptor 1
								2776	G protein subunit alpha q
								8843	hydroxycarboxylic acid receptor 3
								23533	phosphoinositide-3-kinase regulatory subunit 5
								221472	FYVE, RhoGEF and PH domain containing 2
								53829	purinergic receptor P2Y13
								5330	phospholipase C beta 2
								3579	C-X-C motif chemokine receptor 2
								729230	C-C motif chemokine receptor 2
								7409	vav guanine nucleotide exchange factor 1
								338442	hydroxycarboxylic acid receptor 2
								808	calmodulin 3
								58191	C-X-C motif chemokine ligand 16
								5534	protein phosphatase 3 regulatory subunit B, alpha
								5196	platelet factor 4
								7529	tyrosine 3-monooxygenase/tryptophan 5-monooxygenase activation protein beta
								5580	protein kinase C delta
								11214	A-kinase anchoring protein 13
								7204	trio Rho guanine nucleotide exchange factor
								3274	histamine receptor H2
								9475	Rho associated coiled-coil containing protein kinase 2
								10451	vav guanine nucleotide exchange factor 3
								5605	mitogen-activated protein kinase kinase 2
								5724	platelet activating factor receptor
								5029	purinergic receptor P2Y2
infection_number	HDMs demethylate histones	0.0264766	0.0791667	0.768203	1.52924	12	15	--	--
infection_number	Glycosphingolipid metabolism	0.025	0.0769863	0.707396	1.52699	11	22	--	--
infection_number	G alpha (i) signalling events	0.00948767	0.0483237	0.621126	1.51737	4	48	1232	C-C motif chemokine receptor 3
								351	amyloid beta precursor protein
								2771	G protein subunit alpha i2
								3627	C-X-C motif chemokine ligand 10
								1230	C-C motif chemokine receptor 1
								643	C-X-C motif chemokine receptor 5
								8698	sphingosine-1-phosphate receptor 4
								5473	pro-platelet basic protein
								9934	purinergic receptor P2Y14
								1235	C-C motif chemokine receptor 6
								2782	G protein subunit beta 1
								2357	formyl peptide receptor 1
								8843	hydroxycarboxylic acid receptor 3
								53829	purinergic receptor P2Y13
								3579	C-X-C motif chemokine receptor 2
								729230	C-C motif chemokine receptor 2
								338442	hydroxycarboxylic acid receptor 2
infection_number	Signaling by SCF-KIT	0.00543478	0.0339231	0.568286	1.51323	2	79	5777	protein tyrosine phosphatase non-receptor type 6
								7249	TSC complex subunit 2
								9402	GRB2 related adaptor protein 2
								6774	signal transducer and activator of transcription 3
								6714	SRC proto-oncogene, non-receptor tyrosine kinase
								9846	GRB2 associated binding protein 2
								2931	glycogen synthase kinase 3 alpha
								6776	signal transducer and activator of transcription 5A
								6777	signal transducer and activator of transcription 5B
								4318	matrix metallopeptidase 9
								6772	signal transducer and activator of transcription 1
								8651	suppressor of cytokine signaling 1
								2242	FES proto-oncogene, tyrosine kinase
								57761	tribbles pseudokinase 3
								2549	GRB2 associated binding protein 1
								5293	phosphatidylinositol-4,5-bisphosphate 3-kinase catalytic subunit delta
								5170	3-phosphoinositide dependent protein kinase 1
								867	Cbl proto-oncogene
								10603	SH2B adaptor protein 2
								7409	vav guanine nucleotide exchange factor 1
								5291	phosphatidylinositol-4,5-bisphosphate 3-kinase catalytic subunit beta
								2309	forkhead box O3
								27161	argonaute RISC catalytic component 2
								5728	phosphatase and tensin homolog
								7529	tyrosine 3-monooxygenase/tryptophan 5-monooxygenase activation protein beta
infection_number	Synthesis of IP3 and IP4 in the cytosol	0.0289855	0.0841385	0.735995	1.51059	13	17	--	--
infection_number	Sema4D induced cell migration and growth-cone collapse	0.0325866	0.0924515	0.756222	1.50539	15	15	--	--
infection_number	Effects of PIP2 hydrolysis	0.0310559	0.0886667	0.733334	1.50513	14	17	--	--
infection_number	Chemokine receptors bind chemokines	0.0409836	0.111725	0.68707	1.5048	19	23	--	--
infection_number	Signalling by NGF	0.005386	0.0339231	0.517517	1.50051	2	169	5045	furin, paired basic amino acid cleaving enzyme
								9826	Rho guanine nucleotide exchange factor 11
								7249	TSC complex subunit 2
								6774	signal transducer and activator of transcription 3
								5577	protein kinase cAMP-dependent type II regulatory subunit beta
								6714	SRC proto-oncogene, non-receptor tyrosine kinase
								2931	glycogen synthase kinase 3 alpha
								5970	RELA proto-oncogene, NF-kB subunit
								29	ABR activator of RhoGEF and GTPase
								89846	FYVE, RhoGEF and PH domain containing 3
								156	G protein-coupled receptor kinase 2
								6464	SHC adaptor protein 1
								396	Rho GDP dissociation inhibitor alpha
								1173	adaptor related protein complex 2 subunit mu 1
								5528	protein phosphatase 2 regulatory subunit B'delta
								84033	obscurin, cytoskeletal calmodulin and titin-interacting RhoGEF
								6195	ribosomal protein S6 kinase A1
								57761	tribbles pseudokinase 3
								2549	GRB2 associated binding protein 1
								23370	Rho/Rac guanine nucleotide exchange factor 18
								9181	Rho/Rac guanine nucleotide exchange factor 2
								160	adaptor related protein complex 2 subunit alpha 1
								3709	inositol 1,4,5-trisphosphate receptor type 2
								5293	phosphatidylinositol-4,5-bisphosphate 3-kinase catalytic subunit delta
								23365	Rho guanine nucleotide exchange factor 12
								5170	3-phosphoinositide dependent protein kinase 1
								4790	nuclear factor kappa B subunit 1
								8878	sequestosome 1
								221472	FYVE, RhoGEF and PH domain containing 2
								9252	ribosomal protein S6 kinase A5
								7409	vav guanine nucleotide exchange factor 1
								5291	phosphatidylinositol-4,5-bisphosphate 3-kinase catalytic subunit beta
								2309	forkhead box O3
								7531	tyrosine 3-monooxygenase/tryptophan 5-monooxygenase activation protein epsilon
								808	calmodulin 3
								27161	argonaute RISC catalytic component 2
								8767	receptor interacting serine/threonine kinase 2
								5728	phosphatase and tensin homolog
								3551	inhibitor of nuclear factor kappa B kinase subunit beta
								7529	tyrosine 3-monooxygenase/tryptophan 5-monooxygenase activation protein beta
								5580	protein kinase C delta
								11214	A-kinase anchoring protein 13
								1845	dual specificity phosphatase 3
								7204	trio Rho guanine nucleotide exchange factor
								10451	vav guanine nucleotide exchange factor 3
								5605	mitogen-activated protein kinase kinase 2
								1848	dual specificity phosphatase 6
								5335	phospholipase C gamma 1
								23385	nicastrin
								23112	trinucleotide repeat containing adaptor 6B
								6654	SOS Ras/Rac guanine nucleotide exchange factor 1
								5664	presenilin 2
infection_number	Apoptotic cleavage of cellular proteins	0.0409836	0.111725	0.68405	1.49819	19	23	--	--
infection_number	Fcgamma receptor (FCGR) dependent phagocytosis	0.0150659	0.0583107	0.587106	1.48182	7	57	--	--
infection_number	p75 NTR receptor-mediated signalling	0.0150659	0.0583107	0.586859	1.4812	7	57	--	--
infection_number	Role of phospholipids in phagocytosis	0.0416667	0.113095	0.705303	1.48107	19	19	--	--
infection_number	RHO GTPases activate PKNs	0.0473251	0.124676	0.667056	1.47664	22	25	--	--
infection_number	EPH-ephrin mediated repulsion of cells	0.0473251	0.124676	0.6653	1.47276	22	25	--	--
infection_number	Latent infection of Homo sapiens with Mycobacterium tuberculosis	0.0491803	0.127252	0.6719	1.47158	23	23	--	--
infection_number	Phagosomal maturation (early endosomal stage)	0.0491803	0.127252	0.6719	1.47158	23	23	--	--
infection_number	XBP1(S) activates chaperone genes	0.0232108	0.0738741	0.608065	1.47144	11	45	--	--
infection_number	GAB1 signalosome	0.0229885	0.0738741	0.592485	1.46594	11	52	--	--
infection_number	TRAF6 mediated NF-kB activation	0.0448065	0.120058	0.734978	1.4631	21	15	--	--
infection_number	Formation of tubulin folding intermediates by CCT/TriC	0.0496894	0.127252	0.708661	1.45449	23	17	--	--
infection_number	Class A/1 (Rhodopsin-like receptors)	0.014652	0.0582358	0.560233	1.4501	7	65	--	--
infection_number	Inflammasomes	0.0486815	0.127181	0.713866	1.44872	23	16	--	--
infection_number	GPCR ligand binding	0.0147874	0.0583107	0.548463	1.44455	7	71	--	--
infection_number	Phase 1 - Functionalization of compounds	0.057971	0.144812	0.701755	1.44032	27	17	--	--
infection_number	Role of LAT2/NTAL/LAB on calcium mobilization	0.0264151	0.0791667	0.569266	1.43344	13	56	--	--
infection_number	IRE1alpha activates chaperones	0.0404624	0.111272	0.589472	1.42984	20	47	--	--
infection_number	Antigen Presentation: Folding, assembly and peptide loading of class I MHC	0.0655738	0.15936	0.651175	1.42619	31	23	--	--
infection_number	HDACs deacetylate histones	0.0611814	0.151027	0.638328	1.41847	28	27	--	--
infection_number	Regulation of HSF1-mediated heat shock response	0.0380228	0.105023	0.574185	1.41641	19	51	--	--
infection_number	Signaling by FGFR in disease	0.0729167	0.173836	0.655427	1.41481	34	22	--	--
infection_number	Signaling by FGFR1 in disease	0.0729167	0.173836	0.655427	1.41481	34	22	--	--
infection_number	Signaling by FGFR1 mutants	0.0729167	0.173836	0.655427	1.41481	34	22	--	--
infection_number	Phospholipid metabolism	0.0108893	0.0502028	0.523257	1.41323	5	95	--	--
infection_number	Glucose metabolism	0.0436433	0.117443	0.575152	1.41253	22	50	--	--
infection_number	Unfolded Protein Response (UPR)	0.0300752	0.0868993	0.556502	1.41089	15	59	--	--
infection_number	Energy dependent regulation of mTOR by LKB1-AMPK	0.0807453	0.185943	0.686664	1.40934	38	17	--	--
infection_number	Pre-NOTCH Expression and Processing	0.0859539	0.190771	0.655533	1.40416	40	21	--	--
infection_number	Arachidonic acid metabolism	0.0880503	0.193711	0.654176	1.40125	41	21	--	--
infection_number	Peptide ligand-binding receptors	0.066	0.159776	0.589212	1.39242	32	38	--	--
infection_number	Sema4D in semaphorin signaling	0.0910973	0.195243	0.678177	1.39193	43	17	--	--
infection_number	PI3K/AKT Signaling in Cancer	0.0677291	0.163331	0.586181	1.38082	33	37	--	--
infection_number	Cell surface interactions at the vascular wall	0.0497238	0.127252	0.536044	1.36924	26	62	--	--
infection_number	FCERI mediated Ca+2 mobilization	0.0864979	0.190965	0.612363	1.3663	40	28	--	--
infection_number	Inositol phosphate metabolism	0.0859539	0.190771	0.607225	1.3652	40	31	--	--
infection_number	Constitutive Signaling by AKT1 E17K in Cancer	0.102941	0.214977	0.643266	1.35953	48	20	--	--
infection_number	Cell death signalling via NRAGE, NRIF and NADE	0.0910891	0.195243	0.568862	1.35301	45	40	--	--
infection_number	Cellular responses to stress	0.0160714	0.0607845	0.45764	1.34949	8	195	--	--
infection_number	PI Metabolism	0.0950495	0.20066	0.565131	1.34414	47	40	--	--
infection_number	Sphingolipid metabolism	0.0923695	0.196324	0.560713	1.33789	45	42	--	--
infection_number	PI3K events in ERBB4 signaling	0.0815939	0.185943	0.54755	1.33763	42	48	--	--
infection_number	PIP3 activates AKT signaling	0.0815939	0.185943	0.54755	1.33763	42	48	--	--
infection_number	PI3K events in ERBB2 signaling	0.0815939	0.185943	0.54755	1.33763	42	48	--	--
infection_number	PI-3K cascade:FGFR1	0.0815939	0.185943	0.54755	1.33763	42	48	--	--
infection_number	PI-3K cascade:FGFR2	0.0815939	0.185943	0.54755	1.33763	42	48	--	--
infection_number	PI-3K cascade:FGFR3	0.0815939	0.185943	0.54755	1.33763	42	48	--	--
infection_number	PI-3K cascade:FGFR4	0.0815939	0.185943	0.54755	1.33763	42	48	--	--
infection_number	ABC-family proteins mediated transport	0.127789	0.253786	0.657268	1.33386	62	16	--	--
infection_number	Platelet homeostasis	0.092827	0.19663	0.599705	1.33265	43	27	--	--
infection_number	PI3K/AKT activation	0.0914286	0.195243	0.544397	1.33188	47	49	--	--
infection_number	Peroxisomal lipid metabolism	0.12831	0.253786	0.665807	1.3254	62	15	--	--
infection_number	Signaling by PDGF	0.0479574	0.125813	0.487765	1.32479	26	96	--	--
infection_number	DAP12 interactions	0.0462633	0.123051	0.485443	1.32302	25	101	--	--
infection_number	Nucleotide-binding domain, leucine rich repeat containing receptor (NLR) signaling pathways	0.108	0.224225	0.559121	1.32131	53	38	--	--
infection_number	Synthesis of PIPs at the plasma membrane	0.123967	0.24833	0.592311	1.31874	59	26	--	--
infection_number	G-protein mediated events	0.123967	0.24833	0.591944	1.31792	59	26	--	--
infection_number	PLC beta mediated events	0.123967	0.24833	0.591944	1.31792	59	26	--	--
infection_number	EGFR downregulation	0.128151	0.253786	0.623462	1.31767	60	20	--	--
infection_number	Transmission across Chemical Synapses	0.0830258	0.187256	0.51256	1.30683	44	61	--	--
infection_number	Insulin processing	0.141988	0.277341	0.643756	1.30644	69	16	--	--
infection_number	Neuronal System	0.0765027	0.179652	0.500792	1.3045	41	66	--	--
infection_number	VxPx cargo-targeting to cilium	0.15213	0.292759	0.63999	1.2988	74	16	--	--
infection_number	VEGFR2 mediated vascular permeability	0.169772	0.308323	0.631732	1.2966	81	17	--	--
infection_number	Integration of energy metabolism	0.125498	0.250596	0.550104	1.29583	62	37	--	--
infection_number	Signaling by Rho GTPases	0.0305755	0.0879397	0.439152	1.29154	16	190	--	--
infection_number	Golgi Associated Vesicle Biogenesis	0.157563	0.29842	0.610896	1.29111	74	20	--	--
infection_number	Degradation of the extracellular matrix	0.153689	0.294687	0.588041	1.28791	74	23	--	--
infection_number	O-linked glycosylation of mucins	0.175	0.314398	0.611765	1.28465	83	19	--	--
infection_number	Signaling by Interleukins	0.0732601	0.173993	0.475816	1.28088	39	89	--	--
infection_number	Regulation of actin dynamics for phagocytic cup formation	0.144841	0.282036	0.539621	1.28062	72	39	--	--
infection_number	Glycerophospholipid biosynthesis	0.113208	0.233491	0.505469	1.2728	59	56	--	--
infection_number	trans-Golgi Network Vesicle Budding	0.161885	0.300302	0.558325	1.2678	78	32	--	--
infection_number	Clathrin derived vesicle budding	0.161885	0.300302	0.558325	1.2678	78	32	--	--
infection_number	Gamma carboxylation, hypusine formation and arylsulfatase activation	0.185417	0.327482	0.603367	1.26701	88	19	--	--
infection_number	Transport of inorganic cations/anions and amino acids/oligopeptides	0.157371	0.29842	0.546508	1.26263	78	34	--	--
infection_number	Hexose transport	0.159329	0.29842	0.561573	1.26257	75	31	--	--
infection_number	Glucose transport	0.159329	0.29842	0.561573	1.26257	75	31	--	--
infection_number	NGF signalling via TRKA from the plasma membrane	0.0818505	0.185943	0.454494	1.26118	45	115	--	--
infection_number	O-linked glycosylation	0.188679	0.332309	0.587049	1.25746	89	21	--	--
infection_number	Signaling by EGFR	0.0822898	0.186266	0.460138	1.25712	45	106	--	--
infection_number	Interleukin-2 signaling	0.167006	0.307076	0.543118	1.24811	81	33	--	--
infection_number	Apoptotic execution phase	0.170082	0.308323	0.549275	1.24725	82	32	--	--
infection_number	Keratan sulfate/keratin metabolism	0.200828	0.35075	0.606114	1.24402	96	17	--	--
infection_number	Gluconeogenesis	0.214583	0.367606	0.590531	1.24006	102	19	--	--
infection_number	Fc epsilon receptor (FCERI) signaling	0.103203	0.214977	0.445931	1.23742	57	115	--	--
infection_number	Transmembrane transport of small molecules	0.0561594	0.141984	0.417686	1.23056	30	200	--	--
infection_number	Vesicle-mediated transport	0.0915493	0.195243	0.434978	1.22833	51	130	--	--
infection_number	Innate Immune System	0.0224	0.0738741	0.385523	1.22022	13	396	--	--
infection_number	Cellular Senescence	0.120996	0.244725	0.44709	1.21849	67	101	--	--
infection_number	Downstream signal transduction	0.130672	0.256837	0.451228	1.21667	71	92	--	--
infection_number	Caspase activation via extrinsic apoptotic signalig pathway	0.236025	0.38885	0.591392	1.2138	113	17	--	--
infection_number	Interactions of Vpr with host cellular proteins	0.205882	0.356034	0.540451	1.2105	97	30	--	--
infection_number	Vpr-mediated nuclear import of PICs	0.205882	0.356034	0.540451	1.2105	97	30	--	--
infection_number	Ca2+ pathway	0.207627	0.356664	0.54213	1.20946	97	29	--	--
infection_number	TRAF6 mediated IRF7 activation	0.224033	0.376591	0.607226	1.20879	109	15	--	--
infection_number	PD-1 signaling	0.23299	0.386467	0.585293	1.2087	112	18	--	--
infection_number	Signaling by TGF-beta Receptor Complex	0.156309	0.29789	0.475525	1.2076	82	60	--	--
infection_number	The role of Nef in HIV-1 replication and disease pathogenesis	0.240741	0.393084	0.54006	1.19552	116	25	--	--
infection_number	VEGFA-VEGFR2 Pathway	0.166052	0.306751	0.451252	1.19455	89	73	--	--
infection_number	PKB-mediated events	0.242798	0.395414	0.539209	1.19363	117	25	--	--
infection_number	mTOR signalling	0.258799	0.404656	0.539506	1.1898	124	24	--	--
infection_number	Immunoregulatory interactions between a Lymphoid and a non-Lymphoid cell	0.206693	0.356034	0.494331	1.1876	104	43	--	--
infection_number	PLCG1 events in ERBB2 signaling	0.25625	0.401672	0.545587	1.17771	122	22	--	--
infection_number	DAG and IP3 signaling	0.25625	0.401672	0.545587	1.17771	122	22	--	--
infection_number	PLC-gamma1 signalling	0.25625	0.401672	0.545587	1.17771	122	22	--	--
infection_number	EGFR interacts with phospholipase C-gamma	0.25625	0.401672	0.545587	1.17771	122	22	--	--
infection_number	Phospholipase C-mediated cascade: FGFR1	0.25625	0.401672	0.545587	1.17771	122	22	--	--
infection_number	Phospholipase C-mediated cascade; FGFR2	0.25625	0.401672	0.545587	1.17771	122	22	--	--
infection_number	Phospholipase C-mediated cascade; FGFR3	0.25625	0.401672	0.545587	1.17771	122	22	--	--
infection_number	Phospholipase C-mediated cascade; FGFR4	0.25625	0.401672	0.545587	1.17771	122	22	--	--
infection_number	Glucagon signaling in metabolic regulation	0.247465	0.401672	0.580291	1.17765	121	16	--	--
infection_number	TGF-beta receptor signaling activates SMADs	0.236287	0.38885	0.52755	1.17707	111	28	--	--
infection_number	Toll Like Receptor 4 (TLR4) Cascade	0.18264	0.323925	0.441629	1.17679	100	78	--	--
infection_number	Translocation of GLUT4 to the plasma membrane	0.216634	0.369099	0.485772	1.1755	111	45	--	--
infection_number	Viral Messenger RNA Synthesis	0.260331	0.40503	0.524429	1.16761	125	26	--	--
infection_number	Regulation of Glucokinase by Glucokinase Regulatory Protein	0.260331	0.40503	0.524429	1.16761	125	26	--	--
infection_number	Nef-mediates down modulation of cell surface receptors by recruiting them to clathrin adapters	0.274227	0.421422	0.563437	1.16356	132	18	--	--
infection_number	CD209 (DC-SIGN) signaling	0.274227	0.421422	0.56295	1.16256	132	18	--	--
infection_number	Insulin receptor recycling	0.296066	0.441985	0.56226	1.15401	142	17	--	--
infection_number	Membrane Trafficking	0.19964	0.349649	0.414761	1.15145	110	117	--	--
infection_number	PI3K Cascade	0.253465	0.401672	0.483708	1.15048	127	40	--	--
infection_number	RIG-I/MDA5 mediated induction of IFN-alpha/beta pathways	0.224762	0.376807	0.470107	1.15013	117	49	--	--
infection_number	Antigen activates B Cell Receptor (BCR) leading to generation of second messengers	0.254237	0.401672	0.515304	1.14962	119	29	--	--
infection_number	Ca-dependent events	0.277083	0.423735	0.545792	1.14611	132	19	--	--
infection_number	Chaperonin-mediated protein folding	0.29918	0.445573	0.522362	1.14407	145	23	--	--
infection_number	Gastrin-CREB signalling pathway via PKC and MAPK	0.25	0.401672	0.448608	1.13735	132	59	--	--
infection_number	Prefoldin mediated transfer of substrate to CCT/TriC	0.283019	0.427597	0.53046	1.13625	134	21	--	--
infection_number	Signaling by VEGF	0.240367	0.393084	0.427203	1.1335	130	74	--	--
infection_number	Cooperation of Prefoldin and TriC/CCT in actin and tubulin folding	0.30625	0.450989	0.52237	1.12759	146	22	--	--
infection_number	Pre-NOTCH Transcription and Translation	0.294118	0.440124	0.555578	1.12749	144	16	--	--
infection_number	Generic Transcription Pathway	0.223423	0.376577	0.402263	1.12745	123	123	--	--
infection_number	Adaptive Immune System	0.155887	0.29789	0.363353	1.12314	93	307	--	--
infection_number	SLC-mediated transmembrane transport	0.238859	0.392054	0.41072	1.12229	133	104	--	--
infection_number	DAP12 signaling	0.254083	0.401672	0.414221	1.11848	139	93	--	--
infection_number	Activated TLR4 signalling	0.255985	0.401672	0.422399	1.11847	138	76	--	--
infection_number	Metabolism of lipids and lipoproteins	0.182886	0.323925	0.36328	1.11792	108	295	--	--
infection_number	Regulation of lipid metabolism by Peroxisome proliferator-activated receptor alpha (PPARalpha)	0.310891	0.453323	0.476339	1.11425	156	36	--	--
infection_number	Metabolism of carbohydrates	0.216312	0.369099	0.388891	1.11266	121	146	--	--
infection_number	Calmodulin induced events	0.329193	0.463153	0.541263	1.11092	158	17	--	--
infection_number	CaM pathway	0.329193	0.463153	0.541263	1.11092	158	17	--	--
infection_number	TAK1 activates NFkB by phosphorylation and activation of IKKs complex	0.327083	0.463153	0.528668	1.11015	156	19	--	--
infection_number	Sialic acid metabolism	0.323529	0.462582	0.522241	1.10374	153	20	--	--
infection_number	Toll-Like Receptors Cascades	0.282569	0.427597	0.407974	1.09731	153	88	--	--
infection_number	Neurotransmitter Receptor Binding And Downstream Transmission In The Postsynaptic Cell	0.307992	0.450989	0.454327	1.09214	157	44	--	--
infection_number	formation of the beta-catenin:TCF transactivating complex	0.345833	0.475521	0.501464	1.08246	165	22	--	--
infection_number	MAPK targets/ Nuclear events mediated by MAP kinases	0.346639	0.475585	0.511274	1.08056	164	20	--	--
infection_number	Downstream signaling of activated FGFR1	0.319419	0.460404	0.402877	1.07639	175	81	--	--
infection_number	Downstream signaling of activated FGFR2	0.319419	0.460404	0.402877	1.07639	175	81	--	--
infection_number	Downstream signaling of activated FGFR3	0.319419	0.460404	0.402877	1.07639	175	81	--	--
infection_number	Downstream signaling of activated FGFR4	0.319419	0.460404	0.402877	1.07639	175	81	--	--
infection_number	Triglyceride Biosynthesis	0.372428	0.492642	0.486007	1.07586	180	25	--	--
infection_number	ISG15 antiviral mechanism	0.324125	0.462582	0.421053	1.07552	175	62	--	--
infection_number	Antiviral mechanism by IFN-stimulated genes	0.324125	0.462582	0.421053	1.07552	175	62	--	--
infection_number	Biological oxidations	0.3258	0.463153	0.425373	1.07362	172	57	--	--
infection_number	Signaling by FGFR	0.334559	0.463153	0.395971	1.06335	181	91	--	--
infection_number	Signaling by FGFR1	0.334559	0.463153	0.395971	1.06335	181	91	--	--
infection_number	Signaling by FGFR2	0.334559	0.463153	0.395971	1.06335	181	91	--	--
infection_number	Signaling by FGFR3	0.334559	0.463153	0.395971	1.06335	181	91	--	--
infection_number	Signaling by FGFR4	0.334559	0.463153	0.395971	1.06335	181	91	--	--
infection_number	Opioid Signalling	0.382	0.50424	0.448891	1.06081	190	38	--	--
infection_number	MyD88:Mal cascade initiated on plasma membrane	0.367159	0.487689	0.41323	1.05358	198	61	--	--
infection_number	Toll Like Receptor TLR1:TLR2 Cascade	0.367159	0.487689	0.41323	1.05358	198	61	--	--
infection_number	Toll Like Receptor TLR6:TLR2 Cascade	0.367159	0.487689	0.41323	1.05358	198	61	--	--
infection_number	Toll Like Receptor 2 (TLR2) Cascade	0.367159	0.487689	0.41323	1.05358	198	61	--	--
infection_number	Binding and Uptake of Ligands by Scavenger Receptors	0.415479	0.542719	0.524158	1.04342	203	15	--	--
infection_number	MyD88-independent TLR3/TLR4 cascade	0.358974	0.487179	0.402486	1.04179	195	65	--	--
infection_number	Toll Like Receptor 3 (TLR3) Cascade	0.358974	0.487179	0.402486	1.04179	195	65	--	--
infection_number	TRIF-mediated TLR3/TLR4 signaling	0.358974	0.487179	0.402486	1.04179	195	65	--	--
infection_number	CREB phosphorylation through the activation of Ras	0.421589	0.54728	0.520948	1.03703	206	15	--	--
infection_number	Signaling by ERBB2	0.363139	0.487689	0.384105	1.03554	198	94	--	--
infection_number	Nuclear Events (kinase and transcription factor activation)	0.425662	0.551426	0.520103	1.03535	208	15	--	--
infection_number	RMTs methylate histone arginines	0.432049	0.557396	0.5094	1.03378	212	16	--	--
infection_number	TCR signaling	0.389313	0.512814	0.414954	1.03131	203	53	--	--
infection_number	Regulation of AMPK activity via LKB1	0.439919	0.566384	0.515587	1.02636	215	15	--	--
infection_number	Pyrimidine metabolism	0.441955	0.567758	0.513116	1.02144	216	15	--	--
infection_number	Iron uptake and transport	0.449367	0.573835	0.454695	1.01041	212	27	--	--
infection_number	Constitutive Signaling by Aberrant PI3K in Cancer	0.459627	0.582195	0.487163	0.999879	221	17	--	--
infection_number	Downstream TCR signaling	0.450397	0.573981	0.420422	0.997735	226	39	--	--
infection_number	Negative regulators of RIG-I/MDA5 signaling	0.46822	0.591883	0.443333	0.989052	220	29	--	--
infection_number	Fatty acid, triacylglycerol, and ketone body metabolism	0.478261	0.599739	0.3694	0.983638	263	79	--	--
infection_number	FCERI mediated NF-kB activation	0.47619	0.59834	0.444029	0.979236	229	24	--	--
infection_number	Peptide hormone metabolism	0.489669	0.61282	0.439042	0.977496	236	26	--	--
infection_number	Factors involved in megakaryocyte development and platelet production	0.512915	0.636827	0.381909	0.973723	277	61	--	--
infection_number	Regulation of insulin secretion	0.475	0.598042	0.463234	0.972746	227	19	--	--
infection_number	RHO GTPase Effectors	0.518584	0.642593	0.340727	0.965601	292	134	--	--
infection_number	Toll Like Receptor 7/8 (TLR7/8) Cascade	0.520992	0.643036	0.384309	0.961522	272	55	--	--
infection_number	MyD88 dependent cascade initiated on endosome	0.520992	0.643036	0.384309	0.961522	272	55	--	--
infection_number	CD28 co-stimulation	0.5	0.62326	0.43847	0.960327	243	23	--	--
infection_number	Toll Like Receptor 9 (TLR9) Cascade	0.525424	0.645962	0.378349	0.954931	278	57	--	--
infection_number	Oxidative Stress Induced Senescence	0.538168	0.656481	0.381336	0.954083	281	55	--	--
infection_number	Netrin-1 signaling	0.539715	0.65709	0.477928	0.951397	264	15	--	--
infection_number	FCERI mediated MAPK activation	0.550201	0.665977	0.40673	0.945701	273	35	--	--
infection_number	deactivation of the beta-catenin transactivating complex	0.537037	0.656379	0.42468	0.940104	260	25	--	--
infection_number	Transferrin endocytosis and recycling	0.531959	0.651442	0.451556	0.932517	257	18	--	--
infection_number	TRAF6 Mediated Induction of proinflammatory cytokines	0.597303	0.707956	0.381226	0.924713	309	47	--	--
infection_number	Toll Like Receptor 10 (TLR10) Cascade	0.586792	0.699466	0.364569	0.918006	310	56	--	--
infection_number	Toll Like Receptor 5 (TLR5) Cascade	0.586792	0.699466	0.364569	0.918006	310	56	--	--
infection_number	MyD88 cascade initiated on plasma membrane	0.586792	0.699466	0.364569	0.918006	310	56	--	--
infection_number	TRAF6 mediated induction of NFkB and MAP kinases upon TLR7/8 or 9 activation	0.602273	0.7125	0.366289	0.914842	317	54	--	--
infection_number	Signaling by Insulin receptor	0.691312	0.789532	0.3358	0.884434	373	71	--	--
infection_number	Downregulation of TGF-beta receptor signaling	0.627083	0.73082	0.408947	0.882758	300	22	--	--
infection_number	Signaling by Leptin	0.612371	0.722366	0.424447	0.876534	296	18	--	--
infection_number	Post NMDA receptor activation events	0.61875	0.725152	0.413823	0.868987	296	19	--	--
infection_number	Activation of NMDA receptor upon glutamate binding and postsynaptic events	0.61875	0.725152	0.413823	0.868987	296	19	--	--
infection_number	Generation of second messenger molecules	0.661885	0.766428	0.38921	0.852439	322	23	--	--
infection_number	Signaling by Type 1 Insulin-like Growth Factor 1 Receptor (IGF1R)	0.751908	0.844886	0.338915	0.842325	393	53	--	--
infection_number	IGF1R signaling cascade	0.751908	0.844886	0.338915	0.842325	393	53	--	--
infection_number	Insulin receptor signalling cascade	0.759542	0.8489	0.336417	0.841699	397	55	--	--
infection_number	activated TAK1 mediates p38 MAPK activation	0.684536	0.784284	0.404975	0.836323	331	18	--	--
infection_number	Post-translational protein modification	0.928571	0.956017	0.279837	0.832277	519	208	--	--
infection_number	Transcriptional regulation of white adipocyte differentiation	0.767068	0.854266	0.343371	0.819303	381	42	--	--
infection_number	Asparagine N-linked glycosylation	0.863884	0.916051	0.302613	0.817118	475	93	--	--
infection_number	Signaling by ERBB4	0.864916	0.916051	0.307059	0.815551	460	83	--	--
infection_number	Cargo trafficking to the periciliary membrane	0.755274	0.845758	0.363648	0.808087	357	27	--	--
infection_number	Diseases of signal transduction	0.943841	0.958398	0.279043	0.799197	520	154	--	--
infection_number	Meiotic synapsis	0.773585	0.858474	0.370814	0.794287	368	21	--	--
infection_number	Activation of BH3-only proteins	0.772917	0.858474	0.366786	0.791748	370	22	--	--
infection_number	Nuclear import of Rev protein	0.798319	0.865997	0.353418	0.791585	379	30	--	--
infection_number	PPARA activates gene expression	0.764583	0.853014	0.374816	0.787076	366	19	--	--
infection_number	Loss of Nlp from mitotic centrosomes	0.887833	0.930888	0.316087	0.779732	466	51	--	--
infection_number	Loss of proteins required for interphase microtubule organization¬†from the centrosome	0.887833	0.930888	0.316087	0.779732	466	51	--	--
infection_number	Chromatin modifying enzymes	0.983666	0.985237	0.270786	0.777561	541	158	--	--
infection_number	Chromatin organization	0.983666	0.985237	0.270786	0.777561	541	158	--	--
infection_number	IRS-mediated signalling	0.889734	0.931324	0.314064	0.77474	467	51	--	--
infection_number	RIPK1-mediated regulated necrosis	0.787629	0.865997	0.374744	0.773891	381	18	--	--
infection_number	Regulated Necrosis	0.787629	0.865997	0.374744	0.773891	381	18	--	--
infection_number	Anchoring of the basal body to the plasma membrane	0.908088	0.939557	0.300391	0.773839	493	64	--	--
infection_number	IRS-related events triggered by IGF1R	0.894636	0.931789	0.311431	0.77055	466	52	--	--
infection_number	IRS-related events	0.894636	0.931789	0.31099	0.769459	466	52	--	--
infection_number	Stimuli-sensing channels	0.784679	0.865997	0.348895	0.769432	378	24	--	--
infection_number	DARPP-32 events	0.8	0.866321	0.370865	0.765881	387	18	--	--
infection_number	Regulation of signaling by CBL	0.795132	0.865997	0.375746	0.762541	391	16	--	--
infection_number	Recruitment of mitotic centrosome proteins and complexes	0.920152	0.948907	0.298611	0.754317	483	58	--	--
infection_number	Centrosome maturation	0.920152	0.948907	0.298611	0.754317	483	58	--	--
infection_number	Amino acid and oligopeptide SLC transporters	0.83299	0.898941	0.361533	0.74661	403	18	--	--
infection_number	Signaling by NOTCH	0.943015	0.958398	0.287697	0.74114	512	64	--	--
infection_number	GPVI-mediated activation cascade	0.850932	0.908416	0.333738	0.736007	410	24	--	--
infection_number	Ion channel transport	0.950382	0.961112	0.292026	0.725791	497	53	--	--
infection_number	Interactions of Rev with host cellular proteins	0.868852	0.918669	0.319627	0.725782	423	32	--	--
infection_number	Negative regulation of FGFR1 signaling	0.85336	0.908416	0.362924	0.722461	418	15	--	--
infection_number	Negative regulation of FGFR2 signaling	0.85336	0.908416	0.362924	0.722461	418	15	--	--
infection_number	Negative regulation of FGFR3 signaling	0.85336	0.908416	0.362924	0.722461	418	15	--	--
infection_number	Negative regulation of FGFR4 signaling	0.85336	0.908416	0.362924	0.722461	418	15	--	--
infection_number	Rev-mediated nuclear export of HIV RNA	0.907563	0.939557	0.317474	0.711079	431	30	--	--
infection_number	Purine metabolism	0.893443	0.931789	0.324147	0.70994	435	23	--	--
infection_number	Regulation of necroptotic cell death	0.953347	0.962558	0.31444	0.638127	469	16	--	--
infection_number	JNK (c-Jun kinases) phosphorylation and activation mediated by activated human TAK1	0.959432	0.967145	0.309515	0.628133	472	16	--	--
infection_number	Sphingolipid de novo biosynthesis	0.962185	0.968363	0.297106	0.627927	457	20	--	--
infection_number	Constitutive Signaling by Ligand-Responsive EGFR Cancer Variants	0.94617	0.958398	0.30416	0.624274	456	17	--	--
infection_number	Signaling by EGFR in Cancer	0.94617	0.958398	0.30416	0.624274	456	17	--	--
infection_number	Signaling by Ligand-Responsive EGFR Variants in Cancer	0.94617	0.958398	0.30416	0.624274	456	17	--	--
infection_number	Transport of glucose and other sugars, bile salts and organic acids, metal ions and amine compounds	0.993671	0.993671	0.252211	0.562732	470	28	--	--
infection_number	Activated NOTCH1 Transmits Signal to the Nucleus	0.941061	0.958398	-0.312648	-0.630559	478	16	--	--
infection_number	IKK complex recruitment mediated by RIP1	0.943249	0.958398	-0.316957	-0.63405	481	15	--	--
infection_number	Signaling by NOTCH1	0.97166	0.976331	-0.271906	-0.66587	479	43	--	--
infection_number	NOD1/2 Signaling Pathway	0.93295	0.957694	-0.308701	-0.667572	486	22	--	--
infection_number	SMAD2/SMAD3:SMAD4 heterotrimer regulates transcription	0.898833	0.93306	-0.32057	-0.700212	461	23	--	--
infection_number	Phosphorylation of CD3 and TCR zeta chains	0.849315	0.908416	-0.363562	-0.72728	433	15	--	--
infection_number	Mitochondrial biogenesis	0.85249	0.908416	-0.346902	-0.729959	444	19	--	--
infection_number	Transcriptional activity of SMAD2/SMAD3:SMAD4 heterotrimer	0.882937	0.930422	-0.311184	-0.736015	444	35	--	--
infection_number	Nuclear signaling by ERBB4	0.824663	0.891489	-0.364536	-0.746033	427	17	--	--
infection_number	Senescence-Associated Secretory Phenotype (SASP)	0.88755	0.930888	-0.314245	-0.755938	441	39	--	--
infection_number	SUMOylation of DNA damage response and repair proteins	0.934783	0.957694	-0.293736	-0.758534	429	61	--	--
infection_number	SUMO E3 ligases SUMOylate target proteins	0.934783	0.957694	-0.293736	-0.758534	429	61	--	--
infection_number	NOTCH1 Intracellular Domain Regulates Transcription	0.859922	0.91385	-0.326787	-0.761095	441	32	--	--
infection_number	Regulation of PLK1 Activity at G2/M Transition	0.896247	0.931919	-0.29664	-0.77795	405	66	--	--
infection_number	MAP kinase activation in TLR cascade	0.84507	0.908416	-0.325839	-0.788047	419	40	--	--
infection_number	PRC2 methylates histones and DNA	0.755382	0.845758	-0.394779	-0.789728	385	15	--	--
infection_number	Intrinsic Pathway for Apoptosis	0.798	0.865997	-0.338999	-0.797024	398	34	--	--
infection_number	Signaling by NOTCH1 PEST Domain Mutants in Cancer	0.795635	0.865997	-0.33884	-0.801427	400	35	--	--
infection_number	Signaling by NOTCH1 in Cancer	0.795635	0.865997	-0.33884	-0.801427	400	35	--	--
infection_number	Constitutive Signaling by NOTCH1 PEST Domain Mutants	0.795635	0.865997	-0.33884	-0.801427	400	35	--	--
infection_number	Signaling by NOTCH1 HD+PEST Domain Mutants in Cancer	0.795635	0.865997	-0.33884	-0.801427	400	35	--	--
infection_number	Constitutive Signaling by NOTCH1 HD+PEST Domain Mutants	0.795635	0.865997	-0.33884	-0.801427	400	35	--	--
infection_number	NCAM signaling for neurite out-growth	0.749042	0.844693	-0.371853	-0.80414	390	22	--	--
infection_number	Synthesis of substrates in N-glycan biosythesis	0.782869	0.865997	-0.338751	-0.812541	392	38	--	--
infection_number	RHO GTPases Activate WASPs and WAVEs	0.724138	0.81808	-0.379859	-0.821454	377	22	--	--
infection_number	Heparan sulfate/heparin (HS-GAG) metabolism	0.71619	0.810562	-0.385689	-0.82574	375	21	--	--
infection_number	Circadian Clock	0.710728	0.805834	-0.385719	-0.834125	370	22	--	--
infection_number	Endosomal Sorting Complex Required For Transport (ESCRT)	0.705426	0.801272	-0.376324	-0.837382	363	25	--	--
infection_number	SUMOylation	0.788079	0.865997	-0.320034	-0.839303	356	66	--	--
infection_number	Oncogene Induced Senescence	0.695076	0.792386	-0.373637	-0.850207	366	27	--	--
infection_number	Signaling by the B Cell Receptor (BCR)	0.874142	0.922705	-0.2897	-0.851091	381	136	--	--
infection_number	Protein folding	0.672348	0.774931	-0.377098	-0.860616	354	28	--	--
infection_number	Detoxification of Reactive Oxygen Species	0.666667	0.769797	-0.402234	-0.861163	349	21	--	--
infection_number	Interleukin-1 signaling	0.701195	0.797912	-0.362035	-0.868391	351	38	--	--
infection_number	Biosynthesis of the N-glycan precursor (dolichol lipid-linked oligosaccharide, LLO) and transfer to a nascent protein	0.682105	0.783297	-0.357659	-0.882396	323	48	--	--
infection_number	Metabolism of nucleotides	0.680851	0.783291	-0.346229	-0.887241	319	59	--	--
infection_number	Transcriptional regulation by small RNAs	0.662526	0.766428	-0.36044	-0.890011	319	47	--	--
infection_number	Antigen processing-Cross presentation	0.685466	0.784284	-0.336115	-0.892796	315	71	--	--
infection_number	Visual phototransduction	0.614068	0.722366	-0.419621	-0.893615	322	20	--	--
infection_number	G alpha (s) signalling events	0.614068	0.722366	-0.419998	-0.894418	322	20	--	--
infection_number	Deadenylation of mRNA	0.596958	0.707956	-0.423877	-0.90268	313	20	--	--
infection_number	MHC class II antigen presentation	0.62963	0.732426	-0.350454	-0.908012	288	62	--	--
infection_number	Metabolism of water-soluble vitamins and cofactors	0.623158	0.727598	-0.369368	-0.911284	295	48	--	--
infection_number	Metabolism of vitamins and cofactors	0.623158	0.727598	-0.369368	-0.911284	295	48	--	--
infection_number	VEGFR2 mediated cell proliferation	0.546512	0.662791	-0.417257	-0.928464	281	25	--	--
infection_number	Signaling by Wnt	0.6621	0.766428	-0.315752	-0.933116	289	148	--	--
infection_number	Downregulation of SMAD2/3:SMAD4 transcriptional activity	0.52682	0.646411	-0.446374	-0.939272	274	19	--	--
infection_number	Downstream signaling events of B Cell Receptor (BCR)	0.588764	0.700484	-0.32806	-0.940268	261	113	--	--
infection_number	Transcriptional Regulation by TP53	0.562372	0.675493	-0.385232	-0.941192	274	44	--	--
infection_number	TP53 Regulates Metabolic Genes	0.562372	0.675493	-0.385232	-0.941192	274	44	--	--
infection_number	Class I MHC mediated antigen processing & presentation	0.563991	0.676143	-0.342674	-0.941926	259	85	--	--
infection_number	Meiosis	0.554217	0.668258	-0.392197	-0.943458	275	39	--	--
infection_number	Transport to the Golgi and subsequent modification	0.551331	0.666059	-0.408404	-0.945339	289	30	--	--
infection_number	Nuclear Pore Complex (NPC) Disassembly	0.545627	0.662791	-0.410056	-0.949163	286	30	--	--
infection_number	Regulatory RNA pathways	0.51087	0.635546	-0.373027	-0.963293	234	61	--	--
infection_number	Cytosolic sensors of pathogen-associated DNA	0.523013	0.644261	-0.384721	-0.968738	249	53	--	--
infection_number	Post-translational modification: synthesis of GPI-anchored proteins	0.469349	0.592116	-0.466789	-0.982229	244	19	--	--
infection_number	AUF1 (hnRNP D0) destabilizes mRNA	0.491667	0.614094	-0.393472	-0.98711	235	52	--	--
infection_number	Mitotic G2-G2/M phases	0.452954	0.576069	-0.356566	-0.987443	206	88	--	--
infection_number	G2/M Transition	0.447598	0.572743	-0.359221	-0.987842	204	86	--	--
infection_number	Signalling to ERKs	0.458175	0.58153	-0.429064	-0.993161	240	30	--	--
infection_number	Assembly of the primary cilium	0.428894	0.554467	-0.354031	-1.00625	189	109	--	--
infection_number	Glycosaminoglycan metabolism	0.442797	0.567758	-0.395983	-1.00691	208	56	--	--
infection_number	Signalling to RAS	0.421456	0.54728	-0.469022	-1.01427	219	22	--	--
infection_number	Chondroitin sulfate/dermatan sulfate metabolism	0.411992	0.539288	-0.494339	-1.02813	212	18	--	--
infection_number	Costimulation by the CD28 family	0.396728	0.521485	-0.423803	-1.03543	193	44	--	--
infection_number	Transcriptional regulation of pluripotent stem cells	0.420432	0.54728	-0.515051	-1.03877	213	16	--	--
infection_number	ER-Phagosome pathway	0.363057	0.487689	-0.404947	-1.0465	170	60	--	--
infection_number	Oxygen-dependent proline hydroxylation of Hypoxia-inducible Factor Alpha	0.407045	0.533927	-0.524681	-1.04959	207	15	--	--
infection_number	C-type lectin receptors (CLRs)	0.357466	0.487179	-0.369611	-1.05378	157	111	--	--
infection_number	HATs acetylate histones	0.324619	0.462582	-0.393053	-1.06009	148	76	--	--
infection_number	Regulation of mRNA stability by proteins that bind AU-rich elements	0.328358	0.463153	-0.387715	-1.06739	153	83	--	--
infection_number	CLEC7A (Dectin-1) signaling	0.316594	0.460404	-0.383196	-1.07021	144	91	--	--
infection_number	Regulation of Hypoxia-inducible Factor (HIF) by oxygen	0.3659	0.487689	-0.508763	-1.07055	190	19	--	--
infection_number	Cellular response to hypoxia	0.3659	0.487689	-0.508763	-1.07055	190	19	--	--
infection_number	Programmed Cell Death	0.30137	0.44777	-0.367618	-1.07158	131	125	--	--
infection_number	Cytosolic tRNA aminoacylation	0.364162	0.487689	-0.48588	-1.07297	188	24	--	--
infection_number	PKMTs methylate histone lysines	0.340909	0.46978	-0.471831	-1.07682	179	28	--	--
infection_number	RHO GTPases Activate Formins	0.334061	0.463153	-0.412281	-1.07839	152	64	--	--
infection_number	Mitotic Spindle Checkpoint	0.367906	0.487689	-0.541356	-1.08294	187	15	--	--
infection_number	Apoptosis	0.267574	0.414244	-0.373803	-1.08697	117	122	--	--
infection_number	Pyruvate metabolism and Citric Acid (TCA) cycle	0.336595	0.464857	-0.46248	-1.0894	171	33	--	--
infection_number	Double-Strand Break Repair	0.367505	0.487689	-0.52609	-1.09416	189	18	--	--
infection_number	Mitotic Prophase	0.287815	0.432758	-0.432617	-1.10886	136	58	--	--
infection_number	Pausing and recovery of Tat-mediated HIV elongation	0.306084	0.450989	-0.480609	-1.11247	160	30	--	--
infection_number	Tat-mediated HIV elongation arrest and recovery	0.306084	0.450989	-0.480609	-1.11247	160	30	--	--
infection_number	Citric acid cycle (TCA cycle)	0.353965	0.484577	-0.53621	-1.11521	182	18	--	--
infection_number	Mitochondrial tRNA aminoacylation	0.331418	0.463153	-0.531373	-1.11813	172	19	--	--
infection_number	Elongation arrest and recovery	0.308571	0.450989	-0.479283	-1.11987	161	31	--	--
infection_number	HIV elongation arrest and recovery	0.308571	0.450989	-0.479283	-1.11987	161	31	--	--
infection_number	Pausing and recovery of HIV elongation	0.308571	0.450989	-0.479283	-1.11987	161	31	--	--
infection_number	Nuclear Envelope Breakdown	0.278884	0.425451	-0.468627	-1.12407	139	38	--	--
infection_number	Chromosome Maintenance	0.282	0.427597	-0.481692	-1.13251	140	34	--	--
infection_number	Signaling by Retinoic Acid	0.334623	0.463153	-0.546397	-1.1364	172	18	--	--
infection_number	Pyruvate metabolism	0.324165	0.462582	-0.56407	-1.13763	164	16	--	--
infection_number	Translesion synthesis by Y family DNA polymerases bypasses lesions on DNA template	0.266537	0.41366	-0.49262	-1.14732	136	32	--	--
infection_number	Signaling by NOTCH2	0.294004	0.440124	-0.559586	-1.16383	151	18	--	--
infection_number	beta-catenin independent WNT signaling	0.174672	0.314398	-0.41673	-1.16387	79	91	--	--
infection_number	APC-Cdc20 mediated degradation of Nek2A	0.286267	0.431465	-0.562426	-1.16974	147	18	--	--
infection_number	Diseases of metabolism	0.269962	0.416912	-0.551814	-1.17513	141	20	--	--
infection_number	Tristetraprolin (TTP) destabilizes mRNA	0.28131	0.427597	-0.575152	-1.17707	145	17	--	--
infection_number	Butyrate Response Factor 1 (BRF1) destabilizes mRNA	0.27553	0.422389	-0.575977	-1.17875	142	17	--	--
infection_number	Regulation of cholesterol biosynthesis by SREBP (SREBF)	0.217221	0.369099	-0.50265	-1.18402	110	33	--	--
infection_number	Budding and maturation of HIV virion	0.249524	0.401672	-0.555916	-1.19019	130	21	--	--
infection_number	TCF dependent signaling in response to WNT	0.1373	0.269022	-0.422494	-1.19056	59	100	--	--
infection_number	Telomere Maintenance	0.23062	0.383551	-0.537287	-1.19555	118	25	--	--
infection_number	Termination of translesion DNA synthesis	0.228682	0.38134	-0.537688	-1.19644	117	25	--	--
infection_number	Abortive elongation of HIV-1 transcript in the absence of Tat	0.225681	0.377339	-0.548312	-1.19766	115	23	--	--
infection_number	Post-Elongation Processing of Intron-Containing pre-mRNA	0.206226	0.356034	-0.516183	-1.2022	105	32	--	--
infection_number	mRNA 3'-end processing	0.206226	0.356034	-0.516183	-1.2022	105	32	--	--
infection_number	Synthesis and interconversion of nucleotide di- and triphosphates	0.235756	0.38885	-0.599032	-1.20815	119	16	--	--
infection_number	Late Phase of HIV Life Cycle	0.0966292	0.20331	-0.425043	-1.21824	42	113	--	--
infection_number	DNA Damage Bypass	0.17	0.308323	-0.511669	-1.21961	84	37	--	--
infection_number	HIV Transcription Elongation	0.170635	0.308323	-0.500284	-1.22051	85	42	--	--
infection_number	Formation of HIV-1 elongation complex containing HIV-1 Tat	0.170635	0.308323	-0.500284	-1.22051	85	42	--	--
infection_number	Tat-mediated elongation of the HIV-1 transcript	0.170635	0.308323	-0.500284	-1.22051	85	42	--	--
infection_number	Formation of RNA Pol II elongation complex	0.159919	0.29842	-0.498868	-1.22167	78	43	--	--
infection_number	Formation of HIV elongation complex in the absence of HIV Tat	0.159919	0.29842	-0.498868	-1.22167	78	43	--	--
infection_number	RNA Polymerase II Transcription Elongation	0.159919	0.29842	-0.498868	-1.22167	78	43	--	--
infection_number	Activation of gene expression by SREBF (SREBP)	0.219048	0.370417	-0.570792	-1.22204	114	21	--	--
infection_number	Fanconi Anemia pathway	0.219178	0.370417	-0.612993	-1.22625	111	15	--	--
infection_number	HIV Life Cycle	0.0760626	0.179291	-0.421005	-1.22913	33	123	--	--
infection_number	tRNA Aminoacylation	0.148893	0.288475	-0.510116	-1.23372	73	40	--	--
infection_number	Disease	0.0129534	0.0548768	-0.377384	-1.23943	4	454	--	--
infection_number	Negative epigenetic regulation of rRNA expression	0.149068	0.288475	-0.502655	-1.24117	71	47	--	--
infection_number	Host Interactions of HIV factors	0.075	0.177453	-0.432805	-1.24149	32	115	--	--
infection_number	Formation of transcription-coupled NER (TC-NER) repair complex	0.17803	0.31802	-0.548879	-1.24897	93	27	--	--
infection_number	Dual incision reaction in TC-NER	0.17803	0.31802	-0.548879	-1.24897	93	27	--	--
infection_number	Mismatch Repair	0.199609	0.349649	-0.625459	-1.25119	101	15	--	--
infection_number	Epigenetic regulation of gene expression	0.11465	0.23569	-0.489851	-1.26591	53	60	--	--
infection_number	Meiotic recombination	0.178707	0.318322	-0.595986	-1.2692	93	20	--	--
infection_number	Activation of NF-kappaB in B cells	0.0891304	0.195243	-0.495995	-1.28084	40	61	--	--
infection_number	Frs2-mediated activation	0.166341	0.306751	-0.645783	-1.29184	84	15	--	--
infection_number	Prolonged ERK activation events	0.152216	0.292759	-0.636262	-1.30213	78	17	--	--
infection_number	NoRC negatively regulates rRNA expression	0.0907216	0.195243	-0.531354	-1.3028	43	45	--	--
infection_number	PCP/CE pathway	0.0631808	0.154142	-0.505407	-1.30949	28	62	--	--
infection_number	RNA Polymerase I, RNA Polymerase III, and Mitochondrial Transcription	0.0529661	0.134999	-0.522988	-1.32986	24	56	--	--
infection_number	RNA Polymerase III Transcription	0.0914286	0.195243	-0.570331	-1.3326	47	31	--	--
infection_number	RNA Polymerase III Abortive And Retractive Initiation	0.0914286	0.195243	-0.570331	-1.3326	47	31	--	--
infection_number	RNA Polymerase III Transcription Initiation	0.0914286	0.195243	-0.570331	-1.3326	47	31	--	--
infection_number	RNA Polymerase III Transcription Initiation From Type 2 Promoter	0.102119	0.214143	-0.603574	-1.33287	52	24	--	--
infection_number	Formation of the Early Elongation Complex	0.0861057	0.190771	-0.566906	-1.33538	43	33	--	--
infection_number	Formation of the HIV-1 Early Elongation Complex	0.0861057	0.190771	-0.566906	-1.33538	43	33	--	--
infection_number	Formation of incision complex in GG-NER	0.11597	0.23685	-0.633272	-1.3486	60	20	--	--
infection_number	Dual incision reaction in GG-NER	0.11597	0.23685	-0.633272	-1.3486	60	20	--	--
infection_number	Sulfur amino acid metabolism	0.129094	0.254535	-0.661172	-1.35311	66	17	--	--
infection_number	HIV Infection	0.00678733	0.0386878	-0.444979	-1.36574	2	195	1022	cyclin dependent kinase 7
								5687	proteasome 20S subunit alpha 6
								5718	proteasome 26S subunit, non-ATPase 12
								2967	general transcription factor IIH subunit 3
								5690	proteasome 20S subunit beta 2
								2961	general transcription factor IIE subunit 2
								5478	peptidylprolyl isomerase A
								1104	regulator of chromosome condensation 1
								5436	RNA polymerase II subunit G
								5689	proteasome 20S subunit beta 1
								5715	proteasome 26S subunit, non-ATPase 9
								5701	proteasome 26S subunit, ATPase 2
								6882	TATA-box binding protein associated factor 11
								5902	RAN binding protein 1
								2958	general transcription factor IIA subunit 2
								1174	adaptor related protein complex 1 subunit sigma 1
								5683	proteasome 20S subunit alpha 2
								5695	proteasome 20S subunit beta 7
								29082	charged multivesicular body protein 4A
								7852	C-X-C motif chemokine receptor 4
								5437	RNA polymerase II subunit H
								79023	nucleoporin 37
								4869	nucleophosmin 1
								6921	elongin C
								5706	proteasome 26S subunit, ATPase 6
								5435	RNA polymerase II subunit F
								5901	RAN, member RAS oncogene family
								6233	ribosomal protein S27a
								5694	proteasome 20S subunit beta 6
								5685	proteasome 20S subunit alpha 4
								7518	X-ray repair cross complementing 4
								2963	general transcription factor IIF subunit 2
								6880	TATA-box binding protein associated factor 9
								10213	proteasome 26S subunit, non-ATPase 14
								5440	RNA polymerase II subunit K
								9978	ring-box 1
								102157402	adenylate kinase 6
								5684	proteasome 20S subunit alpha 3
infection_number	Gap-filling DNA repair synthesis and ligation in TC-NER	0.119374	0.242224	-0.684986	-1.37027	60	15	--	--
infection_number	Gap-filling DNA repair synthesis and ligation in GG-NER	0.119374	0.242224	-0.684986	-1.37027	60	15	--	--
infection_number	PCNA-Dependent Long Patch Base Excision Repair	0.111984	0.23173	-0.679924	-1.37129	56	16	--	--
infection_number	Signaling by Hedgehog	0.0311111	0.0886667	-0.509681	-1.38103	13	79	--	--
infection_number	Asymmetric localization of PCP proteins	0.0463158	0.123051	-0.558425	-1.38668	21	50	--	--
infection_number	RNA Pol II CTD phosphorylation and interaction with CE	0.0587121	0.145504	-0.61453	-1.39836	30	27	--	--
infection_number	RNA Pol II CTD phosphorylation and interaction with CE	0.0587121	0.145504	-0.61453	-1.39836	30	27	--	--
infection_number	Regulation of ornithine decarboxylase (ODC)	0.0371134	0.102965	-0.570882	-1.39972	17	45	--	--
infection_number	Metabolism of amino acids and derivatives	0.0135747	0.0563663	-0.490987	-1.39983	5	111	--	--
infection_number	MicroRNA (miRNA) biogenesis	0.0622568	0.152481	-0.642119	-1.40256	31	23	--	--
infection_number	RNA Polymerase III Transcription Initiation From Type 1 Promoter	0.0620155	0.152481	-0.630918	-1.40389	31	25	--	--
infection_number	degradation of DVL	0.0273109	0.0811562	-0.565187	-1.40873	12	51	--	--
infection_number	Resolution of AP sites via the multiple-nucleotide patch replacement pathway	0.0851064	0.190771	-0.677423	-1.40891	43	18	--	--
infection_number	Metabolism of proteins	0.00257069	0.0194196	-0.433342	-1.42562	0	462	6207	ribosomal protein S13
								6223	ribosomal protein S19
								56993	translocase of outer mitochondrial membrane 22
								6137	ribosomal protein L13
								4736	ribosomal protein L10a
								6015	ring finger protein 1
								60559	signal peptidase complex subunit 3
								10026	phosphatidylinositol glycan anchor biosynthesis class K
								131474	coiled-coil-helix-coiled-coil-helix domain containing 4
								9512	peptidase, mitochondrial processing subunit beta
								8667	eukaryotic translation initiation factor 3 subunit H
								3921	ribosomal protein SA
								6726	signal recognition particle 9
								58477	SRP receptor subunit beta
								9045	ribosomal protein L14
								1967	eukaryotic translation initiation factor 2B subunit alpha
								84617	tubulin beta 6 class V
								468	activating transcription factor 4
								6175	ribosomal protein lateral stalk subunit P0
								7095	SEC62 homolog, preprotein translocation factor
								8720	membrane bound transcription factor peptidase, site 1
								7341	small ubiquitin like modifier 1
								6228	ribosomal protein S23
								6125	ribosomal protein L5
								25873	ribosomal protein L36
								6132	ribosomal protein L8
								8894	eukaryotic translation initiation factor 2 subunit beta
								6157	ribosomal protein L27a
								79001	vitamin K epoxide reductase complex subunit 1
								54780	NSE4 homolog A, SMC5-SMC6 complex component
								29090	translocase of inner mitochondrial membrane 21
								4189	DnaJ heat shock protein family (Hsp40) member B9
								23480	SEC61 translocon subunit gamma
								2197	FAU ubiquitin like and ribosomal protein S30 fusion
								8891	eukaryotic translation initiation factor 2B subunit gamma
								9709	homocysteine inducible ER protein with ubiquitin like domain 1
								6171	ribosomal protein L41
								197370	NSE1 homolog, SMC5-SMC6 complex component
								439	guided entry of tail-anchored proteins factor 3, ATPase
								6144	ribosomal protein L21
								6224	ribosomal protein S20
								1649	DNA damage inducible transcript 3
								7494	X-box binding protein 1
								6208	ribosomal protein S14
								56005	myeloid derived growth factor
								6731	signal recognition particle 72
								6728	signal recognition particle 19
								6155	ribosomal protein L27
								27335	eukaryotic translation initiation factor 3 subunit K
								6218	ribosomal protein S17
								63917	polypeptide N-acetylgalactosaminyltransferase 11
								10576	chaperonin containing TCP1 subunit 2
								6231	ribosomal protein S26
								6217	ribosomal protein S16
								6193	ribosomal protein S5
								6232	ribosomal protein S27
								6230	ribosomal protein S25
								6396	SEC13 homolog, nuclear pore and COPII coat complex component
								6130	ribosomal protein L7a
								6202	ribosomal protein S8
								6146	ribosomal protein L22
								9349	ribosomal protein L23
								6222	ribosomal protein S18
								6194	ribosomal protein S6
								64841	glucosamine-phosphate N-acetyltransferase 1
								8813	dolichyl-phosphate mannosyltransferase subunit 1, catalytic
								91869	RFT1 homolog
								10905	mannosidase alpha class 1A member 2
								3646	eukaryotic translation initiation factor 3 subunit E
								79023	nucleoporin 37
								6165	ribosomal protein L35a
								6135	ribosomal protein L11
								56648	eukaryotic translation initiation factor 5A2
								5204	prefoldin subunit 5
								6747	signal sequence receptor subunit 3
								6675	UDP-N-acetylglucosamine pyrophosphorylase 1
								11224	ribosomal protein L35
								51611	diphthamide biosynthesis 5
								10952	SEC61 translocon subunit beta
								8669	eukaryotic translation initiation factor 3 subunit J
								5443	proopiomelanocortin
								51726	DnaJ heat shock protein family (Hsp40) member B11
								6235	ribosomal protein S29
								10054	ubiquitin like modifier activating enzyme 2
								6128	ribosomal protein L6
								6210	ribosomal protein S15a
								131118	DnaJ heat shock protein family (Hsp40) member C19
								1977	eukaryotic translation initiation factor 4E
								6152	ribosomal protein L24
								9789	signal peptidase complex subunit 2
								6129	ribosomal protein L7
								6233	ribosomal protein S27a
								79677	structural maintenance of chromosomes 6
								6727	signal recognition particle 14
								51128	secretion associated Ras related GTPase 1B
								26519	translocase of inner mitochondrial membrane 10
								7518	X-ray repair cross complementing 4
								9804	translocase of outer mitochondrial membrane 20
								6176	ribosomal protein lateral stalk subunit P1
								100188893	translocase of outer mitochondrial membrane 6
								54543	translocase of outer mitochondrial membrane 7
								10471	prefoldin subunit 6
								10440	translocase of inner mitochondrial membrane 17A
								5202	prefoldin subunit 2
								9126	structural maintenance of chromosomes 3
								51121	ribosomal protein L26 like 1
								6133	ribosomal protein L9
								6164	ribosomal protein L34
								6905	tubulin folding cofactor E
								1155	tubulin folding cofactor B
								401505	translocase of outer mitochondrial membrane 5
								6189	ribosomal protein S3A
								55907	cytidine monophosphate N-acetylneuraminic acid synthetase
								100526842	RPL17-C18orf32 readthrough
								6229	ribosomal protein S24
								6201	ribosomal protein S7
								6160	ribosomal protein L31
								29880	ALG5 dolichyl-phosphate beta-glucosyltransferase
								26521	translocase of inner mitochondrial membrane 8 homolog B
								6154	ribosomal protein L26
								6227	ribosomal protein S21
								10651	metaxin 2
								1933	eukaryotic translation elongation factor 1 beta 2
								6902	tubulin folding cofactor A
								90701	SEC11 homolog C, signal peptidase complex subunit
infection_number	mRNA Capping	0.0433962	0.117282	-0.619811	-1.42982	22	29	--	--
infection_number	Transcription of the HIV genome	0.0148936	0.0583107	-0.558007	-1.42994	6	59	--	--
infection_number	Dectin-1 mediated noncanonical NF-kB signaling	0.0189873	0.0665087	-0.565968	-1.43269	8	54	--	--
infection_number	Hh mutants that don't undergo autocatalytic processing are degraded by ERAD	0.0231579	0.0738741	-0.577123	-1.43311	10	50	--	--
infection_number	Hh mutants abrogate ligand secretion	0.0231579	0.0738741	-0.577123	-1.43311	10	50	--	--
infection_number	Recognition of DNA damage by PCNA-containing replication complex	0.0495238	0.127252	-0.670077	-1.4346	25	21	--	--
infection_number	Nucleotide Excision Repair	0.0227743	0.0738741	-0.582088	-1.43731	10	47	--	--
infection_number	Hedgehog 'off' state	0.0173913	0.0616065	-0.556862	-1.43802	7	61	--	--
infection_number	Hedgehog ligand biogenesis	0.0166667	0.0607845	-0.575633	-1.4441	7	52	--	--
infection_number	Stabilization of p53	0.0209644	0.0713514	-0.583446	-1.44439	9	49	--	--
infection_number	Autodegradation of the E3 ubiquitin ligase COP1	0.0231579	0.0738741	-0.586083	-1.44595	10	48	--	--
infection_number	RNA Polymerase II Pre-transcription Events	0.0127389	0.0543351	-0.566648	-1.44635	5	57	--	--
infection_number	DNA Repair	0.0112867	0.0516551	-0.499085	-1.44679	4	120	--	--
infection_number	Cross-presentation of soluble exogenous antigens (endosomes)	0.0263158	0.0791667	-0.592925	-1.45201	12	43	--	--
infection_number	Post-Elongation Processing of Intronless pre-mRNA	0.0570342	0.143042	-0.682766	-1.454	29	20	--	--
infection_number	Processing of Capped Intronless Pre-mRNA	0.0570342	0.143042	-0.682766	-1.454	29	20	--	--
infection_number	Transcription-coupled NER (TC-NER)	0.0198413	0.0687319	-0.596726	-1.4558	9	42	--	--
infection_number	G1/S DNA Damage Checkpoints	0.0167364	0.0607845	-0.579252	-1.45857	7	53	--	--
infection_number	p53-Dependent G1 DNA Damage Response	0.0166667	0.0607845	-0.581667	-1.45924	7	52	--	--
infection_number	p53-Dependent G1/S DNA damage checkpoint	0.0166667	0.0607845	-0.581667	-1.45924	7	52	--	--
infection_number	Cholesterol biosynthesis	0.0532319	0.135127	-0.686409	-1.46176	27	20	--	--
infection_number	degradation of AXIN	0.0210526	0.0713514	-0.589305	-1.46336	9	50	--	--
infection_number	Degradation of beta-catenin by the destruction complex	0.0127389	0.0543351	-0.56805	-1.468	5	60	--	--
infection_number	Global Genomic NER (GG-NER)	0.0233463	0.07393	-0.630445	-1.46832	11	32	--	--
infection_number	Resolution of Abasic Sites (AP sites)	0.0285171	0.0841385	-0.637851	-1.47644	14	30	--	--
infection_number	Hedgehog 'on' state	0.0127389	0.0543351	-0.571597	-1.47716	5	60	--	--
infection_number	Antigen processing: Ubiquitination & Proteasome degradation	0.0167715	0.0607845	-0.596971	-1.47787	7	49	--	--
infection_number	Vpu mediated degradation of CD4	0.0165631	0.0607845	-0.600326	-1.48235	7	47	--	--
infection_number	Transport of Mature mRNA derived from an Intron-Containing Transcript	0.0366089	0.102411	-0.672084	-1.48416	18	24	--	--
infection_number	Base Excision Repair	0.0247619	0.0769863	-0.63765	-1.4899	12	31	--	--
infection_number	CDK-mediated phosphorylation and removal of Cdc6	0.0124481	0.0543351	-0.606631	-1.49167	5	46	--	--
infection_number	Regulation of Apoptosis	0.0124481	0.0543351	-0.606775	-1.49202	5	46	--	--
infection_number	Regulation of activated PAK-2p34 by proteasome mediated degradation	0.0124481	0.0543351	-0.606775	-1.49202	5	46	--	--
infection_number	Ubiquitin Mediated Degradation of Phosphorylated Cdc25A	0.0144928	0.0582358	-0.605269	-1.49455	6	47	--	--
infection_number	p53-Independent DNA Damage Response	0.0144928	0.0582358	-0.605269	-1.49455	6	47	--	--
infection_number	p53-Independent G1/S DNA damage checkpoint	0.0144928	0.0582358	-0.605269	-1.49455	6	47	--	--
infection_number	Ubiquitin-dependent degradation of Cyclin D1	0.0124481	0.0543351	-0.607898	-1.49478	5	46	--	--
infection_number	Ubiquitin-dependent degradation of Cyclin D	0.0124481	0.0543351	-0.607898	-1.49478	5	46	--	--
infection_number	Transport of Mature Transcript to Cytoplasm	0.0265152	0.0791667	-0.655576	-1.49616	13	28	--	--
infection_number	Phosphorylation of the APC/C	0.0332681	0.0939599	-0.751134	-1.50259	16	15	--	--
infection_number	Lagging Strand Synthesis	0.0367505	0.102411	-0.722848	-1.50338	18	18	--	--
infection_number	Activation of the pre-replicative complex	0.0342857	0.0963997	-0.702478	-1.50397	17	21	--	--
infection_number	SCF-beta-TrCP mediated degradation of Emi1	0.0146751	0.0582358	-0.607658	-1.50433	6	49	--	--
infection_number	Orc1 removal from chromatin	0.0108696	0.0502028	-0.582674	-1.50468	4	61	--	--
infection_number	Switching of origins to a post-replicative state	0.0108696	0.0502028	-0.582674	-1.50468	4	61	--	--
infection_number	RNA Polymerase I Chain Elongation	0.023166	0.0738741	-0.676751	-1.51537	11	26	--	--
infection_number	Telomere C-strand (Lagging Strand) Synthesis	0.0287356	0.0841385	-0.722797	-1.52093	14	19	--	--
infection_number	Extension of Telomeres	0.0287356	0.0841385	-0.722797	-1.52093	14	19	--	--
infection_number	RNA Polymerase III Transcription Initiation From Type 3 Promoter	0.0289017	0.0841385	-0.688836	-1.52115	14	24	--	--
infection_number	Glutathione conjugation	0.0250482	0.0769863	-0.74333	-1.52125	12	17	--	--
infection_number	RNA Polymerase I Transcription Initiation	0.0208333	0.0713514	-0.667626	-1.52366	10	28	--	--
infection_number	Resolution of Sister Chromatid Cohesion	0.0125523	0.0543351	-0.605911	-1.5257	5	53	--	--
infection_number	RNA Polymerase I Promoter Clearance	0.0188679	0.0664617	-0.664213	-1.53225	9	29	--	--
infection_number	Deadenylation-dependent mRNA decay	0.0103093	0.0489691	-0.625176	-1.53284	4	45	118460	exosome component 6
								23016	exosome component 7
								25804	LSM4 homolog, U6 small nuclear RNA and mRNA degradation associated
								51010	exosome component 3
								28960	decapping enzyme, scavenger
								5393	exosome component 9
								51013	exosome component 1
								11157	LSM6 homolog, U6 small nuclear RNA and mRNA degradation associated
								23404	exosome component 2
								11340	exosome component 8
								1977	eukaryotic translation initiation factor 4E
								10605	poly(A) binding protein interacting protein 1
								27257	LSM1 homolog, mRNA degradation associated
								51690	LSM7 homolog, U6 small nuclear RNA and mRNA degradation associated
								27258	LSM3 homolog, U6 small nuclear RNA and mRNA degradation associated
								23658	LSM5 homolog, U6 small nuclear RNA and mRNA degradation associated
infection_number	APC/C:Cdc20 mediated degradation of Cyclin B	0.0229885	0.0738741	-0.729673	-1.5354	11	19	--	--
infection_number	RNA Polymerase I Transcription	0.0171103	0.0609553	-0.663802	-1.53651	8	30	--	--
infection_number	RNA Polymerase I Promoter Escape	0.0170455	0.0609553	-0.675886	-1.53797	8	27	--	--
infection_number	Branched-chain amino acid catabolism	0.0234834	0.0739903	-0.769318	-1.53897	11	15	--	--
infection_number	RNA Polymerase I Transcription Termination	0.0170455	0.0609553	-0.676329	-1.53898	8	27	--	--
infection_number	CDT1 association with the CDC6:ORC:origin complex	0.00840336	0.044	-0.61915	-1.54323	3	51	5687	proteasome 20S subunit alpha 6
								5718	proteasome 26S subunit, non-ATPase 12
								5690	proteasome 20S subunit beta 2
								5689	proteasome 20S subunit beta 1
								5715	proteasome 26S subunit, non-ATPase 9
								5701	proteasome 26S subunit, ATPase 2
								5001	origin recognition complex subunit 5
								5683	proteasome 20S subunit alpha 2
								5695	proteasome 20S subunit beta 7
								5706	proteasome 26S subunit, ATPase 6
								6233	ribosomal protein S27a
								5694	proteasome 20S subunit beta 6
								5685	proteasome 20S subunit alpha 4
								10213	proteasome 26S subunit, non-ATPase 14
								51053	geminin DNA replication inhibitor
								5684	proteasome 20S subunit alpha 3
infection_number	Autodegradation of Cdh1 by Cdh1:APC/C	0.00630252	0.0367168	-0.602752	-1.54494	2	58	5688	proteasome 20S subunit alpha 7
								29945	anaphase promoting complex subunit 4
								5687	proteasome 20S subunit alpha 6
								5718	proteasome 26S subunit, non-ATPase 12
								5690	proteasome 20S subunit beta 2
								5689	proteasome 20S subunit beta 1
								5715	proteasome 26S subunit, non-ATPase 9
								5701	proteasome 26S subunit, ATPase 2
								5683	proteasome 20S subunit alpha 2
								5695	proteasome 20S subunit beta 7
								5706	proteasome 26S subunit, ATPase 6
								6233	ribosomal protein S27a
								5694	proteasome 20S subunit beta 6
								5685	proteasome 20S subunit alpha 4
								10393	anaphase promoting complex subunit 10
								10213	proteasome 26S subunit, non-ATPase 14
								5684	proteasome 20S subunit alpha 3
infection_number	M Phase	0.00449438	0.0287549	-0.513504	-1.54808	1	169	9735	kinetochore associated 1
								891	cyclin B1
								5688	proteasome 20S subunit alpha 7
								29945	anaphase promoting complex subunit 4
								5501	protein phosphatase 1 catalytic subunit gamma
								5687	proteasome 20S subunit alpha 6
								5718	proteasome 26S subunit, non-ATPase 12
								5690	proteasome 20S subunit beta 2
								26271	F-box protein 5
								10403	NDC80 kinetochore complex component
								5689	proteasome 20S subunit beta 1
								699	BUB1 mitotic checkpoint serine/threonine kinase
								5715	proteasome 26S subunit, non-ATPase 9
								5701	proteasome 26S subunit, ATPase 2
								6232	ribosomal protein S27
								6396	SEC13 homolog, nuclear pore and COPII coat complex component
								9232	PTTG1 regulator of sister chromatid separation, securin
								5683	proteasome 20S subunit alpha 2
								5695	proteasome 20S subunit beta 7
								55839	centromere protein N
								79023	nucleoporin 37
								10051	structural maintenance of chromosomes 4
								5706	proteasome 26S subunit, ATPase 6
								6233	ribosomal protein S27a
								10592	structural maintenance of chromosomes 2
								5694	proteasome 20S subunit beta 6
								5685	proteasome 20S subunit alpha 4
								10393	anaphase promoting complex subunit 10
								9126	structural maintenance of chromosomes 3
								7443	VRK serine/threonine kinase 1
								10213	proteasome 26S subunit, non-ATPase 14
								348235	spindle and kinetochore associated complex subunit 2
								332	baculoviral IAP repeat containing 5
								11130	ZW10 interacting kinetochore protein
								983	cyclin dependent kinase 1
								5684	proteasome 20S subunit alpha 3
								1062	centromere protein E
infection_number	Translesion synthesis by POLK	0.021611	0.07285	-0.76842	-1.54977	10	16	--	--
infection_number	Degradation of GLI2 by the proteasome	0.00833333	0.044	-0.618407	-1.55141	3	52	5687	proteasome 20S subunit alpha 6
								5718	proteasome 26S subunit, non-ATPase 12
								5690	proteasome 20S subunit beta 2
								5689	proteasome 20S subunit beta 1
								5715	proteasome 26S subunit, non-ATPase 9
								5701	proteasome 26S subunit, ATPase 2
								5567	protein kinase cAMP-activated catalytic subunit beta
								5683	proteasome 20S subunit alpha 2
								5695	proteasome 20S subunit beta 7
								5706	proteasome 26S subunit, ATPase 6
								6233	ribosomal protein S27a
								5694	proteasome 20S subunit beta 6
								5685	proteasome 20S subunit alpha 4
								10213	proteasome 26S subunit, non-ATPase 14
								9978	ring-box 1
								5684	proteasome 20S subunit alpha 3
infection_number	GLI3 is processed to GLI3R by the proteasome	0.00833333	0.044	-0.618407	-1.55141	3	52	5687	proteasome 20S subunit alpha 6
								5718	proteasome 26S subunit, non-ATPase 12
								5690	proteasome 20S subunit beta 2
								5689	proteasome 20S subunit beta 1
								5715	proteasome 26S subunit, non-ATPase 9
								5701	proteasome 26S subunit, ATPase 2
								5567	protein kinase cAMP-activated catalytic subunit beta
								5683	proteasome 20S subunit alpha 2
								5695	proteasome 20S subunit beta 7
								5706	proteasome 26S subunit, ATPase 6
								6233	ribosomal protein S27a
								5694	proteasome 20S subunit beta 6
								5685	proteasome 20S subunit alpha 4
								10213	proteasome 26S subunit, non-ATPase 14
								9978	ring-box 1
								5684	proteasome 20S subunit alpha 3
infection_number	mRNA Splicing - Major Pathway	0.00226244	0.018372	-0.547813	-1.55392	0	107	4809	small nuclear ribonucleoprotein 13
								9939	RNA binding motif protein 8A
								51639	splicing factor 3b subunit 6
								6432	serine and arginine rich splicing factor 7
								10286	BCAS2 pre-mRNA processing factor
								6629	small nuclear ribonucleoprotein polypeptide B2
								84844	PHD finger protein 5A
								83443	splicing factor 3b subunit 5
								6634	small nuclear ribonucleoprotein D3 polypeptide
								11051	nudix hydrolase 21
								6427	serine and arginine rich splicing factor 2
								3178	heterogeneous nuclear ribonucleoprotein A1
								5436	RNA polymerase II subunit G
								6428	serine and arginine rich splicing factor 3
								22826	DnaJ heat shock protein family (Hsp40) member C8
								51503	CWC15 spliceosome associated protein homolog
								5437	RNA polymerase II subunit H
								6430	serine and arginine rich splicing factor 5
								5435	RNA polymerase II subunit F
								6627	small nuclear ribonucleoprotein polypeptide A'
								2963	general transcription factor IIF subunit 2
								6636	small nuclear ribonucleoprotein polypeptide F
								6633	small nuclear ribonucleoprotein D2 polypeptide
								5440	RNA polymerase II subunit K
								6637	small nuclear ribonucleoprotein polypeptide G
								4116	mago homolog, exon junction complex subunit
								6635	small nuclear ribonucleoprotein polypeptide E
								6632	small nuclear ribonucleoprotein D1 polypeptide
infection_number	mRNA Splicing	0.00226244	0.018372	-0.547813	-1.55392	0	107	4809	small nuclear ribonucleoprotein 13
								9939	RNA binding motif protein 8A
								51639	splicing factor 3b subunit 6
								6432	serine and arginine rich splicing factor 7
								10286	BCAS2 pre-mRNA processing factor
								6629	small nuclear ribonucleoprotein polypeptide B2
								84844	PHD finger protein 5A
								83443	splicing factor 3b subunit 5
								6634	small nuclear ribonucleoprotein D3 polypeptide
								11051	nudix hydrolase 21
								6427	serine and arginine rich splicing factor 2
								3178	heterogeneous nuclear ribonucleoprotein A1
								5436	RNA polymerase II subunit G
								6428	serine and arginine rich splicing factor 3
								22826	DnaJ heat shock protein family (Hsp40) member C8
								51503	CWC15 spliceosome associated protein homolog
								5437	RNA polymerase II subunit H
								6430	serine and arginine rich splicing factor 5
								5435	RNA polymerase II subunit F
								6627	small nuclear ribonucleoprotein polypeptide A'
								2963	general transcription factor IIF subunit 2
								6636	small nuclear ribonucleoprotein polypeptide F
								6633	small nuclear ribonucleoprotein D2 polypeptide
								5440	RNA polymerase II subunit K
								6637	small nuclear ribonucleoprotein polypeptide G
								4116	mago homolog, exon junction complex subunit
								6635	small nuclear ribonucleoprotein polypeptide E
								6632	small nuclear ribonucleoprotein D1 polypeptide
infection_number	SCF(Skp2)-mediated degradation of p27/p21	0.00840336	0.044	-0.623518	-1.55411	3	51	5687	proteasome 20S subunit alpha 6
								5718	proteasome 26S subunit, non-ATPase 12
								5690	proteasome 20S subunit beta 2
								5689	proteasome 20S subunit beta 1
								5715	proteasome 26S subunit, non-ATPase 9
								5701	proteasome 26S subunit, ATPase 2
								5683	proteasome 20S subunit alpha 2
								5695	proteasome 20S subunit beta 7
								5706	proteasome 26S subunit, ATPase 6
								6233	ribosomal protein S27a
								5694	proteasome 20S subunit beta 6
								5685	proteasome 20S subunit alpha 4
								10213	proteasome 26S subunit, non-ATPase 14
								1163	CDC28 protein kinase regulatory subunit 1B
								5684	proteasome 20S subunit alpha 3
infection_number	DNA strand elongation	0.0155039	0.059274	-0.698648	-1.55461	7	25	--	--
infection_number	Cleavage of Growing Transcript in the Termination Region	0.0100604	0.0485219	-0.644026	-1.55759	4	40	9295	serine and arginine rich splicing factor 11
								22916	nuclear cap binding protein subunit 2
								9939	RNA binding motif protein 8A
								6432	serine and arginine rich splicing factor 7
								6634	small nuclear ribonucleoprotein D3 polypeptide
								11051	nudix hydrolase 21
								6427	serine and arginine rich splicing factor 2
								84967	LSM10, U7 small nuclear RNA associated
								6428	serine and arginine rich splicing factor 3
								6430	serine and arginine rich splicing factor 5
								6636	small nuclear ribonucleoprotein polypeptide F
								6637	small nuclear ribonucleoprotein polypeptide G
								4116	mago homolog, exon junction complex subunit
								6635	small nuclear ribonucleoprotein polypeptide E
infection_number	RNA Polymerase II Transcription Termination	0.0100604	0.0485219	-0.644026	-1.55759	4	40	9295	serine and arginine rich splicing factor 11
								22916	nuclear cap binding protein subunit 2
								9939	RNA binding motif protein 8A
								6432	serine and arginine rich splicing factor 7
								6634	small nuclear ribonucleoprotein D3 polypeptide
								11051	nudix hydrolase 21
								6427	serine and arginine rich splicing factor 2
								84967	LSM10, U7 small nuclear RNA associated
								6428	serine and arginine rich splicing factor 3
								6430	serine and arginine rich splicing factor 5
								6636	small nuclear ribonucleoprotein polypeptide F
								6637	small nuclear ribonucleoprotein polypeptide G
								4116	mago homolog, exon junction complex subunit
								6635	small nuclear ribonucleoprotein polypeptide E
infection_number	Post-Elongation Processing of the Transcript	0.0100604	0.0485219	-0.644026	-1.55759	4	40	9295	serine and arginine rich splicing factor 11
								22916	nuclear cap binding protein subunit 2
								9939	RNA binding motif protein 8A
								6432	serine and arginine rich splicing factor 7
								6634	small nuclear ribonucleoprotein D3 polypeptide
								11051	nudix hydrolase 21
								6427	serine and arginine rich splicing factor 2
								84967	LSM10, U7 small nuclear RNA associated
								6428	serine and arginine rich splicing factor 3
								6430	serine and arginine rich splicing factor 5
								6636	small nuclear ribonucleoprotein polypeptide F
								6637	small nuclear ribonucleoprotein polypeptide G
								4116	mago homolog, exon junction complex subunit
								6635	small nuclear ribonucleoprotein polypeptide E
infection_number	Activation of ATR in response to replication stress	0.0155039	0.059274	-0.700893	-1.5596	7	25	--	--
infection_number	G0 and Early G1	0.0193424	0.0673759	-0.749926	-1.5597	9	18	--	--
infection_number	Cyclin E associated events during G1/S transition	0.00635593	0.0367168	-0.613581	-1.56022	2	56	5925	RB transcriptional corepressor 1
								5713	proteasome 26S subunit, non-ATPase 7
								6502	S-phase kinase associated protein 2
								5688	proteasome 20S subunit alpha 7
								1022	cyclin dependent kinase 7
								7465	WEE1 G2 checkpoint kinase
								5687	proteasome 20S subunit alpha 6
								5718	proteasome 26S subunit, non-ATPase 12
								5690	proteasome 20S subunit beta 2
								5689	proteasome 20S subunit beta 1
								5715	proteasome 26S subunit, non-ATPase 9
								5701	proteasome 26S subunit, ATPase 2
								5683	proteasome 20S subunit alpha 2
								5695	proteasome 20S subunit beta 7
								5706	proteasome 26S subunit, ATPase 6
								6233	ribosomal protein S27a
								5694	proteasome 20S subunit beta 6
								5685	proteasome 20S subunit alpha 4
								10213	proteasome 26S subunit, non-ATPase 14
								1163	CDC28 protein kinase regulatory subunit 1B
								5684	proteasome 20S subunit alpha 3
infection_number	Cell Cycle	0.00248139	0.0189736	-0.484793	-1.56143	0	346	6118	replication protein A2
								23141	ankyrin repeat and LEM domain containing 2
								9662	centrosomal protein 135
								9985	REC8 meiotic recombination protein
								5925	RB transcriptional corepressor 1
								5713	proteasome 26S subunit, non-ATPase 7
								11116	FGFR1 oncogene partner
								10926	DBF4 zinc finger
								57804	DNA polymerase delta 4, accessory subunit
								1875	E2F transcription factor 5
								5933	RB transcriptional corepressor like 1
								328	apurinic/apyrimidinic endodeoxyribonuclease 1
								84515	minichromosome maintenance 8 homologous recombination repair factor
								79980	DSN1 component of MIS12 kinetochore complex
								6502	S-phase kinase associated protein 2
								55835	centromere protein J
								10426	tubulin gamma complex associated protein 3
								25913	protection of telomeres 1
								55142	HAUS augmin like complex subunit 2
								9735	kinetochore associated 1
								891	cyclin B1
								114791	tubulin gamma complex associated protein 5
								5688	proteasome 20S subunit alpha 7
								1870	E2F transcription factor 2
								29945	anaphase promoting complex subunit 4
								1022	cyclin dependent kinase 7
								5501	protein phosphatase 1 catalytic subunit gamma
								7465	WEE1 G2 checkpoint kinase
								2237	flap structure-specific endonuclease 1
								5687	proteasome 20S subunit alpha 6
								5718	proteasome 26S subunit, non-ATPase 12
								5690	proteasome 20S subunit beta 2
								26271	F-box protein 5
								10403	NDC80 kinetochore complex component
								7283	tubulin gamma 1
								9702	centrosomal protein 57
								10971	tyrosine 3-monooxygenase/tryptophan 5-monooxygenase activation protein theta
								5689	proteasome 20S subunit beta 1
								699	BUB1 mitotic checkpoint serine/threonine kinase
								6790	aurora kinase A
								5715	proteasome 26S subunit, non-ATPase 9
								5701	proteasome 26S subunit, ATPase 2
								8317	cell division cycle 7
								4173	minichromosome maintenance complex component 4
								5001	origin recognition complex subunit 5
								6232	ribosomal protein S27
								6396	SEC13 homolog, nuclear pore and COPII coat complex component
								9232	PTTG1 regulator of sister chromatid separation, securin
								5683	proteasome 20S subunit alpha 2
								5695	proteasome 20S subunit beta 7
								55839	centromere protein N
								5884	RAD17 checkpoint clamp loader component
								79023	nucleoporin 37
								5111	proliferating cell nuclear antigen
								10051	structural maintenance of chromosomes 4
								4869	nucleophosmin 1
								5985	replication factor C subunit 5
								80184	centrosomal protein 290
								5706	proteasome 26S subunit, ATPase 6
								6233	ribosomal protein S27a
								10592	structural maintenance of chromosomes 2
								5694	proteasome 20S subunit beta 6
								5685	proteasome 20S subunit alpha 4
								10393	anaphase promoting complex subunit 10
								84131	centrosomal protein 78
								1719	dihydrofolate reductase
								9126	structural maintenance of chromosomes 3
								6119	replication protein A3
								7443	VRK serine/threonine kinase 1
								10213	proteasome 26S subunit, non-ATPase 14
								890	cyclin A2
								348235	spindle and kinetochore associated complex subunit 2
								332	baculoviral IAP repeat containing 5
								1031	cyclin dependent kinase inhibitor 2C
								5557	DNA primase subunit 1
								5984	replication factor C subunit 4
								7153	DNA topoisomerase II alpha
								6241	ribonucleotide reductase regulatory subunit M2
								5932	RB binding protein 8, endonuclease
								51053	geminin DNA replication inhibitor
								11130	ZW10 interacting kinetochore protein
								1163	CDC28 protein kinase regulatory subunit 1B
								983	cyclin dependent kinase 1
								5684	proteasome 20S subunit alpha 3
								1062	centromere protein E
infection_number	APC/C:Cdc20 mediated degradation of Securin	0.00638298	0.0367168	-0.610436	-1.56429	2	59	5688	proteasome 20S subunit alpha 7
								29945	anaphase promoting complex subunit 4
								5687	proteasome 20S subunit alpha 6
								5718	proteasome 26S subunit, non-ATPase 12
								5690	proteasome 20S subunit beta 2
								5689	proteasome 20S subunit beta 1
								5715	proteasome 26S subunit, non-ATPase 9
								5701	proteasome 26S subunit, ATPase 2
								9232	PTTG1 regulator of sister chromatid separation, securin
								5683	proteasome 20S subunit alpha 2
								5695	proteasome 20S subunit beta 7
								5706	proteasome 26S subunit, ATPase 6
								6233	ribosomal protein S27a
								5694	proteasome 20S subunit beta 6
								5685	proteasome 20S subunit alpha 4
								10393	anaphase promoting complex subunit 10
								10213	proteasome 26S subunit, non-ATPase 14
								5684	proteasome 20S subunit alpha 3
infection_number	Cyclin A:Cdk2-associated events at S phase entry	0.00636943	0.0367168	-0.613528	-1.56601	2	57	5925	RB transcriptional corepressor 1
								5713	proteasome 26S subunit, non-ATPase 7
								6502	S-phase kinase associated protein 2
								5688	proteasome 20S subunit alpha 7
								1022	cyclin dependent kinase 7
								7465	WEE1 G2 checkpoint kinase
								5687	proteasome 20S subunit alpha 6
								5718	proteasome 26S subunit, non-ATPase 12
								5690	proteasome 20S subunit beta 2
								5689	proteasome 20S subunit beta 1
								5715	proteasome 26S subunit, non-ATPase 9
								5701	proteasome 26S subunit, ATPase 2
								5683	proteasome 20S subunit alpha 2
								5695	proteasome 20S subunit beta 7
								5706	proteasome 26S subunit, ATPase 6
								6233	ribosomal protein S27a
								5694	proteasome 20S subunit beta 6
								5685	proteasome 20S subunit alpha 4
								10213	proteasome 26S subunit, non-ATPase 14
								1163	CDC28 protein kinase regulatory subunit 1B
								5684	proteasome 20S subunit alpha 3
infection_number	Assembly of the pre-replicative complex	0.00636943	0.0367168	-0.613884	-1.56691	2	57	5687	proteasome 20S subunit alpha 6
								5718	proteasome 26S subunit, non-ATPase 12
								5690	proteasome 20S subunit beta 2
								5689	proteasome 20S subunit beta 1
								5715	proteasome 26S subunit, non-ATPase 9
								5701	proteasome 26S subunit, ATPase 2
								4173	minichromosome maintenance complex component 4
								5001	origin recognition complex subunit 5
								5683	proteasome 20S subunit alpha 2
								5695	proteasome 20S subunit beta 7
								5706	proteasome 26S subunit, ATPase 6
								6233	ribosomal protein S27a
								5694	proteasome 20S subunit beta 6
								5685	proteasome 20S subunit alpha 4
								10213	proteasome 26S subunit, non-ATPase 14
								51053	geminin DNA replication inhibitor
								5684	proteasome 20S subunit alpha 3
infection_number	Phase II conjugation	0.0100402	0.0485219	-0.65163	-1.56754	4	39	23169	solute carrier family 35 member D1
								4259	microsomal glutathione S-transferase 3
								445329	sulfotransferase family 1A member 4
								10380	3'(2'), 5'-bisphosphate nucleotidase 1
								9	N-acetyltransferase 1
								7360	UDP-glucose pyrophosphorylase 2
								51000	solute carrier family 35 member B3
								4144	methionine adenosyltransferase 2A
								7358	UDP-glucose 6-dehydrogenase
								2946	glutathione S-transferase mu 2
								1836	solute carrier family 26 member 2
								2944	glutathione S-transferase mu 1
								2729	glutamate-cysteine ligase catalytic subunit
								7172	thiopurine S-methyltransferase
								91227	gamma-glutamyltransferase light chain 2
								347734	solute carrier family 35 member B2
								9446	glutathione S-transferase omega 1
								4552	5-methyltetrahydrofolate-homocysteine methyltransferase reductase
								79017	gamma-glutamylcyclotransferase
								4257	microsomal glutathione S-transferase 1
infection_number	Vif-mediated degradation of APOBEC3G	0.00842105	0.044	-0.63144	-1.56799	3	50	5687	proteasome 20S subunit alpha 6
								5718	proteasome 26S subunit, non-ATPase 12
								5690	proteasome 20S subunit beta 2
								5689	proteasome 20S subunit beta 1
								5715	proteasome 26S subunit, non-ATPase 9
								5701	proteasome 26S subunit, ATPase 2
								5683	proteasome 20S subunit alpha 2
								5695	proteasome 20S subunit beta 7
								6921	elongin C
								5706	proteasome 26S subunit, ATPase 6
								6233	ribosomal protein S27a
								5694	proteasome 20S subunit beta 6
								5685	proteasome 20S subunit alpha 4
								10213	proteasome 26S subunit, non-ATPase 14
								9978	ring-box 1
								5684	proteasome 20S subunit alpha 3
infection_number	Removal of licensing factors from origins	0.0043573	0.0281652	-0.605556	-1.56897	1	62	5925	RB transcriptional corepressor 1
								5713	proteasome 26S subunit, non-ATPase 7
								84515	minichromosome maintenance 8 homologous recombination repair factor
								5688	proteasome 20S subunit alpha 7
								5687	proteasome 20S subunit alpha 6
								5718	proteasome 26S subunit, non-ATPase 12
								5690	proteasome 20S subunit beta 2
								5689	proteasome 20S subunit beta 1
								5715	proteasome 26S subunit, non-ATPase 9
								5701	proteasome 26S subunit, ATPase 2
								4173	minichromosome maintenance complex component 4
								5001	origin recognition complex subunit 5
								5683	proteasome 20S subunit alpha 2
								5695	proteasome 20S subunit beta 7
								5706	proteasome 26S subunit, ATPase 6
								6233	ribosomal protein S27a
								5694	proteasome 20S subunit beta 6
								5685	proteasome 20S subunit alpha 4
								10213	proteasome 26S subunit, non-ATPase 14
								51053	geminin DNA replication inhibitor
								5684	proteasome 20S subunit alpha 3
infection_number	Regulation of DNA replication	0.0043573	0.0281652	-0.605556	-1.56897	1	62	5925	RB transcriptional corepressor 1
								5713	proteasome 26S subunit, non-ATPase 7
								84515	minichromosome maintenance 8 homologous recombination repair factor
								5688	proteasome 20S subunit alpha 7
								5687	proteasome 20S subunit alpha 6
								5718	proteasome 26S subunit, non-ATPase 12
								5690	proteasome 20S subunit beta 2
								5689	proteasome 20S subunit beta 1
								5715	proteasome 26S subunit, non-ATPase 9
								5701	proteasome 26S subunit, ATPase 2
								4173	minichromosome maintenance complex component 4
								5001	origin recognition complex subunit 5
								5683	proteasome 20S subunit alpha 2
								5695	proteasome 20S subunit beta 7
								5706	proteasome 26S subunit, ATPase 6
								6233	ribosomal protein S27a
								5694	proteasome 20S subunit beta 6
								5685	proteasome 20S subunit alpha 4
								10213	proteasome 26S subunit, non-ATPase 14
								51053	geminin DNA replication inhibitor
								5684	proteasome 20S subunit alpha 3
infection_number	Degradation of GLI1 by the proteasome	0.00833333	0.044	-0.625943	-1.57031	3	52	5687	proteasome 20S subunit alpha 6
								5718	proteasome 26S subunit, non-ATPase 12
								5690	proteasome 20S subunit beta 2
								5689	proteasome 20S subunit beta 1
								5715	proteasome 26S subunit, non-ATPase 9
								5701	proteasome 26S subunit, ATPase 2
								5567	protein kinase cAMP-activated catalytic subunit beta
								5683	proteasome 20S subunit alpha 2
								5695	proteasome 20S subunit beta 7
								5706	proteasome 26S subunit, ATPase 6
								6233	ribosomal protein S27a
								5694	proteasome 20S subunit beta 6
								5685	proteasome 20S subunit alpha 4
								10213	proteasome 26S subunit, non-ATPase 14
								9978	ring-box 1
								5684	proteasome 20S subunit alpha 3
infection_number	APC/C:Cdh1 mediated degradation of Cdc20 and other APC/C:Cdh1 targeted proteins in late mitosis/early G1	0.0043573	0.0281652	-0.606698	-1.57193	1	62	5688	proteasome 20S subunit alpha 7
[truncated: 5,441 more rows]
