# Supplementary material for: Host and Parasite Transcriptomic Changes upon Successive Plasmodium falciparum Infections in Early Childhood
Source: mSystems. 2020 Jul 7;5(4):e00116-20. doi: 10.1128/mSystems.00116-20 (PMC7343306; doi:10.1128/mSystems.00116-20)
Supplement: TABLE S6 [file mSystems.00116-20-st006.xlsx]

## Sheet: S5
Supplementary table 6: Differential proportions of blood cells by successive infection numbers and by patient.
Cell Type	TIMEPOINT				PATIENT				TIMEPOINT:PATIENT				Cell Proportions
	Sum Sq	Mean Sq	F value	Pr(>F)	Sum Sq	Mean Sq	F value	Pr(>F)	Sum Sq	Mean Sq	F value	Pr(>F)	Patient 1					Patient 2					Patient 3
													Infection 1	Infection 2	Infection 3	Infection 4	Infection 5	Infection 1	Infection 2	Infection 3	Infection 4	Infection 5	Infection 1	Infection 2	Infection 3	Infection 4	Infection 5
B	0	1e-06	0.000	0.989	0.01173	0.005866	1.335	0.311	0.00015	7.5e-05	0.017	0.983	0.0628298	0.0151793	0.0274503	0.120897	0.0248526	0.160013	0.0466395	0.0630939	0.0373874	0.16476	0.0730134	0.115267	0.221469	0.120957	0.057697
Granulocyte	0.00034	0.00034	0.010	0.923	0.16571	0.08286	2.439	0.142	0.03288	0.01644	0.484	0.632	0.431968	0.661382	0.635061	0.235967	0.663375	0.34024	0.393618	0.530607	0.430113	0.0870117	0.227835	0.343915	0.0339319	0.386484	0.372356
Monocyte	0.000326	0.000326	0.136	0.721	0.007565	0.003783	1.580	0.258	0.001088	0.000544	0.227	0.801	0.179574	0.106373	0.0487123	0.201665	0.0761608	0.0701061	0.0877571	0.0806284	0.0711929	0.0957831	0.121096	0.181749	0.116916	0.0903477	0.155705
myeloidDC	1.1e-05	1.1e-05	0.008	0.9303	0.015582	0.007791	5.492	0.0276	0.000231	0.000116	0.082	0.9224	0.00986366	0.0096088	0	0	0	0	0	0	0.00562054	0.0164201	0.0851837	0	0.126494	0.122064	0.0288632
Neutrophil	0.00682	0.006821	0.937	0.358	0.02604	0.013022	1.789	0.222	0.00404	0.00202	0.278	0.764	0.147924	0.0851295	0.156313	0.174383	0.118454	0.116077	0.316099	0.145914	0.289638	0.283082	0.192946	0.145618	0.0429957	0.0738451	0.286087
NK	0.003682	0.003682	18.42	0.00202	0.018595	0.009297	46.5	1.8e-05	0.005972	0.002986	14.94	0.00138	0.042006	0.0340902	0.00771302	0.0388467	0.00669248	0.0194865	0.0194148	0.0360466	0.0312864	0.0311128	0.14996	0.144507	0.095596	0.0904958	0.0261667
T	0.00011	0.000105	0.009	0.926	0.01342	0.006709	0.588	0.576	0.00252	0.001259	0.110	0.897	0.125834	0.0882371	0.12475	0.228242	0.110465	0.294077	0.136471	0.14371	0.134761	0.321831	0.149965	0.0689443	0.362596	0.115806	0.0731244
