# Supplementary material for: Host and Parasite Transcriptomic Changes upon Successive Plasmodium falciparum Infections in Early Childhood
Source: mSystems. 2020 Jul 7;5(4):e00116-20. doi: 10.1128/mSystems.00116-20 (PMC7343306; doi:10.1128/mSystems.00116-20)
Supplement: TABLE S7 [file mSystems.00116-20-st007.xlsx]

## Sheet: S6
Supplementary table 7: Differential proportions of parasite life cycle stages by successive infection numbers and by patient.
	TIMEPOINT				PATIENT				TIMEPOINT:PATIENT				Parasite Developmental Stage Proportions
	Sum Sq	Mean Sq	F value	Pr(>F)	Sum Sq	Mean Sq	F value	Pr(>F)	Sum Sq	Mean Sq	F value	Pr(>F)	Patient 1					Patient 2					Patient 3
Stage													Infection 1	Infection 2	Infection 3	Infection 4	Infection 5	Infection 1	Infection 2	Infection 3	Infection 4	Infection 5	Infection 1	Infection 2	Infection 3	Infection 4	Infection 5
Ring	0.08555	0.08555	2.796	0.129	0.2472	0.1236	4.039	0.056	0.17486	0.08743	2.857	0.109	0.546077	0.541397	0.521323	0.152141	0	0.713307	0.639836	0.560628	0.513609	0.522015	0.143156	0.499386	0.234229	0	0.586936
Troph30	0.08516	0.08516	3.107	0.112	0.11276	0.05638	2.057	0.184	0.03239	0.01619	0.591	0.574	0.4496	0.458603	0.472285	0.497384	0.904888	0.281733	0.34942	0.428424	0.475621	0.470038	0.577623	0.420337	0.702688	0.917573	0.4021
Troph36	0.003134	0.003134	1.194	0.303	0.007441	0.003721	1.417	0.292	0.015373	0.007687	2.928	0.105	0	0	0	0.109417	0	0	0	0	0	0	0.208028	0	0.0630827	0	0
Schizont	0.00321	0.00321	0.952	0.355	0.009408	0.004704	1.395	0.297	0.016055	0.008028	2.381	0.148	0.00432285	0	0.00639196	0.241058	0.0951116	0.00496006	0.010744	0.0109488	0.0107703	0.00794702	0.0711938	0.0802772	0	0.082427	0.010964
