# Supplementary material for: Host and Parasite Transcriptomic Changes upon Successive Plasmodium falciparum Infections in Early Childhood
Source: mSystems. 2020 Jul 7;5(4):e00116-20. doi: 10.1128/mSystems.00116-20 (PMC7343306; doi:10.1128/mSystems.00116-20)
Supplement: TABLE S8 [file mSystems.00116-20-st008.xlsx]

## Sheet: S7
Supplementary table 8: Final files chosen for human blood cell deconvolution.
SRR	# BASES	TOTAL # SPOTS	CELL TYPE	SRX
HOEK et al. 2015
SRR1740034	2.7G	27.3M	B cells	SRX828378
SRR1740038	3.0G	30.1M	myeloid DC	SRX828382
SRR1740042	3.2G	31.8M	Monocytes	SRX828386
SRR1740046	2.9G	29.0M	Neutrophils	SRX828390
SRR1740050	2.9G	29.1M	NK cells	SRX828394
SRR1740058	3.1G	30.5M	T cells	SRX828402
SRR1740066	2.9G	29.3M	myeloid DC	SRX828410
SRR1740078	2.6G	25.5M	NK cells	SRX828422
SRR1740062	2.2G	21.9M	B cells	SRX828406
SRR1740070	3.0G	30.4M	Monoctes	SRX828414
LINSLEY et al. 2014
SRR1550986	1.5G	15.2M	Neutrophils	SRX680546
SRR1550987	1.8G	17.7M	Monocytes	SRX680547
SRR1550988	1.9G	19.0M	B-cells	SRX680548
SRR1550989	1.6G	15.8M	CD4	SRX680549
SRR1550990	1.3G	13.4M	CD8	SRX680550
SRR1550991	898.4M	9.0M	NK	SRX680551
SRR1551047	2.0G	20.3M	Neutrophils	SRX680607
SRR1551050	2.5G	25.4M	CD4	SRX680610
SRR1551051	1.8G	18.2M	CD8	SRX680611
SRR1551052	1.9G	19.3M	NK	SRX680612
SRR1551054	2.1G	21.3M	Neutrophils	SRX680614
SRR1551057	2.1G	21.3M	CD4	SRX680617
SRR1551058	1.8G	17.8M	CD8	SRX680618
SRR1551071	1.9G	19.1M	CD4	SRX680631
SRR1551072	2.1G	21.0M	CD8	SRX680632
HOSOKAWA et al. 2017
SRR3350018	2.8G	14.2M	Granulocytes	SRX1687845
SRR3350019	2.6G	12.9M	Granulocytes	SRX1687846
WONG et al. 2013
SRR922201	34.1M	5.1G	Granulocytes	SRX315143
SRR922202	34.3M	5.1G	Granulocytes	SRX315144
